# Supplementary material for: APOE and Cerebral Microbleeds: Insights Into Causal Proteins and Therapeutic Targets
Source: Brain Behav. 2026 Jun 19;16(6):e71382. doi: 10.1002/brb3.71382 (PMC13280472; doi:10.1002/brb3.71382)
Supplement: Supplementary file 1 — Supplementary Material: brb371382‐sup‐0001‐SuppMat.xlsx [file BRB3-16-e71382-s005.xlsx]

id	trait
ukb-b-12901	Other alcohol intake
ukb-b-770	Other meat intake
ukb-b-8089	Cooked vegetable intake
ukb-b-4078	Green tea intake
ukb-b-4964	Other bread intake
ukb-b-12602	Crisp intake
ukb-b-14166	Battered fish intake
ukb-b-1489	Cheese intake
ukb-b-15926	Cereal intake
ukb-b-16576	Dried fruit intake
ukb-b-1780	Fruit smoothie intake
ukb-b-10640	Sweetened cereal intake
ukb-b-2209	Oily fish intake
ukb-b-2966	milk intake
ukb-b-3975	water intake
ukb-b-4424	Sleep duration
ukb-d-20116_0	Smoking status: Never
