# Supplementary material for: APOE and Cerebral Microbleeds: Insights Into Causal Proteins and Therapeutic Targets
Source: Brain Behav. 2026 Jun 19;16(6):e71382. doi: 10.1002/brb3.71382 (PMC13280472; doi:10.1002/brb3.71382)
Supplement: Supplementary file 2 — Supplementary Material: brb371382‐sup‐0002‐SuppMat.xlsx [file BRB3-16-e71382-s007.xlsx]

	id.exposure	id.outcome	outcome	exposure	method	nsnp	b	se	pval	lo_ci	up_ci	or	or_lci95	or_uci95	FDR
1	00QfbA	9naZcp	outcome	QSOX1	Wald ratio	1	0.0389343691052529	0.048133659180241	0.41858399632513	-0.0554076028880195	0.133276341098525	1.0397022448223	0.946099436487604	1.14256569256786	0.921277792560758
2	028Ten	9naZcp	outcome	IFNGR2	Wald ratio	1	0.0713273834820796	0.027057656891911	0.00838586716854561	0.018294375973934	0.124360390990225	1.07393275616784	1.0184627432275	1.13242391284276	0.795940198387791
3	05Fce4	9naZcp	outcome	TP53	Wald ratio	1	0.281878222309008	0.511790068438143	0.581791879291118	-0.721230311829752	1.28498675644777	1.32561727954563	0.486153767140736	3.61462008649054	0.950409065844342
4	09wRC3	9naZcp	outcome	LAMB1	Wald ratio	1	-0.00223996774446448	0.0447993548892896	0.960122388323255	-0.0900467033274721	0.0855667678385431	0.997762539111176	0.913888502640514	1.08933429141211	0.998926911221477
5	0aGLO0	9naZcp	outcome	CD69	Wald ratio	1	0.462025230086615	0.541953645418055	0.393926660887088	-0.600203914932772	1.524254375106	1.58728535006727	0.548699736615523	4.59171859290243	0.917705998961325
6	0AZOzD	9naZcp	outcome	SORBS1	Wald ratio	1	-0.479452458224612	0.712699600063613	0.501120813583309	-1.87634367434929	0.917438757900069	0.61912229433625	0.153149046085845	2.5028717131501	0.934464837176404
7	0ClmL5	9naZcp	outcome	CD5	Wald ratio	1	0.322381721815017	0.227930902590763	0.157249313956874	-0.124362847262878	0.769126290892912	1.3804116086238	0.883059367070444	2.15788007044757	0.873918853749482
8	0dM6Bx	9naZcp	outcome	COL5A1	Wald ratio	1	0.0520154870458822	0.154237226805616	0.735933421779289	-0.250289477493125	0.354320451584889	1.05339205631815	0.778575370400599	1.42521182469879	0.961322147755374
9	0dOfmc	9naZcp	outcome	IL6R	Wald ratio	1	0.0157141675626499	0.0260983835543425	0.547099137278624	-0.0354386642038615	0.0668669993291613	1.01583828437228	0.965181932616747	1.06915327061574	0.949036819624125
10	0fC6zF	9naZcp	outcome	TLR3	Wald ratio	1	0.0584840923268871	0.0273792195189575	0.0326732237487765	0.00482082206973036	0.112147362584044	1.06022811979809	1.00483246092788	1.11867769973574	0.795940198387791
11	0htiZL	9naZcp	outcome	DUSP13	Wald ratio	1	0.0603143215974897	0.107267875752498	0.573926911149106	-0.149930714877405	0.270559358072385	1.06217035716414	0.860767612748654	1.31069739489331	0.950409065844342
12	0hv5pm	9naZcp	outcome	ALPP	Wald ratio	1	0.010775182923978	0.0725800057332105	0.881980237766046	-0.131481628313115	0.153031994161071	1.01083344427838	0.876795383200073	1.16536226313425	0.986850498604832
13	0iXeEO	9naZcp	outcome	HDDC2	Wald ratio	1	0.121873669170694	0.0416632524342996	0.00344226326966737	0.0402136943994663	0.203533643941921	1.12961138802249	1.0410332133919	1.22572639521516	0.663373307254469
14	0jtIXQ	9naZcp	outcome	MAN1A2	Wald ratio	1	0.316037760088799	0.149025935651629	0.0339479276486975	0.0239469262116065	0.608128593965991	1.37168204948416	1.02423595636564	1.83699042509048	0.795940198387791
15	0uveGZ	9naZcp	outcome	GLB1	Wald ratio	1	-0.0991476936791071	0.13007449721204	0.445918112015341	-0.354093708214705	0.155798320856491	0.905608945428864	0.701809198986823	1.16859049899142	0.929633608247769
16	0vFndL	9naZcp	outcome	CRH	Wald ratio	1	0.053268153406194	0.123277726454335	0.665669631939866	-0.188356190444302	0.29489249725669	1.05471243193372	0.828319615149566	1.34298197667898	0.950861658837055
17	0w8TB5	9naZcp	outcome	HYOU1	Wald ratio	1	0.0248746145880937	0.164288152163224	0.879653523617015	-0.297130163651825	0.346879392828012	1.02518656902512	0.742947301334091	1.41464609861591	0.986411141612097
18	0wF8F7	9naZcp	outcome	IFIT3	Wald ratio	1	-0.328182688363189	0.266648434295091	0.218409186619242	-0.850813619581567	0.194448242855189	0.720231429784669	0.427067320221669	1.21464061492792	0.873918853749482
19	0X5PhK	9naZcp	outcome	CLMP	Wald ratio	1	-0.0637184205291426	0.0910707181221404	0.48414047252139	-0.242217028048538	0.114780186990253	0.93826915967145	0.784885816828819	1.12162686229629	0.934464837176404
20	0Xod2N	9naZcp	outcome	GDNF	Wald ratio	1	0.0995332321960881	0.123086897830277	0.4187211130553	-0.141717087551255	0.340783551943431	1.10465518024754	0.86786675206541	1.40604887137761	0.921277792560758
21	18TW62	9naZcp	outcome	GGT1	Wald ratio	1	0.0942476957237105	0.177313461446303	0.59505049695982	-0.253286688711043	0.441782080158464	1.09883188817132	0.776245309153592	1.55547673425392	0.950409065844342
22	1A8goI	9naZcp	outcome	CLSTN3	Wald ratio	1	-0.00064263222157959	0.0599790073474284	0.991451400406244	-0.118201486622539	0.11691622217938	0.999357574222282	0.888517010286435	1.12402525735943	0.999227526243682
23	1CjFzo	9naZcp	outcome	TREH	Wald ratio	1	0.0153649109007163	0.0334817461418594	0.6463030275021	-0.0502593115373281	0.0809891333387607	1.01548355803289	0.95098279171504	1.08435911313959	0.950861658837055
24	1cpPc6	9naZcp	outcome	FGF2	Wald ratio	1	-0.0370127876377289	0.0440227852963897	0.400479973057826	-0.123297446818653	0.0492718715431949	0.963663812286538	0.884000680261105	1.05050591458406	0.917705998961325
25	1Eq5fu	9naZcp	outcome	CPB2	Wald ratio	1	0.0305313974613596	0.0482154247038303	0.526584214887013	-0.0639708349581478	0.125033629880867	1.03100226039424	0.938032356884736	1.13318656135509	0.9418876626175
26	1gNZAM	9naZcp	outcome	CD300A	Wald ratio	1	0.0632197273110945	0.125405889598029	0.614176435615305	-0.182575816301043	0.309015270923232	1.06526088042661	0.833121477345101	1.36208317061214	0.950830561444482
27	1HDAl6	9naZcp	outcome	CHAC2	Wald ratio	1	0.144720605242246	0.206743721774636	0.483927304446146	-0.260497089436042	0.549938299920533	1.15571662398918	0.770668399452454	1.73314607931755	0.934464837176404
28	1KePue	9naZcp	outcome	PRSS8	Wald ratio	1	0.17415534656914	0.280434763193384	0.534587050777465	-0.375496789289893	0.723807482428172	1.19024045122988	0.686947925635527	2.06227033939041	0.9418876626175
29	1kwxP0	9naZcp	outcome	CRHBP	Wald ratio	1	0.0161612470861447	0.0567400305307037	0.775774600605009	-0.0950492127540346	0.127371706926324	1.01629254640646	0.909328182822867	1.13583913859902	0.968628372510942
30	1NoHY3	9naZcp	outcome	DNAJB6	Wald ratio	1	-0.185244633431394	0.15998400159984	0.246906995624742	-0.49881327656708	0.128324009704293	0.830900992826225	0.607250871120652	1.13692131656479	0.87421925747448
31	1nuMch	9naZcp	outcome	SH2B3	Wald ratio	1	-0.857958689349784	0.402888663174156	0.0332114212929178	-1.64762046917113	-0.0682969095284383	0.424026769830807	0.192507441439838	0.933983123916481	0.795940198387791
32	1Qg5EV	9naZcp	outcome	PALM2	Wald ratio	1	-0.163576137876509	0.148581658571162	0.270932594813768	-0.454796188675987	0.127643912922969	0.849101847728784	0.634577288806673	1.13614836290821	0.899929386349466
33	1qTxDQ	9naZcp	outcome	FCRLB	Wald ratio	1	-0.0794573218423573	0.045247545740956	0.0790784785810607	-0.168142511494631	0.00922786780991645	0.923617437418064	0.845233370630146	1.00927057584904	0.800019708287237
34	1R2eFb	9naZcp	outcome	ASAH1	Wald ratio	1	0.104745021461931	0.071719744076597	0.144159082432866	-0.0358256769281993	0.245315719852061	1.11042743909089	0.964808467200119	1.27802474729961	0.873918853749482
35	1SeHcC	9naZcp	outcome	P4HB	Wald ratio	1	-0.030883932462559	0.489567521999083	0.949699525765981	-0.990436275580761	0.928668410655643	0.969588104248884	0.371414616542512	2.53113649821409	0.998926911221477
36	1SSlxe	9naZcp	outcome	SLAMF6	Wald ratio	1	0.246390404867547	0.172521881120274	0.153243216975315	-0.091752482128191	0.584533291863285	1.27939895963539	0.912330939812982	1.79415344420048	0.873918853749482
37	1txWyF	9naZcp	outcome	BRSK2	Wald ratio	1	-0.0161171291151696	0.0734601779670362	0.826338829802043	-0.160099077930561	0.127864819700221	0.984012056843544	0.85205936450543	1.1363993735055	0.972189079863902
38	1wKGqe	9naZcp	outcome	CIAPIN1	Wald ratio	1	-0.259612523032696	0.588877186391238	0.659314197534767	-1.41381180835952	0.89458676229413	0.771350408423371	0.243214427180952	2.44632466696654	0.950861658837055
39	1wsjqx	9naZcp	outcome	IL34	Wald ratio	1	-0.0926722953792055	0.0417574769692863	0.026466440894788	-0.174516950239007	-0.0108276405194044	0.911492151548651	0.839862618236447	0.989230767383538	0.795940198387791
40	1xtRZI	9naZcp	outcome	FLRT2	Wald ratio	1	0.05808094240642	0.0576496482796396	0.313703541196311	-0.0549123682216737	0.171074253034514	1.05980077506371	0.94656809376445	1.1865788528312	0.90367911971974
41	1YAWGf	9naZcp	outcome	GMFG	Wald ratio	1	0.765941978813266	0.46043065845046	0.0962056239211829	-0.136502111749636	1.66838606937617	2.15101963555265	0.872404477957838	5.303601241667	0.802399691310503
42	1YL4gq	9naZcp	outcome	CD79B	Wald ratio	1	0.0305566295414011	0.183339777248407	0.867632334778193	-0.328789333865476	0.389902592948278	1.031028275054	0.71979463712973	1.47683693254473	0.984198351559439
43	24YlxM	9naZcp	outcome	PCBP2	Wald ratio	1	0.130250059439511	0.585091536847328	0.823835284842362	-1.01652935278125	1.27702947166027	1.13911319372014	0.361848612267655	3.58597165807972	0.971823486325002
44	2A8abI	9naZcp	outcome	NCAM2	Wald ratio	1	-0.0344037106095339	0.0559728763284645	0.53878609698512	-0.144110548213324	0.0753031269942565	0.966181368222615	0.86579203100649	1.07821093619367	0.943925253029775
45	2BXHkA	9naZcp	outcome	HS6ST1	Wald ratio	1	-0.204436516760129	0.140906443822719	0.146816884066897	-0.480613146652657	0.0717401131323991	0.815106485875617	0.618404103132408	1.0743760915413	0.873918853749482
46	2eAMtV	9naZcp	outcome	CNTN5	Wald ratio	1	0.0835256454196719	0.0672774955507996	0.214417615295181	-0.0483382458598953	0.215389536699239	1.08711309440693	0.952811448038095	1.24034496275674	0.873918853749482
47	2G2uJ5	9naZcp	outcome	TRDMT1	Wald ratio	1	-0.0543843830950439	0.19750118071358	0.783037890647658	-0.441486697293661	0.332717931103574	0.947067999599109	0.643079645273129	1.39475382630671	0.968628372510942
48	2ggScu	9naZcp	outcome	CD164	Wald ratio	1	-0.165385934127993	0.197656360299308	0.402741713116184	-0.552792400314637	0.222020532058651	0.847566536107304	0.575340982839119	1.24859701386822	0.917705998961325
49	2gj5IH	9naZcp	outcome	PRDX1	Wald ratio	1	-0.303699074254912	0.460919495332214	0.509961074336189	-1.20710128510605	0.599703136596227	0.738082941193927	0.299062922344978	1.82157796028314	0.938523177734678
50	2h2p9b	9naZcp	outcome	PCDH17	Wald ratio	1	-0.1816198400817	0.0818159662987849	0.0264283977159294	-0.341979134027318	-0.0212605461360814	0.833918302477521	0.710363026970051	0.978963866085769	0.795940198387791
51	2i6cVl	9naZcp	outcome	ARHGEF10	Wald ratio	1	0.00903065585138121	0.106432729676993	0.93238184715304	-0.199577494315525	0.217638806018287	1.00907155524735	0.81907674456175	1.2431379725646	0.998926911221477
52	2Ik4Xd	9naZcp	outcome	B4GALT1	Wald ratio	1	0.186194253122334	0.142589787006506	0.191619365233606	-0.0932817294104167	0.465670235655085	1.20465624588779	0.910936826446511	1.59308157121879	0.873918853749482
53	2J5Gd6	9naZcp	outcome	XRCC4	Wald ratio	1	-0.337187690182081	0.433820747734263	0.437010589165675	-1.18747635574124	0.513100975377075	0.713774858796432	0.304989979887812	1.67046323698002	0.926929693057383
54	2khsPE	9naZcp	outcome	CD40	Wald ratio	1	0.0111705022685626	0.0760544835306393	0.883230685004315	-0.13789628545149	0.160237289988616	1.01123312528867	0.871189042038559	1.17378936641381	0.986850498604832
55	2Kow7L	9naZcp	outcome	MEGF10	Wald ratio	1	-0.0791445442365901	0.0674837493177194	0.240878377623912	-0.21141269289932	0.05312360442614	0.923906369452164	0.809439947822844	1.05455998534569	0.873918853749482
56	2Lmzgh	9naZcp	outcome	KLK7	Wald ratio	1	-0.0979447750060206	0.0806172136106526	0.224390407508446	-0.2559545136829	0.0600649636708585	0.906698974816747	0.774177182460186	1.06190552958595	0.873918853749482
57	2nqKfe	9naZcp	outcome	CEACAM6	Wald ratio	1	0.00155496812315348	0.240242575027212	0.994835734693497	-0.469320478930182	0.472430415176489	1.00155617771296	0.625427114822423	1.60388757273469	0.999227526243682
58	2OekSi	9naZcp	outcome	EPHA1	Wald ratio	1	0.0654062592556027	0.155494125777471	0.674021689949546	-0.23936222726824	0.370174745779445	1.06759265569245	0.787129710882438	1.44798762228236	0.950861658837055
59	2p2n8u	9naZcp	outcome	CFHR2	Wald ratio	1	-0.0801671034436074	0.0322022261118471	0.0127926701008486	-0.143283466622828	-0.017050740264387	0.922962103353934	0.866508407866753	0.983093800929988	0.795940198387791
60	2roE7Y	9naZcp	outcome	ALDH5A1	Wald ratio	1	0.102632419610269	0.187593031870425	0.584309036652628	-0.265049922855764	0.470314762076301	1.10808402424977	0.767167649819908	1.60049788997985	0.950409065844342
61	2rWbyd	9naZcp	outcome	ELN	Wald ratio	1	0.840082016786889	0.412296617545102	0.0415932466731542	0.0319806463984895	1.64818338717529	2.31655696554881	1.03249752256614	5.19752934737813	0.800019708287237
62	2TAHdv	9naZcp	outcome	EBAG9	Wald ratio	1	0.0336373435672403	0.431169585725535	0.93781676986425	-0.811455044454807	0.878729731589288	1.03420947599115	0.444211248648787	2.4078391609474	0.998926911221477
63	2TcPQg	9naZcp	outcome	INSL3	Wald ratio	1	-0.349801125997762	1.23636604878519	0.777232927701752	-2.77307858161674	2.07347632962122	0.704828247795882	0.0624693912865346	7.95242035595273	0.968628372510942
64	2TpfGZ	9naZcp	outcome	RNASE1	Wald ratio	1	0.0787347998094812	0.15406747863954	0.609322341172995	-0.223237458324018	0.38070705794298	1.08191735933089	0.799924877919454	1.4633188749749	0.950830561444482
65	2u0H0l	9naZcp	outcome	LIFR	Wald ratio	1	0.186780492678649	0.225080207373528	0.406629419235299	-0.254376713773466	0.627937699130763	1.20536267007756	0.775399643294249	1.87374237140983	0.917705998961325
66	2xSBYu	9naZcp	outcome	CRYGD	Wald ratio	1	0.029799681480763	0.0435750059388516	0.4940566482089	-0.0556073301593861	0.115206693120912	1.03024813550054	0.945910493497875	1.12210534506003	0.934464837176404
67	2yOnoZ	9naZcp	outcome	MMUT	Wald ratio	1	-0.635841936345269	0.357724068783789	0.0754917992180626	-1.33698111116149	0.0652972384709563	0.529489504140795	0.262637345938326	1.06747627224767	0.800019708287237
68	2zTEpU	9naZcp	outcome	SUGP1	Wald ratio	1	0.0163528261077497	0.121874836086059	0.893262442618762	-0.222521852620926	0.255227504836425	1.01648726538961	0.800497513590377	1.29075524053154	0.992518549153693
69	31MB4V	9naZcp	outcome	PER3	Wald ratio	1	0.0613110485869063	0.0769887596410924	0.425820707649403	-0.0895869203096348	0.212209017483447	1.06322957881619	0.914308789667239	1.2364062886031	0.921277792560758
70	32PEWE	9naZcp	outcome	CXCL12	Wald ratio	1	0.0350321302149509	0.156860284544556	0.823276086092698	-0.272414027492379	0.342478287922281	1.03565298401804	0.761538897769607	1.4084337733067	0.971823486325002
71	337YCF	9naZcp	outcome	TNC	Wald ratio	1	0.128212122865405	0.116910750333196	0.272787132937753	-0.100932947787659	0.357357193518468	1.13679411714872	0.903993645627614	1.42954640337845	0.899929386349466
72	35VKnm	9naZcp	outcome	SLITRK1	Wald ratio	1	-0.289251196187491	0.240193173926617	0.228495271829696	-0.76002981708366	0.181527424708678	0.748824080021467	0.46765248276882	1.19904741978499	0.873918853749482
73	366KF0	9naZcp	outcome	NSFL1C	Wald ratio	1	-0.136782065135619	0.35812031599144	0.702502572979201	-0.838697884478842	0.565133754207603	0.872160279553967	0.432273026544826	1.75968313200494	0.951481898543115
74	37JVfd	9naZcp	outcome	KLK6	Wald ratio	1	-0.092781494309226	0.182399983130637	0.610983189288204	-0.450285461245275	0.264722472626823	0.911392623015283	0.637446159472677	1.30306928819497	0.950830561444482
75	37n6PG	9naZcp	outcome	IMMT	Wald ratio	1	-0.204137060951997	0.244438798307327	0.403647079770445	-0.683237105634358	0.274962983730364	0.815350610797548	0.504979671165752	1.31648194271512	0.917705998961325
76	3aSRWQ	9naZcp	outcome	GLRX5	Wald ratio	1	-0.118945116592844	0.249429684795441	0.633455886865053	-0.607827298791908	0.369937065606221	0.887856528016102	0.544532691572828	1.44764350522999	0.950861658837055
77	3EkS9m	9naZcp	outcome	ACAN	Wald ratio	1	-0.0237100943814725	0.273813348018295	0.93099568298534	-0.560384256497331	0.512964067734386	0.976568781500518	0.570989615219678	1.67023455345067	0.998926911221477
78	3f0qEM	9naZcp	outcome	CCDC134	Wald ratio	1	-0.766511728644696	0.558386027489513	0.169837147388393	-1.86094834252414	0.327924885234751	0.464631003792956	0.155525069373017	1.38808470271678	0.873918853749482
79	3fBlOo	9naZcp	outcome	PCDH7	Wald ratio	1	-0.245779102864044	0.259292730512927	0.343189154599208	-0.753992854669381	0.262434648941292	0.782094968384069	0.470484222182239	1.3000915030361	0.90367911971974
80	3gYlUH	9naZcp	outcome	CELA3A	Wald ratio	1	-0.0970688668943163	0.187204243296181	0.604096542957154	-0.463989183754832	0.269851449966199	0.907493507721773	0.628770355364636	1.30976986992266	0.950830561444482
81	3HKzFV	9naZcp	outcome	CCDC50	Wald ratio	1	0.0290251278221975	0.21905288775214	0.89458658375212	-0.400318532171997	0.458368787816393	1.0294504619983	0.670106561538088	1.58149213055912	0.992518549153693
82	3hxDJh	9naZcp	outcome	SERPING1	Wald ratio	1	-0.173786812351457	0.210421713505914	0.40886211697444	-0.586213370823049	0.238639746120135	0.840476057674794	0.556430295753059	1.26952110428951	0.917705998961325
83	3iirBn	9naZcp	outcome	PAM	Wald ratio	1	-0.0918013176615585	0.0668799333013131	0.169867796819823	-0.222885986932132	0.0392833516090152	0.912286386732824	0.800206078043705	1.04006514603427	0.873918853749482
84	3ImfKS	9naZcp	outcome	IGSF3	Wald ratio	1	0.642176009008058	0.332524015623351	0.0534562310448238	-0.00957106161370924	1.29392307962983	1.90061213197331	0.990474595218941	3.64706625858045	0.800019708287237
85	3j63XS	9naZcp	outcome	CD80	Wald ratio	1	-0.0824717281866487	0.0730463878224603	0.258884225947615	-0.225642648318671	0.0606991919453734	0.920837471233911	0.798003218510989	1.06257923371619	0.88413878684388
86	3JAiJ3	9naZcp	outcome	ANGPT2	Wald ratio	1	0.138364610899907	0.200158514796953	0.489392634007881	-0.253946078102121	0.530675299901936	1.14839419098848	0.775733629948321	1.70007998490918	0.934464837176404
87	3JHo19	9naZcp	outcome	CEMIP2	Wald ratio	1	-0.156939758631687	0.312620642194135	0.615658079058276	-0.769676217332192	0.455796700068818	0.854755548910592	0.463163008190373	1.57742962083265	0.950830561444482
88	3ku9s8	9naZcp	outcome	CCL17	Wald ratio	1	-0.133278086707292	0.129847165663342	0.304692352381459	-0.387778531407443	0.121222357992858	0.875221670751648	0.678562606929667	1.12887589904096	0.90367911971974
89	3mMWqN	9naZcp	outcome	IL10	Wald ratio	1	0.262826600702343	0.290802541393349	0.366102804412941	-0.307146380428621	0.832799581833308	1.30060117606734	0.73554292393807	2.29974806926451	0.909076464327548
90	3qvdQT	9naZcp	outcome	CRYBB1	Wald ratio	1	-0.0524641768042758	0.181657212184805	0.772727801402715	-0.408512312686494	0.303583959077942	0.948888312658698	0.664638288958234	1.35470532597747	0.968628372510942
91	3r0A5j	9naZcp	outcome	RNASE6	Wald ratio	1	-0.0566840310309935	0.0740171644867519	0.443781754965316	-0.201757673425027	0.0883896113630402	0.944892578938148	0.817292955750284	1.09241365589988	0.929633608247769
92	3rG3qk	9naZcp	outcome	CD200	Wald ratio	1	-0.177782425684332	0.175914963229664	0.312200393151259	-0.522575753614474	0.16701090224581	0.837124540475083	0.592991180002966	1.18176714915408	0.90367911971974
93	3TDN72	9naZcp	outcome	CR2	Wald ratio	1	0.288060581520079	0.166229780704559	0.0831123807128025	-0.0377497886608557	0.613870951701014	1.33383810761586	0.962953852723531	1.84756942640226	0.800019708287237
94	3URUq1	9naZcp	outcome	BCL2L15	Wald ratio	1	0.00049201460299341	0.17417316945967	0.997746091808925	-0.340887397537959	0.341871426743946	1.00049213566203	0.711138979698169	1.40757930882431	0.999227526243682
95	3w4VZC	9naZcp	outcome	MFGE8	Wald ratio	1	0.13880066812525	0.0839077485276935	0.0980857439119122	-0.0256585189890292	0.303259855239529	1.1488950657701	0.974667863354897	1.35426633192507	0.802399691310503
96	3yYn4p	9naZcp	outcome	CCN4	Wald ratio	1	0.0158916101379392	0.0681069005911679	0.81550257659379	-0.11759791502075	0.149381135296628	1.01601855332676	0.889053455796903	1.16111544696589	0.971823486325002
97	45DsNt	9naZcp	outcome	EFEMP1	Wald ratio	1	-0.186863132487907	0.160098881740942	0.243140410368222	-0.500656940700153	0.126930675724338	0.829557268055245	0.606132335888269	1.13533830854742	0.873918853749482
98	4A2k2e	9naZcp	outcome	TFF2	Wald ratio	1	0.354041138583004	0.255973405360482	0.166629029721188	-0.14766673592354	0.855749013089549	1.42481380009502	0.862718580149329	2.35313625051384	0.873918853749482
99	4ABgjL	9naZcp	outcome	FOXJ3	Wald ratio	1	0.0458249320957824	0.449917515122228	0.918874267786572	-0.836013397543784	0.927663261735349	1.04689111787909	0.433435016812989	2.52859360730192	0.997027997978903
100	4aTrbm	9naZcp	outcome	TG	Wald ratio	1	0.561988296561525	0.442635549087037	0.204212493270145	-0.305577379649069	1.42955397277212	1.75415681919055	0.736697897199157	4.17683579390054	0.873918853749482
101	4cEPkZ	9naZcp	outcome	CPA4	Wald ratio	1	0.0495071701327913	0.0541776578811679	0.360825570956311	-0.0566810393142977	0.15569537957988	1.05075312622726	0.944895405793281	1.16847020898513	0.909076464327548
102	4cXHxK	9naZcp	outcome	THBS4	Wald ratio	1	-0.0716373813644919	0.125476655557681	0.568052526856338	-0.317571626257548	0.174296863528564	0.930868384841151	0.727914541112655	1.19040890235859	0.950409065844342
103	4E08Kj	9naZcp	outcome	LAMP3	Wald ratio	1	-0.00177597811994956	0.133642353526205	0.989397194987067	-0.26371499103131	0.260163034791411	0.998225597996005	0.768192450197477	1.29714154862929	0.999227526243682
104	4k2Bqs	9naZcp	outcome	ALDH1A1	Wald ratio	1	0.374629296459641	0.347709826055355	0.28129296117358	-0.306881962608856	1.05614055552814	1.45445214411053	0.735737440310026	2.87525266977893	0.903486201483713
105	4L4qIO	9naZcp	outcome	CFHR4	Wald ratio	1	-0.0992775297609565	0.041801065162508	0.0175489501914767	-0.181207617479472	-0.0173474420424408	0.905491372344481	0.834262133312766	0.982802158518809	0.795940198387791
106	4lYRfD	9naZcp	outcome	ITGA2	Wald ratio	1	-0.0651554228315461	0.0503936473462739	0.196035515096262	-0.163926971630243	0.0336161259671508	0.93692183301633	0.848804006389695	1.03418753278087	0.873918853749482
107	4OejA0	9naZcp	outcome	KITLG	Wald ratio	1	0.0797561542275963	0.63458157494131	0.899982811599558	-1.16402373265737	1.32353604111256	1.08302294490713	0.312227330635821	3.75668169985865	0.993923274132549
108	4PETjt	9naZcp	outcome	FAM171B	Wald ratio	1	-0.00959163609332662	0.0833939471447564	0.908432460299547	-0.173043772497049	0.153860500310396	0.990454216929207	0.841100796956671	1.16632817301133	0.994363758079341
109	4qL3yJ	9naZcp	outcome	ITGA5	Wald ratio	1	-0.120292082180083	0.581953586763103	0.836241103131156	-1.26092111223576	1.0203369478756	0.886661420891236	0.28339286960111	2.77412934349209	0.976899573092341
110	4QZ4EF	9naZcp	outcome	ITGB5	Wald ratio	1	0.254566893506945	0.378422599324507	0.501134786197155	-0.487141401169088	0.996275188182977	1.28990283458157	0.614380152730433	2.70817557381546	0.934464837176404
111	4SDtMv	9naZcp	outcome	LGALS1	Wald ratio	1	0.0175904652498564	0.104824813325675	0.866734156227139	-0.187866168868466	0.223047099368179	1.01774608864049	0.82872560909745	1.24987944088164	0.984198351559439
112	4SIYeC	9naZcp	outcome	ECI2	Wald ratio	1	-0.012001200120012	0.104834012813046	0.908858794449094	-0.217475865233582	0.193473464993558	0.988070527058006	0.804547022239965	1.21345718703002	0.994363758079341
113	4tJyWX	9naZcp	outcome	PIK3IP1	Wald ratio	1	0.028752765562056	0.104417938093782	0.783037890647658	-0.175906393101758	0.23341192422587	1.02917011672324	0.83869648743951	1.26290159195703	0.968628372510942
114	4UmaM3	9naZcp	outcome	B4GAT1	Wald ratio	1	0.0426193591779791	0.112541745329351	0.704911971716893	-0.177962461667549	0.263201180023507	1.04354060508933	0.83697384150139	1.30108844562783	0.951878127974063
115	4XnKw7	9naZcp	outcome	MMP12	Wald ratio	1	-0.0667461520035957	0.0578646075837624	0.248709987546785	-0.18016078286777	0.0466684788605786	0.935432628898863	0.83513592506708	1.04777459206818	0.876004629766613
116	51qS7M	9naZcp	outcome	CHGB	Wald ratio	1	0.00418508102316861	0.0482121333869024	0.930826071601386	-0.09031070041516	0.0986808624614973	1.00419385070443	0.913647270581027	1.10371400677561	0.998926911221477
117	54vYod	9naZcp	outcome	MAX	Wald ratio	1	-0.070698138122593	0.336714861227943	0.833695448361499	-0.730659266129361	0.589262989884175	0.931743107405033	0.481591388519084	1.80265934751528	0.976899573092341
118	54wndo	9naZcp	outcome	TNFSF8	Wald ratio	1	-0.0596745746528929	0.124211522055281	0.630923766486165	-0.303129157881243	0.183780008575457	0.942071057507105	0.738503706636408	1.20175141900744	0.950861658837055
119	59TmD2	9naZcp	outcome	SMOC1	Wald ratio	1	-0.0884644579389177	0.107441060903733	0.410293852391966	-0.299048937310234	0.122120021432399	0.915335643073198	0.741523120400085	1.12988970462333	0.917705998961325
120	5Aezhm	9naZcp	outcome	PTPRF	Wald ratio	1	0.162176753456125	0.360629885974805	0.652923784337877	-0.544657823054492	0.869011329966743	1.17606809705164	0.580040225779425	2.38455215247199	0.950861658837055
121	5CI6Ap	9naZcp	outcome	LATS1	Wald ratio	1	0.00502102134268805	0.487039070240741	0.991774531673497	-0.949575556329165	0.959617599014541	1.00503364779407	0.386905208075255	2.61069794904848	0.999227526243682
122	5CPCH4	9naZcp	outcome	PNLIPRP2	Wald ratio	1	-0.0217101605316342	0.0244459937693604	0.374494147152811	-0.0696243083195806	0.0262039872563123	0.978523808774315	0.93274417831621	1.02655033030245	0.912230467716581
123	5D4xvr	9naZcp	outcome	APEX1	Wald ratio	1	-0.0474073771996003	0.081306200681035	0.559844764430966	-0.206767530534429	0.111952776135228	0.953698803295769	0.81320867420143	1.11846004139214	0.950409065844342
124	5dk6Ye	9naZcp	outcome	SPON1	Wald ratio	1	0.116154891681229	0.0946575684447033	0.219782667691279	-0.0693739424703892	0.301683725832848	1.12316982832374	0.932977734840562	1.35213351417476	0.873918853749482
125	5e6lpn	9naZcp	outcome	PVALB	Wald ratio	1	-0.0167900387273886	0.0381146134614442	0.659564534838183	-0.0914946811118192	0.057914603657042	0.983350128405935	0.912566169976518	1.05962450378897	0.950861658837055
126	5Ed4oM	9naZcp	outcome	ENSA	Wald ratio	1	-0.933869041155391	0.852844625241194	0.273514491032825	-2.60544450662813	0.737706424317348	0.393030115155078	0.0738702940632682	2.09113383637693	0.899929386349466
127	5fL0Gm	9naZcp	outcome	NPPC	Wald ratio	1	-0.383989153915295	0.604943806726889	0.525590321399787	-1.5696790151	0.801700707269408	0.681138814828765	0.208111972437805	2.22932914253641	0.9418876626175
128	5gnge8	9naZcp	outcome	FCRL1	Wald ratio	1	0.0306761908935536	0.0809267131191843	0.70464229028709	-0.127940166820048	0.189292548607155	1.03115155355819	0.879906025145183	1.20839441488088	0.951878127974063
129	5iZmUP	9naZcp	outcome	AMY1A_AMY1B_AMY1C	Wald ratio	1	-0.0947429231658001	0.0934591437191091	0.310708615286196	-0.277922844855254	0.0884369985236536	0.909606743235453	0.757355253114336	1.0924654235078	0.90367911971974
130	5K3V2P	9naZcp	outcome	NPTXR	Wald ratio	1	0.0115085786654069	0.0633725663627866	0.855895155109428	-0.112701651405655	0.135718808736469	1.01157505713633	0.893417170114464	1.14535978314504	0.981558259423852
131	5MjEs8	9naZcp	outcome	BPIFB2	Wald ratio	1	0.17110766620843	0.103468952002106	0.0981863995612682	-0.031691479715698	0.373906812132557	1.18661850085915	0.968805432103526	1.4534017047406	0.802399691310503
132	5OXxuL	9naZcp	outcome	CA3	Wald ratio	1	-0.393952737413768	0.190811683546162	0.0389594064218132	-0.767943637164245	-0.0199618376632908	0.67438592871036	0.463966170803785	0.98023608069234	0.800019708287237
133	5PitFd	9naZcp	outcome	FXYD5	Wald ratio	1	0.0160548142432097	0.101766806412604	0.874645277600151	-0.183408126325493	0.215517754811913	1.01618438525755	0.832428350476155	1.24050400764293	0.984654010445077
134	5RYyiw	9naZcp	outcome	FGF5	Wald ratio	1	0.044416941073023	0.047428259111872	0.349011728223858	-0.0485424467862461	0.137376328932292	1.0454181417952	0.952616902921591	1.14725981435213	0.90367911971974
135	5snsko	9naZcp	outcome	GP6	Wald ratio	1	-0.165058050076934	0.0961355052836379	0.0859917403273902	-0.353483640432864	0.0233675402789964	0.847844485221755	0.702237480795308	1.02364270033954	0.800019708287237
136	5wKegx	9naZcp	outcome	S100A11	Wald ratio	1	0.398515561774748	0.212477148227799	0.0607144804472738	-0.017939648751737	0.814970772301234	1.48961181888198	0.982220308791284	2.25910964280864	0.800019708287237
137	5WqJXT	9naZcp	outcome	NPTX2	Wald ratio	1	0.028808258763502	0.0882067304408258	0.743970952929236	-0.144076932900516	0.201693450427521	1.02922723025254	0.865821135365612	1.22347289552593	0.963163930423742
138	5Zdi6l	9naZcp	outcome	TGFB1	Wald ratio	1	0.0930049233833048	0.15005255296786	0.535379152014513	-0.2010980804337	0.38710792720031	1.09746713850617	0.81783221428178	1.47271542874922	0.9418876626175
139	5ZudOB	9naZcp	outcome	ATRAID	Wald ratio	1	0.112494103131691	0.109591029502486	0.304660643646988	-0.102304314693181	0.327292520956563	1.11906565791051	0.90275478831731	1.38720720501402	0.90367911971974
140	63Chcd	9naZcp	outcome	TNFAIP8L2	Wald ratio	1	-0.809037386621093	0.529950846275057	0.12685373469527	-1.8477410453202	0.229666272078019	0.445286498723548	0.157592759429464	1.25818005004363	0.83475945416546
141	63tm7b	9naZcp	outcome	ACP1	Wald ratio	1	0.00850613637994785	0.0757577771339105	0.910600842805682	-0.139979106802517	0.156991379562412	1.00854241635251	0.869376399261852	1.16998552807022	0.994656305218514
142	6bAW48	9naZcp	outcome	CXADR	Wald ratio	1	0.464910153604308	0.244997616917378	0.0577473546538346	-0.0152851755537532	0.945105482762369	1.59187115857581	0.984831049813532	2.57308478036441	0.800019708287237
143	6ceIb2	9naZcp	outcome	KRT5	Wald ratio	1	-0.42616916002598	0.304252412980573	0.161301044503139	-1.0225038894679	0.170165569415943	0.653005870287247	0.359693179725573	1.18550111779973	0.873918853749482
144	6fg52C	9naZcp	outcome	NOS3	Wald ratio	1	0.262794000788382	0.615271668512482	0.66929291394434	-0.943138469496082	1.46872647107285	1.300558777272	0.389403783642156	4.34369978976274	0.950861658837055
145	6FYdI6	9naZcp	outcome	CPVL	Wald ratio	1	-0.0581063048311412	0.0412328993382536	0.158769563407934	-0.138922787534118	0.0227101778718358	0.943549638220252	0.870295223504323	1.02297001723249	0.873918853749482
146	6KWDkl	9naZcp	outcome	PDCD5	Wald ratio	1	-0.00425476467162524	0.0861589846004111	0.96061430195002	-0.173126374488431	0.164616845145181	0.995754274015874	0.841031323225263	1.17894131507312	0.998926911221477
147	6lggdG	9naZcp	outcome	APCS	Wald ratio	1	-0.0997427300063673	0.19194034575026	0.603304166774576	-0.475945807676878	0.276460347664143	0.905070235499926	0.621297150871118	1.31845467187378	0.950830561444482
148	6McDQs	9naZcp	outcome	TDRKH	Wald ratio	1	-0.106330822567603	0.087866188708558	0.22622328612491	-0.278548552436377	0.0658869073011709	0.899127147317178	0.756881518416011	1.06810591535462	0.873918853749482
149	6mGSs8	9naZcp	outcome	VWF	Wald ratio	1	0.355613854460239	0.330060763121779	0.28129296117358	-0.291305241258447	1.00253295017892	1.42705639039698	0.747287540212131	2.72517582829597	0.903486201483713
150	6nb7qn	9naZcp	outcome	SPAG1	Wald ratio	1	-0.0246530609944904	0.0394448975911846	0.531971058097401	-0.101965060273212	0.0526589382842315	0.975648343783469	0.903061103825902	1.05407008085572	0.9418876626175
151	6OITyC	9naZcp	outcome	DPEP1	Wald ratio	1	0.0260014751331932	0.0435074187872243	0.550084749169576	-0.0592730656897664	0.111276015956153	1.02634246246416	0.942449383426138	1.11770336824625	0.950146384929268
152	6PwcZP	9naZcp	outcome	AAMDC	Wald ratio	1	-0.0466902136939321	0.0419373176891606	0.265565295435962	-0.128887356364687	0.0355069289768227	0.954383006586382	0.879072981945087	1.03614482752669	0.891705708082383
153	6QPBbp	9naZcp	outcome	TXNDC15	Wald ratio	1	0.0610473159933592	0.0367494465965689	0.0966780097345378	-0.0109815993359159	0.133076231322634	1.06294920749499	0.989078478308759	1.14233707687806	0.802399691310503
154	6sAoui	9naZcp	outcome	KIRREL2	Wald ratio	1	-0.184044996936408	0.161096742954312	0.253266958884942	-0.49979461312686	0.131704619254044	0.831898370106419	0.606655245942045	1.1407713076165	0.88252707540099
155	6TjGmX	9naZcp	outcome	PLXDC1	Wald ratio	1	0.296043602713406	0.140268702790759	0.0348113207597329	0.0211169452435186	0.570970260183294	1.34452878065705	1.02134148568253	1.76998356314399	0.795940198387791
156	6u9wvP	9naZcp	outcome	ENPP6	Wald ratio	1	0.180322407774865	0.111110881210674	0.104609708585967	-0.0374549193980563	0.398099734947786	1.19760341753801	0.963237840083707	1.48899252709392	0.802399691310503
157	6URQW3	9naZcp	outcome	INPP5D	Wald ratio	1	0.252544762714156	0.176250169007011	0.151893073485378	-0.0929055685395863	0.597995093967898	1.28729711777805	0.911279549691914	1.81846928310849	0.873918853749482
158	6wOw3f	9naZcp	outcome	LPO	Wald ratio	1	0.0578809375333763	0.115417345676673	0.61602452861276	-0.168337059992903	0.284098935059655	1.05958883093987	0.845068947741832	1.32856436584571	0.950830561444482
159	6zuQhp	9naZcp	outcome	ZP3	Wald ratio	1	-0.0124307526009999	0.025401972706391	0.6245856448124	-0.0622186191055263	0.0373571139035265	0.987646190055748	0.939677432893971	1.03806366162004	0.950861658837055
160	7209FE	9naZcp	outcome	SNX18	Wald ratio	1	-0.744780255555581	0.467201111230418	0.110906466405963	-1.6604944335672	0.170933922456038	0.474838631627634	0.190044992244616	1.18641235121728	0.802399691310503
161	72nA3z	9naZcp	outcome	LYPD8	Wald ratio	1	0.0876279325277073	0.0550561073995165	0.111472029225304	-0.0202820379753451	0.19553790303076	1.09158190434274	0.979922259038992	1.21596488180305	0.802399691310503
162	72NXIN	9naZcp	outcome	PRG2	Wald ratio	1	0.614841460165201	0.286437516653344	0.0318321820732866	0.053423927524647	1.17625899280576	1.84936337855082	1.05487674163029	3.24222230991569	0.795940198387791
163	72pndu	9naZcp	outcome	FCGR2B	Wald ratio	1	0.0289348555649474	0.062426381297603	0.643003399443596	-0.0934208517783544	0.151290562908249	1.02935753537578	0.910810103573371	1.16333463087188	0.950861658837055
164	73opvF	9naZcp	outcome	PPP1R14A	Wald ratio	1	-0.0548745368543739	0.147843793508478	0.710514160305041	-0.344648372130991	0.234899298422244	0.946603904407058	0.708469427269557	1.26478139683755	0.952404550435574
165	74ZaeT	9naZcp	outcome	LY6D	Wald ratio	1	0.00876545488097435	0.0662022513378852	0.894664607687836	-0.120990957741281	0.138521867503229	1.00880398397334	0.886041971377395	1.14857479775866	0.992518549153693
166	75Hq0m	9naZcp	outcome	ACOX1	Wald ratio	1	0.224620190628534	0.38042610320324	0.554893229635061	-0.521014971649816	0.970255352906884	1.25184716260373	0.593917432593052	2.63861815215109	0.950325273907454
167	7a5jiQ	9naZcp	outcome	CEBPB	Wald ratio	1	-0.733098503406226	0.536413539077726	0.171729810514712	-1.78446903999857	0.318272033186118	0.480418104392921	0.167886178184671	1.37475018803877	0.873918853749482
168	7ahNna	9naZcp	outcome	IGFBPL1	Wald ratio	1	0.0361139671830256	0.074564720477894	0.628151344658923	-0.110032884953647	0.182260819319698	1.03677399797008	0.895804676316895	1.19992711724427	0.950861658837055
169	7BTaFL	9naZcp	outcome	ICAM4	Wald ratio	1	-0.486697837202308	0.270691493724879	0.0721802092333168	-1.01725316490307	0.0438574904984551	0.614652730076365	0.361586796619932	1.04483344558467	0.800019708287237
170	7cFUo0	9naZcp	outcome	IMPA1	Wald ratio	1	-0.0143120894219347	0.143597963866745	0.920608085667964	-0.295764098600755	0.267139919756885	0.985789841668162	0.743962909212506	1.30622319997751	0.997027997978903
171	7cOg5U	9naZcp	outcome	PF4	Wald ratio	1	-0.543003871713997	0.365751128580532	0.137642752601674	-1.25987608373184	0.173868340303847	0.581000377891952	0.283689178026061	1.18989889378008	0.873918853749482
172	7DrfFJ	9naZcp	outcome	IL7R	Wald ratio	1	0.0344059520048213	0.0347432652597706	0.32203177623569	-0.033690847904329	0.102502751913972	1.03500468368315	0.966870368438586	1.10794035086214	0.90367911971974
173	7ebbyW	9naZcp	outcome	TSC22D1	Wald ratio	1	0.186763783834261	0.527681801944418	0.723389406856195	-0.8474925479768	1.22102011564532	1.20534253002853	0.42848799915463	3.39064481983611	0.953912326343115
174	7eZ1LQ	9naZcp	outcome	EHD3	Wald ratio	1	-0.0870120076570567	0.174024015314113	0.617075077451974	-0.428099077672719	0.254075062358605	0.916666088555041	0.651746838039812	1.289268576176	0.950830561444482
175	7GMrIJ	9naZcp	outcome	AK1	Wald ratio	1	1.30389856036989	0.641003187502189	0.0419361710831266	0.0475323128655993	2.56026480787418	3.68362956286817	1.04868008643251	12.9392432754178	0.800019708287237
176	7j5wAZ	9naZcp	outcome	AKR7L	Wald ratio	1	-0.1126509570558	0.18106891119986	0.533847110992067	-0.467546023007526	0.242244108895925	0.893462462465076	0.626537892892413	1.27410517526549	0.9418876626175
177	7plG9G	9naZcp	outcome	CDC27	Wald ratio	1	0.615533525403991	0.37884802976339	0.104215732416934	-0.127008612932254	1.35807566374024	1.85064370164146	0.880726086930369	3.88870292506274	0.802399691310503
178	7q7RoL	9naZcp	outcome	AMN	Wald ratio	1	0.0422803747264407	0.0468009179361859	0.3663088169171	-0.0494494244284837	0.134010173881365	1.04318692099974	0.951753292385948	1.14340445244672	0.909076464327548
179	7sYBFk	9naZcp	outcome	PLA2G15	Wald ratio	1	-0.11061307710722	0.133313522035941	0.406696340593091	-0.371907580297665	0.150681426083224	0.895285088217606	0.689417955382236	1.16262621669087	0.917705998961325
180	7vlzDW	9naZcp	outcome	PMS1	Wald ratio	1	-1.17781242627586	0.627930118827793	0.060695632077912	-2.40855545917833	0.052930606626614	0.307951669270049	0.0899451301855116	1.054356477228	0.800019708287237
181	7XMKkz	9naZcp	outcome	BPIFB1	Wald ratio	1	-0.162873850495677	0.069119739784509	0.0184529665502077	-0.298348540473315	-0.0273991605180393	0.849698370682239	0.742042662769793	0.972972791679009	0.795940198387791
182	7yNnKf	9naZcp	outcome	HNMT	Wald ratio	1	0.0122833600817695	0.0443814835071235	0.781958502174132	-0.0747043475921924	0.0992710677557315	1.01235911038757	0.9280178164753	1.10436561689869	0.968628372510942
183	7zVQfU	9naZcp	outcome	CD14	Wald ratio	1	-0.0527717987507476	0.102984964834792	0.608355445058515	-0.25462232982694	0.149078732325445	0.94859645868162	0.775209216080945	1.16076437529008	0.950830561444482
184	80hejP	9naZcp	outcome	SNED1	Wald ratio	1	0.172659645747075	0.249110931674884	0.488244633823787	-0.315597780335698	0.660917071829849	1.18846153830093	0.729352751196693	1.93656749179753	0.934464837176404
185	81eyxb	9naZcp	outcome	ANGPTL4	Wald ratio	1	-0.125782451688104	0.104019505501599	0.226578390463715	-0.329660682471238	0.0780957790950303	0.8818066614688	0.719167718248344	1.08122621257902	0.873918853749482
186	81ZjXJ	9naZcp	outcome	PTGR1	Wald ratio	1	-0.0156309402540425	0.0937856415242551	0.867632334778193	-0.199450797641583	0.168188917133498	0.984490588863838	0.819180525435196	1.18316010875205	0.984198351559439
187	83ZBKL	9naZcp	outcome	CGREF1	Wald ratio	1	0.0281184553838626	0.0531329254331429	0.596660042612065	-0.0760220784650975	0.132258989232823	1.02851751064233	0.926795744106005	1.14140389230888	0.950409065844342
188	871eEf	9naZcp	outcome	HYAL1	Wald ratio	1	-0.0771062646073022	0.121562268842613	0.525888719971585	-0.315368311538823	0.161155782324219	0.925791469512263	0.729520134098849	1.17486797822298	0.9418876626175
189	87edVr	9naZcp	outcome	RNF149	Wald ratio	1	0.0821593133450199	0.106012017219381	0.438339659586755	-0.125624240404966	0.289942867095006	1.08562875120105	0.881946184268941	1.33635113622189	0.928289169203348
190	8BgUfZ	9naZcp	outcome	NCAN	Wald ratio	1	-0.215762440398387	0.20803033929196	0.299657502657841	-0.62350190541063	0.191977024613855	0.805926734768259	0.536063901709244	1.21164267868669	0.90367911971974
191	8DX3Ev	9naZcp	outcome	TTF2	Wald ratio	1	-0.0155612421329276	0.0848553203487846	0.854495489546847	-0.181877670016545	0.15075518575069	0.984559208399436	0.833703321091436	1.16271197477671	0.981558259423852
192	8E3GYB	9naZcp	outcome	SCAMP3	Wald ratio	1	0.21239774431082	0.395889286733184	0.591607552304566	-0.563545257686222	0.988340746307861	1.23663965365972	0.56918756600747	2.68677273421598	0.950409065844342
193	8FVEAy	9naZcp	outcome	PRDX6	Wald ratio	1	0.131439499345763	0.207224435905482	0.525894377843095	-0.274720395028982	0.537599393720508	1.1404689065201	0.759784533060508	1.71189234597853	0.9418876626175
194	8GgirK	9naZcp	outcome	SPRY2	Wald ratio	1	0.378685356391592	0.343072313470752	0.269677202486048	-0.293736378011083	1.05110709079427	1.46036346941581	0.745472988613606	2.86081654919572	0.898258138651059
195	8gnfCs	9naZcp	outcome	ANG	Wald ratio	1	0.10492551668914	0.0659619476262136	0.111677630561223	-0.0243599006582389	0.234210934036518	1.11062788403294	0.975934407109157	1.26391106595499	0.802399691310503
196	8HEOzU	9naZcp	outcome	SUSD4	Wald ratio	1	0.110878305077535	0.0760460317797962	0.144828978213909	-0.0381719172108655	0.259928527365936	1.11725893384169	0.962547448193466	1.29683739496878	0.873918853749482
197	8ONFuZ	9naZcp	outcome	SERPINA3	Wald ratio	1	0.0620697565111399	0.0820850040817612	0.449550644033448	-0.0988168514891119	0.222956364511392	1.06403656561785	0.905908608643533	1.24976603839442	0.930128556443438
198	8oscdf	9naZcp	outcome	PSME1	Wald ratio	1	-0.231555413605877	0.330365697860109	0.483361464823998	-0.87907218141169	0.415961354199936	0.793298734741694	0.415167933564763	1.51582728738033	0.934464837176404
199	8Q1buC	9naZcp	outcome	CCL25	Wald ratio	1	-0.00447822135584737	0.045572487915388	0.921721158168525	-0.0938002976700078	0.084843854958313	0.995531790926094	0.910464565982049	1.0885470821981	0.997027997978903
200	8qYQ5T	9naZcp	outcome	SIRPA	Wald ratio	1	-0.0488010506006907	0.0431265098331685	0.257811495146285	-0.133329009873701	0.0357269086723196	0.952370584407617	0.875177102827643	1.03637278342225	0.88413878684388
201	8RBKsE	9naZcp	outcome	CD200R1	Wald ratio	1	0.0698105459428863	0.040510094227589	0.0848365161509124	-0.00958923874318819	0.149210330628961	1.07230500947446	0.990456591397607	1.16091713996421	0.800019708287237
202	8tL9M5	9naZcp	outcome	RWDD1	Wald ratio	1	-0.226775675556665	0.29833110716435	0.447166361807451	-0.811504645598791	0.357953294485461	0.797099571153616	0.444189215809115	1.43039881140725	0.929633608247769
203	8viYzJ	9naZcp	outcome	TIMD4	Wald ratio	1	0.176270228002668	0.129441545876646	0.173268984414089	-0.0774352019155582	0.429975657920895	1.19276033234729	0.925486992237988	1.53722010395948	0.873918853749482
204	8Wobxv	9naZcp	outcome	APOA4	Wald ratio	1	-0.397933384632296	0.216921329375985	0.066585820371114	-0.823099190209227	0.0272324209446337	0.671706772165274	0.439068786019716	1.02760661230979	0.800019708287237
205	8xTfqo	9naZcp	outcome	CD300C	Wald ratio	1	0.0469373734023525	0.0698878241195911	0.501831902471943	-0.0900427618720461	0.183917508676751	1.04805637081968	0.91389210469841	1.20191667131013	0.934464837176404
206	8ZpLQD	9naZcp	outcome	DSG2	Wald ratio	1	0.0332945678271309	0.131302521008403	0.799826672012549	-0.22405837334934	0.290647509003601	1.03385503482298	0.79926847702958	1.33729311707769	0.971823486325002
207	8ZqLrb	9naZcp	outcome	LEPR	Wald ratio	1	0.0314567820822169	0.134709043269729	0.815360371328887	-0.232572942726452	0.295486506890886	1.03195677560881	0.792491940715597	1.34377995789247	0.971823486325002
208	90oVrt	9naZcp	outcome	SERPINH1	Wald ratio	1	0.201117318435754	0.213446349450973	0.346070666029623	-0.217237526488153	0.619472163359661	1.22276821666327	0.804738799820991	1.85794709042793	0.90367911971974
209	954NTU	9naZcp	outcome	TMPRSS5	Wald ratio	1	-0.00435237325953074	0.0372511946624543	0.906988043618718	-0.0773647147979411	0.0686599682788796	0.995657084590624	0.925552229447627	1.07107194878363	0.994363758079341
210	95abRb	9naZcp	outcome	USP28	Wald ratio	1	-0.323054739060507	0.418030059342244	0.439639182849996	-1.1423936553713	0.496284177250291	0.723934225803921	0.319054400781591	1.64260628283602	0.928613150591387
211	95W4nS	9naZcp	outcome	C1QA	Wald ratio	1	-0.0138445291572223	0.081457345971564	0.865041221261435	-0.173500927261488	0.145811868947043	0.986250865597319	0.840716371597606	1.15697850399067	0.984198351559439
212	9bPTZH	9naZcp	outcome	PDZD2	Wald ratio	1	0.0304748844097158	0.122851877776667	0.804086424445804	-0.210314796032551	0.271264564851983	1.03094399695659	0.810329117424341	1.3116220335746	0.971823486325002
213	9CyPN2	9naZcp	outcome	PSMD9	Wald ratio	1	0.185499922290573	0.158426960658976	0.241644572698316	-0.12501692060102	0.496016765182166	1.20382010622696	0.882481970332937	1.64216708881831	0.873918853749482
214	9DpwOh	9naZcp	outcome	COMMD1	Wald ratio	1	-0.350869009389062	0.188480942725408	0.0626648173386307	-0.720291657130862	0.0185536383527378	0.704075975157559	0.486610311894063	1.01872682653299	0.800019708287237
215	9DVVPX	9naZcp	outcome	MEP1B	Wald ratio	1	-0.0860474241829699	0.026066483547284	0.00096315040079138	-0.137137731935647	-0.0349571164302932	0.91755071609528	0.871850136255333	0.965646825752631	0.324822472666893
216	9GZsyd	9naZcp	outcome	F11	Wald ratio	1	-0.127695026901605	0.0755269366430223	0.09088997745453	-0.275727822721929	0.020337768918719	0.880121751676936	0.759019490508461	1.02054599053309	0.802399691310503
217	9h7UGO	9naZcp	outcome	CTSH	Wald ratio	1	0.0214999138189109	0.0420019413424292	0.608735661464094	-0.0608238912122504	0.103823718850072	1.02173270228334	0.940988941606599	1.10940487051086	0.950830561444482
218	9iOT2y	9naZcp	outcome	DLK1	Wald ratio	1	0.00974044814351203	0.0621730732564598	0.875507558764667	-0.112118775439149	0.131599671726173	1.00978804070732	0.893938073307216	1.1406515927699	0.984654010445077
219	9IZ7RS	9naZcp	outcome	MEGF9	Wald ratio	1	-0.101178266908268	0.0904472385998154	0.263292015513095	-0.278454854563906	0.0760983207473701	0.903771905901042	0.756952439926544	1.07906866377928	0.887952322317913
220	9JWozl	9naZcp	outcome	NTproBNP	Wald ratio	1	0.0565090911985101	0.11301818239702	0.617075077451974	-0.165006546299649	0.27802472869667	1.05813623448306	0.847888153539826	1.32051885151547	0.950830561444482
221	9laKnm	9naZcp	outcome	SERPINI2	Wald ratio	1	-0.0140386906313801	0.0860371182980294	0.870384457680067	-0.182671442495518	0.154594061232757	0.986059392264339	0.833041812917751	1.16718405966582	0.984198351559439
222	9LLdgF	9naZcp	outcome	SELENOP	Wald ratio	1	-0.208411936973356	0.287464740652904	0.46845203042539	-0.771842828653048	0.355018954706337	0.811872527506583	0.462160600279715	1.42620768737317	0.934464837176404
223	9mbx8D	9naZcp	outcome	EFNA1	Wald ratio	1	0.176836094031376	0.0905271013481724	0.0507716221142553	-0.00059702461104174	0.354269212673794	1.19343546589931	0.99940315357269	1.42513880026767	0.800019708287237
224	9Nt26l	9naZcp	outcome	SNAP25	Wald ratio	1	0.441983976955622	0.25654874426141	0.0849234293249147	-0.0608515617967414	0.944819515707985	1.55579081172917	0.940962904252822	2.57234906808884	0.800019708287237
225	9NuSOL	9naZcp	outcome	FNDC1	Wald ratio	1	-0.03205353912353	0.0898470414826219	0.721273911837888	-0.208153740429469	0.144046662182409	0.968454730473717	0.812082177251517	1.15493799919517	0.952404550435574
226	9PdfsE	9naZcp	outcome	GATD3	Wald ratio	1	-0.296865192186981	0.276926485249049	0.283720032139702	-0.839641103275117	0.245910718901156	0.743144187252251	0.431865490729001	1.27878539707948	0.90367911971974
227	9ppJst	9naZcp	outcome	VAV3	Wald ratio	1	-0.837592647053349	0.517446124179625	0.105510742824788	-1.85178705044541	0.176601756338715	0.432751054990597	0.156956426488359	1.19315583175158	0.802399691310503
228	9QWzSS	9naZcp	outcome	LZTFL1	Wald ratio	1	-0.0456503859532631	0.202219891495446	0.821398769639204	-0.442001373284338	0.350700601377812	0.955375916650103	0.64274875277813	1.42006209762354	0.971823486325002
229	9S59Ub	9naZcp	outcome	CEACAM8	Wald ratio	1	0.00153028042388768	0.236428325490646	0.994835734693497	-0.461869237537779	0.464929798385554	1.00153145190046	0.630104728600892	1.59190243084366	0.999227526243682
230	9vANIO	9naZcp	outcome	CRNN	Wald ratio	1	-0.0753806850650442	0.044707385122189	0.0917784223612042	-0.163007159904535	0.0122457897744462	0.927390375455398	0.849585105444565	1.01232107645915	0.802399691310503
231	9YUXpO	9naZcp	outcome	DPP6	Wald ratio	1	-0.114260118283897	0.118056135502631	0.333121456705647	-0.345650143869053	0.11712990730126	0.89202589345728	0.707760057992409	1.12426547049762	0.90367911971974
232	a1BSTK	9naZcp	outcome	DDAH1	Wald ratio	1	0.0930386752148177	0.191959105759308	0.627903592809135	-0.283201172073426	0.469278522503061	1.09750418065723	0.753368215968153	1.5988402497339	0.950861658837055
233	a1G6HH	9naZcp	outcome	LAYN	Wald ratio	1	-0.100463293535478	0.079152897937043	0.204358769913803	-0.255602973492082	0.0546763864211266	0.904418309802089	0.774449384696844	1.05619875910349	0.873918853749482
234	a3X5j3	9naZcp	outcome	LACRT	Wald ratio	1	0.358584821734072	0.480394169575036	0.455402420655936	-0.582987750632998	1.30015739410114	1.43130243253369	0.558228026388787	3.66987423872202	0.933644172438993
235	a78GKc	9naZcp	outcome	NAAA	Wald ratio	1	-0.00030103390093275	0.050724212307169	0.99526480785087	-0.0997204900229839	0.0991184222211184	0.999699011405226	0.905090364470757	1.10419705328426	0.999227526243682
236	a82LbT	9naZcp	outcome	ARHGAP45	Wald ratio	1	0.248999780542566	0.434694532133633	0.566769600078964	-0.603001502439354	1.10100106352449	1.28274175156257	0.547166846284685	3.00717489075664	0.950409065844342
237	A8UdXe	9naZcp	outcome	MCFD2	Wald ratio	1	0.0123501684425751	0.214069586337969	0.953993721064351	-0.407226220779845	0.431926557664995	1.0124267466996	0.665493624784859	1.54022199350759	0.998926911221477
238	AA21Xy	9naZcp	outcome	MATN2	Wald ratio	1	-0.141832405492423	0.0706691079631236	0.044750407590066	-0.280343857100145	-0.00332095388470063	0.867766677228677	0.755523904525998	0.996684554383396	0.800019708287237
239	aaEi6R	9naZcp	outcome	CRISP3	Wald ratio	1	0.0152919778284312	0.0496539515370237	0.758104388170896	-0.0820297671841352	0.112613722840998	1.01540949839788	0.921244535432474	1.11919952822581	0.966376878491477
240	aAVE6K	9naZcp	outcome	CNTN2	Wald ratio	1	-0.0530810646593191	0.0367094803287819	0.148183649761385	-0.125031646103732	0.0188695167850934	0.948303135495727	0.882468975437968	1.01904867119517	0.873918853749482
241	AbvnAp	9naZcp	outcome	KLK3	Wald ratio	1	-0.398213356096025	0.543656521420769	0.463880328638417	-1.46378013808073	0.667353425888683	0.671518739760157	0.231360046718762	1.94907212478749	0.934464837176404
242	ACahWP	9naZcp	outcome	APP	Wald ratio	1	-0.356973906078134	0.428078464605892	0.404338292427403	-1.19600769670568	0.482059884549415	0.699790757781728	0.302399074043871	1.61940675984239	0.917705998961325
243	ACqwvD	9naZcp	outcome	CXCL9	Wald ratio	1	0.158913608783589	0.219327046833548	0.468727591281537	-0.270967403010165	0.588794620577342	1.17223667135417	0.762641355812415	1.80181523489988	0.934464837176404
244	AD4NKC	9naZcp	outcome	SPINT2	Wald ratio	1	-0.071296836423845	0.192088997307219	0.71051416030504	-0.447791271145993	0.305197598298304	0.931185441342946	0.639038055793217	1.35689309628477	0.952404550435574
245	AduxA7	9naZcp	outcome	TBC1D17	Wald ratio	1	0.0126728899004671	0.0704612678465972	0.857265528360774	-0.125431195078863	0.150776974879798	1.01275353126266	0.882116456292268	1.16273730953405	0.981558259423852
246	AEObFb	9naZcp	outcome	LBP	Wald ratio	1	-0.0178887828812866	0.0477034210167643	0.707660466654552	-0.111387488074145	0.0756099223115715	0.982270271552954	0.894592038014241	1.07854177700758	0.952404550435574
247	afHM3G	9naZcp	outcome	CPOX	Wald ratio	1	-0.144590722425427	0.268054033354901	0.589604764083258	-0.669976627801033	0.380795182950179	0.865376399795837	0.511720537681	1.46344783564353	0.950409065844342
248	AfXVYy	9naZcp	outcome	GFRA2	Wald ratio	1	0.00442868287564599	0.094705679956122	0.9627024453097	-0.181194449838353	0.190051815589645	1.00443850398449	0.834273118649462	1.20931225726154	0.998926911221477
249	AIb0k7	9naZcp	outcome	TNFAIP8	Wald ratio	1	0.55756414165614	0.383325347388596	0.145795140951976	-0.193753539225508	1.30888182253779	1.74641329958964	0.823860928651325	3.70203186838393	0.873918853749482
250	aJ4e35	9naZcp	outcome	TNFSF10	Wald ratio	1	0.286936728467939	0.223277954607705	0.198753853507216	-0.150688062563163	0.724561519499041	1.33233991162132	0.860115959184471	2.06382595409834	0.873918853749482
251	aj8Hdk	9naZcp	outcome	GRK5	Wald ratio	1	-0.184118554887616	0.117609899774795	0.117465205830658	-0.414633958446214	0.0463968486709824	0.831837179617252	0.660582036931073	1.04749002350753	0.811726988960623
252	AKAyYz	9naZcp	outcome	CDH1	Wald ratio	1	0.812629618656622	0.626401997714479	0.194528913974972	-0.415118296863758	2.040377534177	2.25382690629661	0.66026216914103	7.69351321484168	0.873918853749482
253	AkcfrK	9naZcp	outcome	COL2A1	Wald ratio	1	0.0551969645758147	0.0391148860080465	0.158200440937279	-0.0214682119999564	0.131862141151586	1.05674873624511	0.978760589816317	1.14095101823134	0.873918853749482
254	AL2Zoi	9naZcp	outcome	AMOTL2	Wald ratio	1	0.348422104812223	0.554048265029273	0.529436800254431	-0.737512494645152	1.4343567042696	1.41683017437242	0.478302216280281	4.19694426386655	0.9418876626175
255	anKroW	9naZcp	outcome	MSMB	Wald ratio	1	-0.0677905551616051	0.0305595518506284	0.0265337124082303	-0.127687276788837	-0.00789383353437357	0.934456170104219	0.880128572746193	0.992137240950199	0.795940198387791
256	AnpJBX	9naZcp	outcome	CYB5R2	Wald ratio	1	0.00374894347956485	0.117239686997301	0.974490596862464	-0.226040843035145	0.233538729994274	1.00375597955804	0.797685521102562	1.26306174531779	0.998926911221477
257	AnTHXy	9naZcp	outcome	WWP2	Wald ratio	1	0.0794887941446696	0.198549931694694	0.688901234558127	-0.309669071976931	0.46864666026627	1.08273342650732	0.733689714541088	1.59783032205862	0.950861658837055
258	AocI2h	9naZcp	outcome	TGOLN2	Wald ratio	1	0.0229580086397671	0.0402491670456675	0.568408387970795	-0.0559303587697413	0.101846376049275	1.02322357209548	0.945604986692016	1.10721336417067	0.950409065844342
259	AolMEM	9naZcp	outcome	SSC4D	Wald ratio	1	0.059275049051528	0.104158800136219	0.569299511007693	-0.144876199215461	0.263426297318516	1.06106704609256	0.865129390178486	1.3013813761099	0.950409065844342
260	aPgLXl	9naZcp	outcome	DUSP29	Wald ratio	1	-0.0572440025609159	0.217677851843483	0.792569248146251	-0.483892592174142	0.36940458705231	0.944363614111552	0.616379402328512	1.44687287130097	0.971823486325002
261	AR1gN7	9naZcp	outcome	ATXN10	Wald ratio	1	-0.0457756369575847	0.322510169473892	0.887130965965235	-0.677895569126414	0.586344295211244	0.955256262350605	0.507684255402173	1.79740560604382	0.988629344561302
262	aRTdwh	9naZcp	outcome	ACE	Wald ratio	1	-0.122706048430883	0.0601585405581496	0.0413790996008908	-0.240616787924856	-0.00479530893690956	0.884523631459205	0.786142828097108	0.99521617020099	0.800019708287237
263	aTTeao	9naZcp	outcome	CDHR5	Wald ratio	1	0.0039118610757305	0.0594602883511036	0.947545436863437	-0.112630304092433	0.120454026243894	1.00391952239101	0.893480915303136	1.12800888096849	0.998926911221477
264	Au8q6m	9naZcp	outcome	CTSD	Wald ratio	1	-0.0909820168357348	0.0999177506321016	0.36252245477281	-0.286820808074654	0.104856774403184	0.913034129994371	0.750646226528843	1.11055153955742	0.909076464327548
265	avirBp	9naZcp	outcome	TNFRSF11A	Wald ratio	1	-0.041697569578547	0.0625463543678204	0.504985075093846	-0.164288424139475	0.080893284982381	0.959159815819872	0.848497259492297	1.08425518408167	0.934464837176404
266	aVJE0f	9naZcp	outcome	IFNAR1	Wald ratio	1	0.0119834673371379	0.0705441850790004	0.86511096313676	-0.126283135417703	0.150250070091979	1.01205555675445	0.881365265729804	1.16212481905494	0.984198351559439
267	AXBglk	9naZcp	outcome	ANXA1	Wald ratio	1	0.476454540818928	0.623055937993983	0.444446702634924	-0.744735097649279	1.69764417928714	1.61035482162745	0.474860074830231	5.46106693106574	0.929633608247769
268	AxiGji	9naZcp	outcome	LEFTY2	Wald ratio	1	-0.0486552122424976	0.0414627026066501	0.240607625868115	-0.129922109351532	0.0326116848665366	0.952509486698434	0.878163829006844	1.03314927383947	0.873918853749482
269	axoWxi	9naZcp	outcome	EPS8L2	Wald ratio	1	-0.0137054446147755	0.111420188627527	0.902101686545252	-0.232089014324728	0.204678125095177	0.986388047387411	0.792875542884353	1.22713001903082	0.993923274132549
270	axRKl7	9naZcp	outcome	PAMR1	Wald ratio	1	0.0394956201435978	0.0804463420819597	0.623457516934318	-0.118179210337043	0.197170450624239	1.04028594257193	0.888536803365481	1.21795162362863	0.950861658837055
271	aYJilU	9naZcp	outcome	ITGBL1	Wald ratio	1	-0.00272576859860059	0.106577552205283	0.979595969663593	-0.211617770920955	0.206166233723754	0.997277942935599	0.809273966499855	1.2289574811944	0.999227526243682
272	AYQQLG	9naZcp	outcome	PALM	Wald ratio	1	-0.163177922679773	0.308406273864771	0.59673571443303	-0.767654219454725	0.441298374095178	0.849440040320372	0.464100470263617	1.55472452266558	0.950409065844342
273	AzSYTr	9naZcp	outcome	CLIC5	Wald ratio	1	0.313160825840611	0.233256388319424	0.179414310477123	-0.14402169526546	0.770343346946682	1.36774148151377	0.86586896259843	2.16050793025259	0.873918853749482
274	B02fyt	9naZcp	outcome	ST8SIA1	Wald ratio	1	0.445248331525392	0.656409464362637	0.497575905311554	-0.841314218625377	1.73181088167616	1.56087776286392	0.431143534074011	5.65087771949481	0.934464837176404
275	b2Kwvf	9naZcp	outcome	ADGRG1	Wald ratio	1	-0.616499409024452	0.380894539333579	0.105542677695276	-1.36305270611827	0.130053888069362	0.539830860910108	0.255878461726205	1.1388897542411	0.802399691310503
276	B3j85q	9naZcp	outcome	ENTPD5	Wald ratio	1	-0.0200574495238174	0.0648489559733787	0.757097231575657	-0.14716140323164	0.107046504184005	0.980142362977244	0.863154650222742	1.11298601178214	0.966376878491477
277	b46w7q	9naZcp	outcome	MECR	Wald ratio	1	0.399634832507359	0.405224130864106	0.324031595727133	-0.394604463986288	1.19387412900101	1.49128003121026	0.673946556671254	3.29984048359979	0.90367911971974
278	b4Vsbq	9naZcp	outcome	GIPC3	Wald ratio	1	0.0574404173375896	0.115116246221645	0.617795231392631	-0.168187425256834	0.283068259932013	1.05912216345639	0.84519540887204	1.32719575301712	0.950830561444482
279	B5DuWW	9naZcp	outcome	NMI	Wald ratio	1	0.0257715786548581	0.0625240908235252	0.680202819334561	-0.0967756393592513	0.148318796668967	1.02610653706672	0.907759648824172	1.15988260413963	0.950861658837055
280	B5PfTw	9naZcp	outcome	CHI3L1	Wald ratio	1	-0.0877215229530526	0.0517676334433831	0.0901656609906828	-0.189186084502083	0.0137430385959783	0.916015930619665	0.82763248278598	1.01383790825184	0.802399691310503
281	B8xExs	9naZcp	outcome	PDZK1	Wald ratio	1	0.262878874177408	0.241848564243216	0.27705602503262	-0.211144311739294	0.736902060094111	1.30066916478747	0.809657215408972	2.08945247943528	0.900667495311556
282	Ba7BQR	9naZcp	outcome	PARP1	Wald ratio	1	0.0352415003908603	0.240923711762972	0.883703041004179	-0.436968974664565	0.507451975446286	1.03586984156645	0.645991473201865	1.66105339339608	0.986850498604832
283	bBCl58	9naZcp	outcome	NUMB	Wald ratio	1	0.15347485824078	0.330380992548854	0.642261619422986	-0.494071887154975	0.801021603636534	1.16587847451774	0.61013692050676	2.22781571096345	0.950861658837055
284	bBFr7v	9naZcp	outcome	WFIKKN1	Wald ratio	1	-0.190002494241237	0.123978461493317	0.125388155077455	-0.433000278768138	0.052995290285664	0.826957071310361	0.648560311007	1.05442467906863	0.829159907840621
285	bCYBKZ	9naZcp	outcome	PILRA	Wald ratio	1	0.0571872648046085	0.0330869174940949	0.0839174202474861	-0.00766309348381754	0.122037623093034	1.05885407793267	0.992366193160541	1.12979660742359	0.800019708287237
286	Bdcar7	9naZcp	outcome	CREG1	Wald ratio	1	0.189356188957544	0.155305295329214	0.222748812456542	-0.115042189887715	0.493754567802804	1.20847131997196	0.891328538062606	1.63845638149218	0.873918853749482
287	bDISiw	9naZcp	outcome	PADI2	Wald ratio	1	-0.072434983760544	0.233661237937239	0.756560956355961	-0.530411010117532	0.385541042596444	0.930126218003362	0.588363096790095	1.47040966052615	0.966376878491477
288	beq7Pw	9naZcp	outcome	SH3BP1	Wald ratio	1	0.0570094956441182	0.138604336284762	0.680844465137105	-0.214655003474016	0.328673994762253	1.05866586306205	0.806819742176101	1.38912491976217	0.950861658837055
289	betrex	9naZcp	outcome	SFRP1	Wald ratio	1	-0.102049494004592	0.156263287694532	0.51371680889053	-0.408325537885875	0.20422654987669	0.902984858226137	0.664762438235756	1.22657600262382	0.9418876626175
290	Bexzmw	9naZcp	outcome	LAG3	Wald ratio	1	0.0768084374641752	0.17253238564714	0.656187710325215	-0.261355038404219	0.414971913332569	1.07983520060911	0.770007488848663	1.514328207662	0.950861658837055
291	bgClna	9naZcp	outcome	SCPEP1	Wald ratio	1	0.0709782472548119	0.100204584359734	0.4787382817329	-0.125422738090268	0.267379232599891	1.07355787278351	0.882123916372624	1.3065358333722	0.934464837176404
292	BIQ1Rs	9naZcp	outcome	FST	Wald ratio	1	0.132609441792256	0.220755717807108	0.548035346543509	-0.300071765109676	0.565290648694187	1.14180397032437	0.740765057688508	1.75995923824569	0.949036819624125
293	BjkbXW	9naZcp	outcome	TNFRSF8	Wald ratio	1	-0.134323783423183	0.157762832879577	0.394531326007042	-0.443538935867155	0.174891369020789	0.874306932677521	0.641761245717206	1.19111681739787	0.917705998961325
294	BK0AuI	9naZcp	outcome	IL10RA	Wald ratio	1	-0.154342028479649	0.214879007847992	0.472588289331928	-0.575504883861714	0.266820826902415	0.856978859703081	0.562420839906625	1.30580645998097	0.934464837176404
295	bkcZk5	9naZcp	outcome	ADAM8	Wald ratio	1	0.0943170460464265	0.0637695848642257	0.139132645096907	-0.0306713402874558	0.219305432380309	1.09890809515984	0.96979425300495	1.24521154653786	0.873918853749482
296	bNnVH5	9naZcp	outcome	SCP2	Wald ratio	1	-0.109405507304922	0.650121187638861	0.866359239320609	-1.38364303507709	1.16483202046725	0.89636686048089	0.250663710979004	3.20538439900328	0.984198351559439
297	bpea0Z	9naZcp	outcome	TMEM132A	Wald ratio	1	0.0666108560893013	0.0462164211385029	0.149505273604837	-0.0239733293421643	0.157195041520767	1.06887944930333	0.976311748287255	1.1702238338802	0.873918853749482
298	BPgMRR	9naZcp	outcome	GLO1	Wald ratio	1	0.0214833320034128	0.0853195185278393	0.801196769531087	-0.145742924311152	0.188709588317978	1.02171576024065	0.864379885679097	1.20769017421546	0.971823486325002
299	bPy2Nk	9naZcp	outcome	CYTL1	Wald ratio	1	-0.031736872475476	0.0668903939016613	0.635171316753786	-0.162842044522732	0.09936829957178	0.968761456349373	0.849725396595418	1.10447300159372	0.950861658837055
300	BrEvdn	9naZcp	outcome	PACS2	Wald ratio	1	0.068757813387885	0.176724627798613	0.697226196519758	-0.277622457097397	0.415138083873167	1.07117675306242	0.757582787533285	1.51457986530737	0.950861658837055
301	bs6PbT	9naZcp	outcome	FAM3B	Wald ratio	1	-0.0970543320270096	0.0630163198469209	0.123524772741135	-0.220566318926975	0.0264576548729554	0.907506698115349	0.802064445044411	1.02681076590874	0.82692601088101
302	bSyjD4	9naZcp	outcome	PRSS27	Wald ratio	1	0.0231656695551922	0.183170410436404	0.899359429268073	-0.335848334900159	0.382179674010543	1.02343607770293	0.714731497420154	1.46547536931655	0.993923274132549
303	bTg8GP	9naZcp	outcome	SCGB1A1	Wald ratio	1	0.0693204807806736	0.0868737355706296	0.424902288598939	-0.10095204093776	0.239593002499107	1.07177963888947	0.903976385706021	1.27073186036921	0.921277792560758
304	BtOxuf	9naZcp	outcome	CASP10	Wald ratio	1	-0.203692129112907	0.155140854502433	0.189199918200886	-0.507768203937676	0.100383945711862	0.815713466961457	0.601837259101997	1.10559532517995	0.873918853749482
305	bUMQBc	9naZcp	outcome	FXN	Wald ratio	1	0.109163637592318	0.376874463116336	0.772080053939796	-0.629510310115701	0.847837585300336	1.11534484775481	0.532852669691476	2.33459303137861	0.968628372510942
306	bvAlFy	9naZcp	outcome	INSR	Wald ratio	1	-0.792057668917917	0.800957193287781	0.322717507387376	-2.36193376776197	0.777818429926134	0.452911893084632	0.0942378128390847	2.17671841819772	0.90367911971974
307	BVFrAK	9naZcp	outcome	PBK	Wald ratio	1	0.423863079879672	0.707810191643725	0.549281446653495	-0.963444895742028	1.81117105550137	1.52785238572949	0.381576129249578	6.11760729679313	0.949975219917391
308	BVL2g2	9naZcp	outcome	GPR37	Wald ratio	1	0.0362412027403026	0.0411772805328886	0.378790956510363	-0.044466267104159	0.116948672584764	1.03690592087995	0.95650786532961	1.12406173302652	0.912230467716581
309	BVLSpp	9naZcp	outcome	PLCB2	Wald ratio	1	0.0138307120840907	0.210095102610712	0.947512597454777	-0.397955689032904	0.425617113201085	1.01392679885425	0.671691790315418	1.5305346414195	0.998926911221477
310	BXstbh	9naZcp	outcome	C5	Wald ratio	1	0.256570279453575	0.196935025310311	0.192637279169995	-0.129422370154636	0.642562929061785	1.29248959807052	0.878602791567758	1.90134765920747	0.873918853749482
311	byBlud	9naZcp	outcome	NFATC1	Wald ratio	1	0.473759905248019	0.330879933824013	0.15219586242879	-0.174764765047047	1.12228457554308	1.60602134343768	0.839654513629695	3.07186409851767	0.873918853749482
312	bYDUXO	9naZcp	outcome	LYAR	Wald ratio	1	0.271231935450818	0.658993146873098	0.68064335966697	-1.02039463242045	1.56285850332209	1.31157923683131	0.360452665793922	4.77244381227714	0.950861658837055
313	byvvzV	9naZcp	outcome	AGT	Wald ratio	1	0.0800307182932781	0.058651686341471	0.172407614395488	-0.034926586936005	0.194988023522561	1.08332034491592	0.965676306911902	1.21529643143228	0.873918853749482
314	BYZ44b	9naZcp	outcome	CDH23	Wald ratio	1	-0.104318400111951	0.209272888029464	0.618145591094745	-0.5144932606497	0.305856460425797	0.900938392863258	0.597803448408844	1.35778739633483	0.950830561444482
315	c1rrTc	9naZcp	outcome	SV2A	Wald ratio	1	0.010736079460841	0.184244976553788	0.953533024424185	-0.350384074584583	0.371856233506265	1.01079391796287	0.704417488902169	1.45042444386645	0.998926911221477
316	c2H1VT	9naZcp	outcome	FCGR2A	Wald ratio	1	-0.0260210508924945	0.0296006663591869	0.379363448768719	-0.0840383569565008	0.0319962551715118	0.974314579201406	0.91939599018678	1.03251363871139	0.912230467716581
317	C38fQh	9naZcp	outcome	ENO3	Wald ratio	1	-0.630529761961724	0.320049676813624	0.0488269489996103	-1.25782712851643	-0.00323239540702136	0.532309728851744	0.284271040348288	0.996772823158675	0.800019708287237
318	c3MsSk	9naZcp	outcome	DDX58	Wald ratio	1	0.13869625520111	0.108639364387292	0.20171995443488	-0.0742368989979829	0.351629409400202	1.1487751125392	0.928451718504558	1.42138167541446	0.873918853749482
319	C5oRzo	9naZcp	outcome	FGF23	Wald ratio	1	0.190576640547247	0.296452551962385	0.520316800507367	-0.390470361299027	0.771623642393522	1.20994710109206	0.676738488031367	2.1632757901797	0.9418876626175
320	c73OY0	9naZcp	outcome	TSPAN8	Wald ratio	1	-0.0444616196495427	0.0585896109400516	0.447933169281727	-0.159297257092044	0.0703740177929584	0.956512310666834	0.852742837434344	1.07290939342267	0.929633608247769
321	c7NcSd	9naZcp	outcome	NT5C3A	Wald ratio	1	-0.203029020190588	0.260049936499434	0.434960784486111	-0.712726895729479	0.306668855348303	0.816254553219191	0.490305361261471	1.35889090410282	0.925887189107912
322	c8Rh44	9naZcp	outcome	VEGFA	Wald ratio	1	0.0563179056852926	0.0410527891442791	0.170112892311367	-0.0241455610374944	0.13678137240808	1.05793395350123	0.976143610939383	1.14657744765	0.873918853749482
323	c9Qsys	9naZcp	outcome	CRYZL1	Wald ratio	1	0.499278217359686	0.259678942398489	0.0545208751343891	-0.00969250974135216	1.00824894446073	1.64753168167222	0.990354311238154	2.74079752196986	0.800019708287237
324	cA3YA2	9naZcp	outcome	TBCA	Wald ratio	1	0.0628270756138134	0.221322652730479	0.776509266022783	-0.370965323737925	0.496619474965552	1.06484268604161	0.690067870118224	1.64315713731469	0.968628372510942
325	Ca6Y2Q	9naZcp	outcome	CCDC80	Wald ratio	1	-0.281030154069736	0.445611349270797	0.528261536835889	-1.1544283986405	0.592368090501025	0.755005568646385	0.315237675698714	1.80826548547407	0.9418876626175
326	cb2Svp	9naZcp	outcome	CLEC4D	Wald ratio	1	0.0335784358078831	0.0569023792432989	0.555119581793235	-0.0779502275089827	0.145107099124749	1.0341485548226	0.925010465472877	1.15616338772442	0.950325273907454
327	CCgGeI	9naZcp	outcome	GSTA3	Wald ratio	1	0.0321621225727151	0.0897991937178777	0.720226551679015	-0.143844297114325	0.208168542259755	1.03268491326939	0.86602257977682	1.23142069848691	0.952404550435574
328	Cd7DmE	9naZcp	outcome	C1S	Wald ratio	1	-0.0265284122361918	0.0637908641055248	0.677508510485828	-0.15155850588302	0.0985016814106368	0.973820375027967	0.85936760274168	1.10351625985681	0.950861658837055
329	cdlgeF	9naZcp	outcome	DBH	Wald ratio	1	-0.00094680667929075	0.0317610604234808	0.976218345719387	-0.0631984851093131	0.0613048717507316	0.999053641400727	0.938757125885363	1.06322301144155	0.999227526243682
330	cdoj8F	9naZcp	outcome	TTR	Wald ratio	1	-0.0264165896182803	0.233621714436666	0.90997172528246	-0.484315149914146	0.431481970677586	0.973929276260375	0.616119001462355	1.53953738304728	0.994656305218514
331	CdTac8	9naZcp	outcome	KLK14	Wald ratio	1	0.0917716403248069	0.0741136824303319	0.215621511288726	-0.0534911772386436	0.237034457888257	1.09611448515067	0.947914304188602	1.26748479187215	0.873918853749482
332	Ce38og	9naZcp	outcome	HBZ	Wald ratio	1	0.0495261447447798	0.0377527390195964	0.189568837178774	-0.0244692237336291	0.123521513223189	1.05077306404928	0.975827720790138	1.13147434594038	0.873918853749482
333	cE3JGO	9naZcp	outcome	TGFB2	Wald ratio	1	0.0580368780094334	0.208539290474574	0.780780627859105	-0.350700131320732	0.466773887339599	1.0597540766105	0.70419488818882	1.59484074895961	0.968628372510942
334	cenZ7J	9naZcp	outcome	IL15RA	Wald ratio	1	0.133082264702611	0.119575407986525	0.265726978983779	-0.101285534950978	0.3674500643562	1.1423439690525	0.903674965257049	1.44404768727816	0.891705708082383
335	CFxPnk	9naZcp	outcome	F12	Wald ratio	1	-0.0573959377382574	0.0300686181285498	0.056283779145376	-0.116330429270215	0.00153855379370015	0.9442201429578	0.890181032826542	1.00153973797482	0.800019708287237
336	CG2HHp	9naZcp	outcome	CEP43	Wald ratio	1	0.0325768270170485	0.375990878488435	0.930955603871809	-0.704365294820284	0.769518948854382	1.03311326110526	0.494422287074608	2.15872754561017	0.998926911221477
337	Cg3Fv3	9naZcp	outcome	PARD3	Wald ratio	1	-0.123824536457978	0.432690234139677	0.774745137101302	-0.971897395371745	0.724248322455788	0.883534855437887	0.37836444964019	2.06317967112397	0.968628372510942
338	Cg4iLY	9naZcp	outcome	GPR15L	Wald ratio	1	0.268863152351167	0.147366573195914	0.0680838557417728	-0.0199753311128255	0.557701635815159	1.3084760669205	0.98022285401549	1.74665343772599	0.800019708287237
339	cHLd5L	9naZcp	outcome	ARG1	Wald ratio	1	-0.251849653388735	0.159843971931907	0.115118750167673	-0.565143838375273	0.0614445315978037	0.777361602966339	0.568278400636717	1.06337151137423	0.806334356855769
340	ChnV4w	9naZcp	outcome	S100A13	Wald ratio	1	-0.223046601335325	0.220936415892229	0.312710408551411	-0.656081976484093	0.209988773813443	0.800077563742948	0.51888034242928	1.23366421053443	0.90367911971974
341	cIGEDZ	9naZcp	outcome	RBP2	Wald ratio	1	0.0971280539162176	0.411706974809042	0.813498245893468	-0.709817616709504	0.90407372454194	1.10200148019141	0.491733873324892	2.46964329329757	0.971823486325002
342	cj3qRF	9naZcp	outcome	SEMA3F	Wald ratio	1	-0.104850451453247	0.228583922599496	0.646452736703774	-0.55287493974826	0.343174036841765	0.900459174878501	0.575293496480032	1.40941403054956	0.950861658837055
343	CkkbK6	9naZcp	outcome	CCL5	Wald ratio	1	0.215821726053756	0.15731583646087	0.170094313099271	-0.0925173134095499	0.524160765517062	1.24088114250281	0.911633427344941	1.6890407521624	0.873918853749482
344	CLCldw	9naZcp	outcome	ITGB6	Wald ratio	1	0.0370825155938975	0.123491773628734	0.763961081058617	-0.204961360718421	0.279126391906216	1.03777865022689	0.8146787944066	1.32197442017771	0.967684036007582
345	Cln7fS	9naZcp	outcome	SMPD1	Wald ratio	1	-0.0796985776691516	0.0870909095109279	0.360128970701386	-0.25039676031057	0.0909996049722672	0.923394636206684	0.778491847121655	1.09526857259692	0.909076464327548
346	cmW0yY	9naZcp	outcome	CARHSP1	Wald ratio	1	-0.866101878151136	0.345212237958113	0.0121108862006285	-1.54271786454904	-0.189485891753236	0.420587860633933	0.213799233708426	0.827384389758254	0.795940198387791
347	CNf9DI	9naZcp	outcome	MDH1	Wald ratio	1	0.400665082201846	0.334069523579741	0.230393277976039	-0.254111184014446	1.05544134841814	1.49281721371175	0.775605562312281	2.87324297534736	0.873918853749482
348	cnFMxY	9naZcp	outcome	PLA2G4A	Wald ratio	1	-0.695292605630992	0.44543429844098	0.118539819737022	-1.56834383057531	0.177758619313329	0.498928437354179	0.208390025907844	1.19453694828354	0.811726988960623
349	COwJFb	9naZcp	outcome	GC	Wald ratio	1	-0.0298709443179193	0.0257451232795326	0.24594442604405	-0.0803313859458032	0.0205894973099647	0.970570783140674	0.922810489284274	1.02080292327075	0.87421925747448
350	cPB6qf	9naZcp	outcome	CXCL13	Wald ratio	1	-0.534649627797221	0.560869119139089	0.340462388782272	-1.63395310130983	0.564653845715393	0.585874528336861	0.195156573552225	1.75883884773209	0.90367911971974
351	CPEYMI	9naZcp	outcome	BCAT1	Wald ratio	1	0.112737987784962	0.110630735676832	0.308180360044188	-0.104098254141628	0.329574229711552	1.11933861413404	0.901136752653209	1.3903760216222	0.90367911971974
352	cpFYCV	9naZcp	outcome	IL17RA	Wald ratio	1	-0.0410142354073622	0.0336005835261481	0.222222138680938	-0.106871379118612	0.024842908303888	0.959815466486389	0.898641249586937	1.0251540646837	0.873918853749482
353	cqmEA9	9naZcp	outcome	SLC39A14	Wald ratio	1	0.16319235327259	0.306957045441299	0.594971496951515	-0.438443455792357	0.764828162337536	1.17726311832413	0.645039672844189	2.14862512821136	0.950409065844342
354	cqWUfb	9naZcp	outcome	BTD	Wald ratio	1	-0.0407813885237382	0.0487909265996148	0.403245145930307	-0.136411604658983	0.0548488276115068	0.960038982548113	0.872483440322284	1.05638090697923	0.917705998961325
355	cRCpTk	9naZcp	outcome	SELL	Wald ratio	1	-0.0989948218093207	0.0724651921432993	0.171907046399281	-0.241026598410187	0.0430369547915459	0.90574739814414	0.785820724528404	1.04397647407074	0.873918853749482
356	cTrjkd	9naZcp	outcome	NFKB1	Wald ratio	1	-0.229302134853088	0.248550124275062	0.356237110680681	-0.716460378432209	0.257856108726034	0.795088273332781	0.488478227584486	1.29415258796149	0.908438303040149
357	cTuHD1	9naZcp	outcome	HS3ST3B1	Wald ratio	1	0.121504785227017	0.0890202153976861	0.172280621941399	-0.0529748369524476	0.295984407406482	1.12919476936555	0.9484038769139	1.34444919321884	0.873918853749482
358	CTzy1Z	9naZcp	outcome	CSF2RB	Wald ratio	1	-0.00269849693720598	0.0251859714139224	0.914675647748153	-0.052063000908494	0.046666007034082	0.997305140732838	0.949269060145777	1.04777200215438	0.996789401306789
359	CVJ4iE	9naZcp	outcome	FHIT	Wald ratio	1	0.42509943921955	0.302315863328467	0.159681563608921	-0.167439652904244	1.01763853134335	1.52974252850361	0.84582765899145	2.76665367777512	0.873918853749482
360	cVRY6g	9naZcp	outcome	KRT19	Wald ratio	1	-0.279018985422269	0.192752245968041	0.14774225834628	-0.656813387519629	0.0987754166750912	0.756525540121867	0.518500966377533	1.10381837251959	0.873918853749482
361	cWBdZS	9naZcp	outcome	C1QL2	Wald ratio	1	-0.115043623799928	0.153638904042484	0.453982419209758	-0.416175875723198	0.186088628123342	0.891327259976646	0.659564258941844	1.20452901079275	0.932507686372958
362	CwmSWa	9naZcp	outcome	CNTN4	Wald ratio	1	-0.115605100598669	0.121639432772776	0.341913287766134	-0.354018388833309	0.122808187635971	0.890826940872012	0.701862060812284	1.13066752413567	0.90367911971974
363	CY4LPM	9naZcp	outcome	ZBTB17	Wald ratio	1	0.538208201834946	0.636688851532405	0.39793010922705	-0.709701947168567	1.78611835083846	1.71293487724836	0.491790755245973	5.96624857705247	0.917705998961325
364	CYmGBv	9naZcp	outcome	PRTG	Wald ratio	1	-0.039275392118584	0.0693095155033835	0.570940671802888	-0.175122042505216	0.0965712582680476	0.961485887047658	0.839354577582711	1.10138806135328	0.950409065844342
365	CYx8wY	9naZcp	outcome	RAD23B	Wald ratio	1	0.100399661107109	0.482622932339435	0.835206170048549	-0.845541286278185	1.0463406084924	1.10561270018399	0.429324907623878	2.84721296412422	0.976899573092341
366	CztLWM	9naZcp	outcome	CCN1	Wald ratio	1	-0.191331450878736	0.244564798099029	0.434018084190514	-0.670678455152834	0.288015553395362	0.825858811153218	0.511361524208651	1.33377804873938	0.925887189107912
367	D0Q5lD	9naZcp	outcome	IL1R2	Wald ratio	1	-0.0423144251614324	0.0537142018030969	0.430831378207262	-0.147594260695502	0.0629654103726374	0.958568335180427	0.862781108140996	1.06499000098692	0.925887189107912
368	d0XItu	9naZcp	outcome	FABP9	Wald ratio	1	-0.727001539645882	0.396939953810624	0.0670236883048382	-1.5050038491147	0.0510007698229407	0.483356143623278	0.222016439263564	1.05232370338582	0.800019708287237
369	d4OiAb	9naZcp	outcome	KLKB1	Wald ratio	1	0.0235320124505739	0.0843230446145563	0.780191283863633	-0.141741154993957	0.188805179895104	1.02381107492347	0.867845864983432	1.20780562474185	0.968628372510942
370	d50C4r	9naZcp	outcome	TACSTD2	Wald ratio	1	-0.027779551337843	0.0412212697271219	0.50036659904388	-0.108573240003002	0.0530141373273159	0.972602752145418	0.89711318783824	1.05444455204175	0.934464837176404
371	D5bmMn	9naZcp	outcome	CACNB3	Wald ratio	1	-0.206551823852605	0.27595323666708	0.454156819827304	-0.747420167720081	0.334316520014872	0.813384107666578	0.473586752500337	1.39698524739474	0.932507686372958
372	d7fNqF	9naZcp	outcome	CD302	Wald ratio	1	0.108230250619024	0.112189893934354	0.334692148107316	-0.11166194149231	0.328122442730359	1.11430428510255	0.894346547860892	1.38835895634388	0.90367911971974
373	dauHDT	9naZcp	outcome	GHR	Wald ratio	1	-0.029484101209286	0.0456857607846858	0.518689116398649	-0.11902819234727	0.0600599899286981	0.970946314390728	0.887782771728937	1.06190024795478	0.9418876626175
374	dbVrPn	9naZcp	outcome	IL19	Wald ratio	1	-0.147853616566288	0.0935570907086114	0.114025100406087	-0.331225514355166	0.0355182812225907	0.862557369810576	0.718043221726406	1.03615659016419	0.805339583496395
375	dcBuin	9naZcp	outcome	RBP1	Wald ratio	1	0.378990731204943	0.28259526261586	0.179885431925449	-0.174895983522142	0.932877445932029	1.46080949573685	0.839544342673201	2.54181259329337	0.873918853749482
376	DCLL7x	9naZcp	outcome	FKBP5	Wald ratio	1	0.0989330379543109	0.144375964478779	0.493188763037774	-0.184043852424096	0.381909928332718	1.1039923714961	0.831899322224891	1.46508011698092	0.934464837176404
377	deusak	9naZcp	outcome	HADH	Wald ratio	1	0.545344748258183	0.51658833968713	0.291120834084256	-0.467168397528592	1.55785789404496	1.72520304061011	0.626774534242377	4.74863825622408	0.90367911971974
378	dF5ArE	9naZcp	outcome	TOR1AIP1	Wald ratio	1	0.0286106740035916	0.0402771624322406	0.477490327679193	-0.0503325643636	0.107553912370783	1.02902389072641	0.950913132089225	1.11355089329692	0.934464837176404
379	DGDVZn	9naZcp	outcome	CTSV	Wald ratio	1	-0.0473377652458477	0.190894683763147	0.804151090867548	-0.421491345421615	0.32681581492992	0.95376519444354	0.65606766635803	1.38654607257462	0.971823486325002
380	DiZx0i	9naZcp	outcome	MEPE	Wald ratio	1	0.0280232294685126	0.234918136395616	0.905046128562573	-0.432416317866896	0.488462776803921	1.02841957378406	0.648939155475139	1.62980891323749	0.993923274132549
381	dj2jSn	9naZcp	outcome	PROK1	Wald ratio	1	-0.0547635128968073	0.0774802293577051	0.479686869702265	-0.206624762437909	0.0970977366442948	0.94670900595306	0.81332478274402	1.10196807101932	0.934464837176404
382	DJfVpA	9naZcp	outcome	CNDP1	Wald ratio	1	-0.0497687530438925	0.104514381392174	0.633938683881346	-0.254616940572554	0.155079434484769	0.951449418845221	0.775213393891871	1.16775071709762	0.950861658837055
383	DjigFU	9naZcp	outcome	RGMA	Wald ratio	1	-0.173153958990324	0.141304396585368	0.220425742471614	-0.450110576297645	0.103802658316997	0.841008124115105	0.637557648959526	1.10938150609892	0.873918853749482
384	djULb7	9naZcp	outcome	CST5	Wald ratio	1	0.00645201106379636	0.0385718052726957	0.867155462266684	-0.0691487272706871	0.0820527493982798	1.00647287012401	0.933187879270403	1.08551306848054	0.984198351559439
385	Dkwcso	9naZcp	outcome	OMP	Wald ratio	1	0.166147738242532	0.193612421650872	0.390811812342657	-0.213332608193177	0.545628084678242	1.18074753040308	0.807887382561361	1.7256919227193	0.917705998961325
386	DLnGKh	9naZcp	outcome	TPMT	Wald ratio	1	-0.00461747397012223	0.060208239022182	0.938868784207517	-0.122625622453599	0.113390674513354	0.995393170173489	0.884594772997471	1.12006943006305	0.998926911221477
387	dmFFhr	9naZcp	outcome	EPHB6	Wald ratio	1	-0.109359544803136	0.10642152718156	0.304134559779111	-0.317945738078993	0.0992266484727205	0.89640806069114	0.727642270610805	1.10431656285929	0.90367911971974
388	DoIZXj	9naZcp	outcome	BLNK	Wald ratio	1	0.0830270086149392	0.58686612072269	0.887494541337092	-1.06723058800153	1.23328460523141	1.08657115493386	0.343959765913943	3.43248540013746	0.988629344561302
389	dq8Fe2	9naZcp	outcome	UBE2L6	Wald ratio	1	0.0337514324735875	0.124409349931712	0.786165401155834	-0.210090893392568	0.277593758339743	1.03432747455024	0.810510572566372	1.31994986965067	0.968628372510942
390	DQS4yx	9naZcp	outcome	TOP2B	Wald ratio	1	-0.232865015912443	0.374472120183523	0.534041334145307	-0.966830371472148	0.501100339647262	0.792260508868764	0.380286496766301	1.65053642254019	0.9418876626175
391	Drl9pY	9naZcp	outcome	TNFRSF9	Wald ratio	1	-0.151620925869366	0.193071250927178	0.432271403589261	-0.530040577686636	0.226798725947904	0.859313962701773	0.58858108593492	1.25457732866372	0.925887189107912
392	DrMJDH	9naZcp	outcome	OLFM4	Wald ratio	1	-0.0327647949200724	0.0369180787831801	0.374809766196449	-0.105124229335105	0.0395946394949607	0.96776615633818	0.90021268281648	1.04038895611128	0.912230467716581
393	duA8DY	9naZcp	outcome	ICAM5	Wald ratio	1	0.0387856257744734	0.0441140024783147	0.379285535153149	-0.0476778190830235	0.12524907063197	1.0395476075483	0.953440918068242	1.13343072221917	0.912230467716581
394	DUfroA	9naZcp	outcome	NUCB2	Wald ratio	1	-0.00572355716589357	0.0709223387947682	0.935679141571351	-0.144731341203639	0.133284226871852	0.994292791182316	0.865254720179224	1.14257470261745	0.998926911221477
395	dutBao	9naZcp	outcome	CALCOCO1	Wald ratio	1	-0.356604342581423	0.28648974668275	0.213228498671412	-0.918124246079614	0.204915560916767	0.70004942269475	0.399267266261949	1.22742141824803	0.873918853749482
396	dvnISs	9naZcp	outcome	PLXNA4	Wald ratio	1	0.341293571484775	0.348178456212133	0.326974578695987	-0.341136202691006	1.02372334566056	1.40676616667986	0.710962066664837	2.78353957335406	0.90367911971974
397	dVOTrw	9naZcp	outcome	CGB3_CGB5_CGB8	Wald ratio	1	-0.458747078648033	0.731466798631706	0.530554036629892	-1.89242200396618	0.97492784667011	0.632075089970828	0.150706355060089	2.6509759273412	0.9418876626175
398	dVrm38	9naZcp	outcome	CETN3	Wald ratio	1	-0.191836780753129	0.182244941715472	0.292509878183885	-0.549036866515454	0.165363305009197	0.825441585451097	0.577505757744552	1.17982167598302	0.90367911971974
399	DvsyJk	9naZcp	outcome	PTPRN2	Wald ratio	1	-0.0715437847962953	0.193168218949997	0.711106547594804	-0.45015349393829	0.3070659243457	0.930955515004893	0.637530287076616	1.35943058468981	0.952404550435574
400	DWHsWb	9naZcp	outcome	PDE5A	Wald ratio	1	-0.0699357976776275	0.177044677003724	0.69282975624631	-0.416943364604926	0.277071769249671	0.932453683676228	0.659058244911231	1.31926105001308	0.950861658837055
401	dWLYQn	9naZcp	outcome	IGF1R	Wald ratio	1	0.147097917589721	0.274700930438635	0.592315307751046	-0.391315906070004	0.685511741249446	1.1584673918112	0.676166517189047	1.98478727321341	0.950409065844342
402	DwtvqS	9naZcp	outcome	ECHDC3	Wald ratio	1	0.0153956470389742	0.0542011135481694	0.776374598109977	-0.0908385355154378	0.121629829593386	1.0155147705556	0.913165142735535	1.12933597763846	0.968628372510942
403	dxqu6E	9naZcp	outcome	ANKMY2	Wald ratio	1	0.244119882008724	0.427209793515267	0.567709166197353	-0.593211313281199	1.08145107729865	1.2764973503836	0.55255002136498	2.94895561040987	0.950409065844342
404	DyUDg2	9naZcp	outcome	MPI	Wald ratio	1	-0.279148719055702	0.13589489486543	0.0399610188091261	-0.545502712991945	-0.0127947251194599	0.756427399680957	0.579550362598723	0.987286779396375	0.800019708287237
405	dzK7Eb	9naZcp	outcome	ANGPT1	Wald ratio	1	-0.199849978568367	0.163416202314616	0.221348272249031	-0.520145735105015	0.120445777968281	0.818853589451495	0.594433911768824	1.12799957687872	0.873918853749482
406	DzmAnE	9naZcp	outcome	UROS	Wald ratio	1	-0.0920830827039752	0.255456293952963	0.718499338876114	-0.592777418851783	0.408611253443833	0.91202937253088	0.552789821761489	1.5047266494678	0.952404550435574
407	dzXn05	9naZcp	outcome	PKD2	Wald ratio	1	0.166329543932848	0.312925074178748	0.59505049695982	-0.447003601457498	0.779662689323194	1.18096221653792	0.639541604988745	2.18073655570025	0.950409065844342
408	e0KGSH	9naZcp	outcome	CXCL11	Wald ratio	1	0.0828802954149143	0.164939993845523	0.61532459929946	-0.24040209252231	0.406162683352139	1.08641175229619	0.786311627467621	1.50104672790925	0.950830561444482
409	e2Qcqv	9naZcp	outcome	CAT	Wald ratio	1	-0.397468952891958	0.184166112335831	0.0309115894620853	-0.758434533070186	-0.0365033727137289	0.672018806564199	0.468399116686674	0.964154842072568	0.795940198387791
410	E2zbgJ	9naZcp	outcome	SEZ6L2	Wald ratio	1	0.194516240773802	0.201177755868795	0.333600317498121	-0.199792160729036	0.588824642276639	1.21472321076974	0.818900935165465	1.80186932926704	0.90367911971974
411	E3eOE6	9naZcp	outcome	SPINK2	Wald ratio	1	7.47144041899838e-05	0.0680648222170752	0.999124166409912	-0.133332337141277	0.133481765949657	1.00007471719538	0.87517419088409	1.14280042806459	0.999865356444341
412	E3faFj	9naZcp	outcome	SPARCL1	Wald ratio	1	-0.0276912228815144	0.0413940960599957	0.503517474809983	-0.108823651159106	0.0534412053960773	0.97268866443933	0.896888568812446	1.05489496781246	0.934464837176404
413	E3vCeb	9naZcp	outcome	BAIAP2	Wald ratio	1	0.869402712211452	0.455014503587302	0.0560413079423145	-0.0224257148196598	1.76123113924256	2.38548560650281	0.977823872318142	5.81959772094887	0.800019708287237
414	E4IZmP	9naZcp	outcome	CHIT1	Wald ratio	1	-0.0386521123612249	0.0319462037106028	0.226312456206997	-0.101266671634006	0.0239624469115565	0.96208534853474	0.903692011725134	1.02425185334796	0.873918853749482
415	E8syzP	9naZcp	outcome	SLIT2	Wald ratio	1	0.988126543947725	0.527709157878892	0.0611397810391553	-0.0461834054949044	2.02243649339035	2.68619728278889	0.954866818308651	7.55671440635404	0.800019708287237
416	ea5Xid	9naZcp	outcome	RGMB	Wald ratio	1	0.0866743970858662	0.164564226899516	0.598408609205949	-0.235871487637186	0.409220281808918	1.090541538401	0.789882177035377	1.50564334979895	0.950830561444482
417	eaEPMP	9naZcp	outcome	ESM1	Wald ratio	1	-0.143047273718076	0.169770390786288	0.399456335270092	-0.475797239659202	0.189702692223049	0.866713095176492	0.621389462614327	1.20889013178624	0.917705998961325
418	ebB2VV	9naZcp	outcome	SELE	Wald ratio	1	0.197416313990647	0.298180890923374	0.50792702409201	-0.387018232219165	0.78185086020046	1.21825111012981	0.67907871370183	2.1855136045159	0.937337285225884
419	eBF1Uv	9naZcp	outcome	IDO1	Wald ratio	1	-0.125287268409762	0.111811602912201	0.262491735283034	-0.344438010117675	0.0938634732981509	0.882243425512491	0.708618478001407	1.09840977341614	0.887952322317913
420	EBhpR2	9naZcp	outcome	WNT9A	Wald ratio	1	-0.245842253933883	0.240143923544687	0.305963381932744	-0.71652434408147	0.224839836213704	0.782045579809587	0.488446982756817	1.25212215550568	0.90367911971974
421	EbNIWr	9naZcp	outcome	LRCH4	Wald ratio	1	0.249857757608101	0.460335759941012	0.587286200802469	-0.652400331876282	1.15211584709248	1.28384278683037	0.520794196347284	3.16488223727683	0.950409065844342
422	EbXTNV	9naZcp	outcome	DTD1	Wald ratio	1	0.0449848336846435	0.182509896663411	0.805311556772537	-0.312734563775641	0.402704231144928	1.04601199564062	0.731444038547631	1.49586439612882	0.971823486325002
423	ecHxwc	9naZcp	outcome	F7	Wald ratio	1	-0.0475795705713107	0.0578599209994609	0.410892826814411	-0.160985015730254	0.0658258745876327	0.953534596821272	0.851304827192747	1.06804072794156	0.917705998961325
424	ecI50o	9naZcp	outcome	C1QTNF9	Wald ratio	1	-0.0450933316796159	0.0333105947181445	0.17582463841593	-0.110382097327179	0.0201954339679474	0.955908261146035	0.895491904854668	1.02040074150702	0.873918853749482
425	EDtLuD	9naZcp	outcome	AFP	Wald ratio	1	0.0703699754771298	0.152468280200448	0.644412333769812	-0.228467853715748	0.369207804670007	1.07290505639281	0.795751877259371	1.44658818022248	0.950861658837055
426	eEQaVU	9naZcp	outcome	LY75	Wald ratio	1	0.00473962238135863	0.0305921080978603	0.876876835728897	-0.0552209094904475	0.0647001542531648	1.00475087215773	0.946276083494745	1.06683908925752	0.984654010445077
427	EEwl5p	9naZcp	outcome	COQ7	Wald ratio	1	-0.265875699268458	0.222075367308047	0.231216205148374	-0.70114341919223	0.169392020655314	0.766534402366495	0.496017823120448	1.1845844294766	0.873918853749482
428	eFk43K	9naZcp	outcome	CHMP1A	Wald ratio	1	-0.143166602975883	0.31386524498559	0.648289055584097	-0.758342483147639	0.472009277195873	0.866609677116636	0.468442234773564	1.60321225697172	0.950861658837055
429	EhTBtN	9naZcp	outcome	GIMAP7	Wald ratio	1	0.0478184299226741	0.0544830194589353	0.380119658738091	-0.0589682882168391	0.154605148062187	1.04898017462078	0.942736664543763	1.16719700010814	0.912422454871325
430	EisjIB	9naZcp	outcome	HSBP1	Wald ratio	1	0.0341817092616575	0.0510963695148488	0.503517474809983	-0.0659671749874462	0.134330593510761	1.03477261741425	0.936161593303329	1.14377088037984	0.934464837176404
431	eJ0Lsa	9naZcp	outcome	THBD	Wald ratio	1	-0.266344435213856	0.177227299045893	0.132880073828679	-0.613709941343806	0.081021070916094	0.766175184334501	0.541338803850889	1.08439374549566	0.865967244419749
432	EJe5Tc	9naZcp	outcome	PRR4	Wald ratio	1	-0.0106299819938476	0.0364271334179411	0.770428116650812	-0.0820271634930121	0.0607671995053169	0.989426316603803	0.921246934071816	1.06265149959441	0.968628372510942
433	EjhYYz	9naZcp	outcome	SHPK	Wald ratio	1	-0.184473870413424	0.401799251996361	0.646148356487539	-0.972000404326291	0.603052663499444	0.831541667455528	0.378325476721109	1.82768961452852	0.950861658837055
434	eLegGC	9naZcp	outcome	INSL5	Wald ratio	1	0.104367792099358	0.166988467358973	0.531971058097401	-0.222929603924229	0.431665188122945	1.11000863225394	0.800171176222685	1.5398194789953	0.9418876626175
435	EliMcp	9naZcp	outcome	SF3B4	Wald ratio	1	0.123344132312233	0.570875939816796	0.828940054606866	-0.995572709728687	1.24226097435315	1.13127366178947	0.369511760952857	3.4634353573981	0.974076771484897
436	EmJlst	9naZcp	outcome	BMP6	Wald ratio	1	-0.0550920254293191	0.199346144645563	0.782268783454728	-0.445810468934622	0.335626418075984	0.946398051259016	0.640305118273079	1.39881635468183	0.968628372510942
437	eMsHIX	9naZcp	outcome	FGFBP1	Wald ratio	1	-0.23772626591265	0.281539297855596	0.398456869363358	-0.789543289709617	0.314090757884317	0.788418478570911	0.454052118210252	1.36901397972167	0.917705998961325
438	eN1u1Y	9naZcp	outcome	AXIN1	Wald ratio	1	-1.57499175219527	0.637227652968532	0.0134498186281557	-2.82395795201359	-0.32602555237695	0.207009260046065	0.0593704915076199	0.721786743829122	0.795940198387791
439	EnEIBO	9naZcp	outcome	THBS2	Wald ratio	1	0.0284831620691922	0.0735554185303314	0.698582949954695	-0.115685458250257	0.172651782388642	1.02889268626481	0.890755358987186	1.18845219303861	0.950861658837055
440	ENgRhI	9naZcp	outcome	ST6GAL1	Wald ratio	1	0.209718941272805	0.179085837491384	0.241577622207763	-0.141289300210308	0.560727182755919	1.23333137269347	0.868238093897577	1.75194602213502	0.873918853749482
441	ENnWgA	9naZcp	outcome	PEPD	Wald ratio	1	0.00459879678753141	0.081524124869875	0.955014986533145	-0.155188487957423	0.164386081532486	1.00460938748207	0.856253768748382	1.17866928970409	0.998926911221477
442	eOiIqp	9naZcp	outcome	CRELD2	Wald ratio	1	-0.0694880843041524	0.119519505003142	0.560974031478011	-0.303746314110311	0.164770145502006	0.9328712491284	0.738048075086054	1.17912206105126	0.950409065844342
443	eoK37d	9naZcp	outcome	BAG3	Wald ratio	1	0.325583869766452	0.457519816992073	0.476695221195263	-0.571154971538011	1.22232271107092	1.38483897558743	0.56487264996259	3.39506433606415	0.934464837176404
444	eonvPV	9naZcp	outcome	CD7	Wald ratio	1	-0.123938157573345	0.0721012493328147	0.0856241963860248	-0.265256606265662	0.0173802911189716	0.883434472925041	0.767009105378897	1.01753220721781	0.800019708287237
445	eOYaAJ	9naZcp	outcome	DNAJB14	Wald ratio	1	0.155690223838542	0.700606007273441	0.824140895741885	-1.2174975504174	1.52887799809449	1.1684641846705	0.295969890706711	4.61299812490262	0.971823486325002
446	ep7bh8	9naZcp	outcome	PDIA5	Wald ratio	1	-0.00283700590502515	0.116722528663892	0.980608881748884	-0.231613162086253	0.225939150276203	0.99716701459327	0.793252924268033	1.25349938786595	0.999227526243682
447	eRfLmH	9naZcp	outcome	PDCD1LG2	Wald ratio	1	-0.00482549793106776	0.0492890145816207	0.92201003410697	-0.101431966511044	0.0917809706489088	0.995186126079345	0.903542648410011	1.09612471230178	0.997027997978903
448	ermjbS	9naZcp	outcome	PCBD1	Wald ratio	1	0.107465637862294	0.159049144036194	0.49924658287522	-0.204270684448648	0.419201960173235	1.11345259947762	0.815241668076752	1.52074745419752	0.934464837176404
449	erMJdv	9naZcp	outcome	CXCL1	Wald ratio	1	0.0518890969173021	0.0491580918163915	0.291171315245308	-0.0444607630428252	0.148238956877429	1.05325892637404	0.956513130022056	1.15979000305098	0.90367911971974
450	esajBf	9naZcp	outcome	MATN3	Wald ratio	1	-0.0498409835287416	0.0525794991072439	0.343171879495996	-0.15289680177894	0.0532148347214565	0.9513806976743	0.858218283841767	1.05465619755325	0.90367911971974
451	eSTxrh	9naZcp	outcome	F2R	Wald ratio	1	-0.162250637923764	0.262317110652076	0.536226944326524	-0.676392174801833	0.351890898954305	0.850228078432302	0.508448079050627	1.42175340047397	0.9418876626175
452	ESvRBT	9naZcp	outcome	GBP1	Wald ratio	1	-0.0674780093987227	0.071318833594409	0.344074265372893	-0.207262923243764	0.0723069044463189	0.934748276066647	0.812805916322958	1.07498521118342	0.90367911971974
453	etmz5T	9naZcp	outcome	CCL13	Wald ratio	1	-0.17901020864822	0.135735335095289	0.187229951566282	-0.445051465434986	0.0870310481385471	0.836097363929602	0.640791296580861	1.09093055055534	0.873918853749482
454	ETsSp3	9naZcp	outcome	ENPP5	Wald ratio	1	-0.0622215255126342	0.0434706588126059	0.152331261630696	-0.147424016785342	0.0229809657600733	0.93967470181277	0.862928003874156	1.02324706263176	0.873918853749482
455	EU9hBJ	9naZcp	outcome	MINDY1	Wald ratio	1	0.0521263467281297	0.228131270469797	0.8192631734051	-0.395010943392672	0.499263636848931	1.05350884150006	0.673672666944002	1.64750765999394	0.971823486325002
456	EWDYXI	9naZcp	outcome	NADK	Wald ratio	1	0.0123223200941266	0.122428212548097	0.919828819430629	-0.227636976500143	0.252281616688396	1.01239855267935	0.796413324115969	1.28695841522361	0.997027997978903
457	eWzzva	9naZcp	outcome	AKT3	Wald ratio	1	0.658177135498641	0.500786950922879	0.188750072903293	-0.323365288310202	1.63971955930748	1.93126868268367	0.723709443478067	5.15372399562694	0.873918853749482
458	ExJ1U0	9naZcp	outcome	ADA	Wald ratio	1	-0.027759039134042	0.0552079214062512	0.615098573277356	-0.135966565090294	0.0804484868222103	0.972622702575901	0.872871816391202	1.08377301661218	0.950830561444482
459	exorba	9naZcp	outcome	FOLR2	Wald ratio	1	-0.146348602370847	0.330996945362151	0.658384374654456	-0.795102615280662	0.502405410538968	0.863856508262209	0.451534898164899	1.65269189579772	0.950861658837055
460	ExWw9E	9naZcp	outcome	CD300E	Wald ratio	1	0.109098781397946	0.0834619920355041	0.191155920486574	-0.0544867229916424	0.272684285787534	1.11527251307828	0.946971081717326	1.3134854933186	0.873918853749482
461	EYllYW	9naZcp	outcome	GGCT	Wald ratio	1	-0.109284951974386	0.263820704375667	0.678698729444082	-0.626373532550694	0.407803628601921	0.896474928798011	0.534526734202573	1.50351188544823	0.950861658837055
462	eyXYk7	9naZcp	outcome	CFH	Wald ratio	1	-0.150996338041566	0.0841774860893137	0.0728474424169924	-0.315984210776621	0.0139915346934893	0.859850847391503	0.729070961541017	1.01408987432054	0.800019708287237
463	EZjMtm	9naZcp	outcome	LIF	Wald ratio	1	0.0266550569085465	0.635278856320358	0.966532146307522	-1.21849150147936	1.27180161529645	1.02701348045157	0.295675857271167	3.56727363121139	0.998926911221477
464	F0WNAx	9naZcp	outcome	SERPINB9	Wald ratio	1	0.695896445501413	0.30591777994137	0.0229189740168023	0.096297596816327	1.2954952941865	2.00550609527215	1.10108669513554	3.6528047391206	0.795940198387791
465	F3Dz2l	9naZcp	outcome	KLRD1	Wald ratio	1	0.0381369042907615	0.0688383115185444	0.579574076580461	-0.0967861862855854	0.173059994867108	1.03887344937603	0.907750074800515	1.18893743308765	0.950409065844342
466	f7xiUM	9naZcp	outcome	CD55	Wald ratio	1	-0.0728564771158462	0.070449806700608	0.30106067365552	-0.210938098249038	0.0652251440173455	0.929734258592827	0.809824194865389	1.06739931590317	0.90367911971974
467	F861DH	9naZcp	outcome	DLL1	Wald ratio	1	0.18930492453914	0.192568802548436	0.325582413807624	-0.188129928455794	0.566739777534075	1.20840936998051	0.828507053597108	1.76251149476249	0.90367911971974
468	f8PLgT	9naZcp	outcome	MAPK13	Wald ratio	1	1.0450518249923	0.631136044880785	0.0977569477851187	-0.191974822974036	2.28207847295864	2.84354588657688	0.825327647525715	9.7970221078973	0.802399691310503
469	f8T5rj	9naZcp	outcome	PPCDC	Wald ratio	1	-0.104467532387253	0.0984405593649116	0.288587892348957	-0.29741102874248	0.0884759639679736	0.900804043888957	0.74273866267398	1.09250799273779	0.90367911971974
470	F8xBsK	9naZcp	outcome	VGF	Wald ratio	1	0.151714810833304	0.488088219995145	0.755926202380592	-0.80493810035718	1.10836772202379	1.16382827788213	0.447115601998861	3.0294095181262	0.966376878491477
471	fadcPb	9naZcp	outcome	SERPINA4	Wald ratio	1	0.0431587637629865	0.0536214943721953	0.420890056776579	-0.0619393652065163	0.148256892732489	1.04410364751653	0.93993987812364	1.15981080506293	0.921277792560758
472	FBvAkQ	9naZcp	outcome	RTN4R	Wald ratio	1	-0.110668133076712	0.109637063513885	0.312780734548491	-0.325556777563926	0.104220511410503	0.895235798785954	0.722125178593653	1.10984516145629	0.90367911971974
473	FD5Th1	9naZcp	outcome	NUDT5	Wald ratio	1	-0.293395733596674	0.495552550038285	0.553811909810842	-1.26467873167171	0.677887264478364	0.745726973080008	0.282329985254362	1.96971185288042	0.950325273907454
474	FdO9JJ	9naZcp	outcome	FSTL1	Wald ratio	1	-0.119125415237162	0.222594347328868	0.592533556542179	-0.555410336001743	0.317159505527419	0.887696463117928	0.573836747003346	1.37322159089175	0.950409065844342
475	FDwHKy	9naZcp	outcome	MAVS	Wald ratio	1	-0.105622814527938	0.421691085274419	0.802220512605124	-0.9321373416658	0.720891712609924	0.899763961974506	0.393711314851238	2.0562659916796	0.971823486325002
476	Ffi1Jp	9naZcp	outcome	VASH1	Wald ratio	1	0.223763497767007	0.275758335422412	0.417108551805545	-0.316722839660919	0.764249835194934	1.25077517332415	0.728532647501743	2.14738287922822	0.921277792560758
477	ffOWbm	9naZcp	outcome	ITGA11	Wald ratio	1	0.0611086378856964	0.137978327171776	0.657848359507734	-0.209328883370985	0.331546159142378	1.06301439155044	0.811128425120289	1.39312045003942	0.950861658837055
478	FH7iio	9naZcp	outcome	BTC	Wald ratio	1	-0.00682387089902003	0.0675729654878568	0.919562191594526	-0.139266883255219	0.125619141457179	0.993199358839059	0.8699958101582	1.13385024948447	0.997027997978903
479	FieZnh	9naZcp	outcome	RTBDN	Wald ratio	1	0.0918814493709655	0.192597653489139	0.633316392011487	-0.285609951467747	0.469372850209678	1.0962348550455	0.751555701982746	1.59899107178115	0.950861658837055
480	fiHCAO	9naZcp	outcome	PSCA	Wald ratio	1	0.0131538223460229	0.0243302727053888	0.588758470039888	-0.0345335121565391	0.0608411568485849	1.0132407144369	0.966055964525305	1.0627300933824	0.950409065844342
481	fiiBbO	9naZcp	outcome	VWC2L	Wald ratio	1	0.23785186350055	0.316480578707344	0.452320040071964	-0.382450070765844	0.858153797766944	1.26852126460612	0.6821879512481	2.35880184605122	0.931641235192757
482	fJernZ	9naZcp	outcome	TGFBI	Wald ratio	1	-0.0809786165269496	0.0511828727484106	0.113616961799113	-0.181297047113834	0.0193398140599352	0.922213411359396	0.834187528891194	1.01952803972219	0.805339583496395
483	fjNr48	9naZcp	outcome	CCL23	Wald ratio	1	0.00224220692954052	0.0801588977310734	0.97768446085877	-0.154869232623363	0.159353646482444	1.00224472255533	0.856527175972399	1.17275261319015	0.999227526243682
484	fJpJpX	9naZcp	outcome	LILRA2	Wald ratio	1	0.0309284768930136	0.0461918810739813	0.503134993284269	-0.0596076100119898	0.121464563798017	1.03141173147672	0.942134145069471	1.12914935245168	0.934464837176404
485	FKmM8g	9naZcp	outcome	C2orf69	Wald ratio	1	0.314109812790552	0.357187729973256	0.379186066339976	-0.38597813795703	1.01419776353813	1.36904006640322	0.679785387015212	2.75715062315012	0.912230467716581
486	flNaRM	9naZcp	outcome	SPRR3	Wald ratio	1	0.229100971748504	0.14329536435206	0.10986451668653	-0.0517579423815346	0.509959885878542	1.25746900144369	0.949558686941269	1.66522439459246	0.802399691310503
487	fmGdDQ	9naZcp	outcome	EPHA4	Wald ratio	1	-0.00739202105247596	0.20919419578507	0.971812065347453	-0.417412644791212	0.40262860268626	0.992635232740261	0.658749034494121	1.49575127048798	0.998926911221477
488	FMtccK	9naZcp	outcome	TNIP1	Wald ratio	1	0.10457144530286	0.677622965562532	0.877356649781307	-1.2235695671997	1.43271245780542	1.11023471208798	0.294178201651161	4.19004912330902	0.984654010445077
489	fmXH1q	9naZcp	outcome	ING1	Wald ratio	1	0.977595460939403	0.722980565968047	0.176319686847613	-0.43944644835797	2.39463737023678	2.65805714933768	0.644393027192402	10.964221385089	0.873918853749482
490	FnlJpp	9naZcp	outcome	CANT1	Wald ratio	1	-0.11561908766029	0.211649817493837	0.584876646872767	-0.53045272994821	0.29921455462763	0.890814480907836	0.588338550893348	1.34879898349369	0.950409065844342
491	fOHtPA	9naZcp	outcome	KAZALD1	Wald ratio	1	0.076750654258253	0.0457687387778573	0.0935575248738332	-0.0129560737463473	0.166457382262853	1.07977280607204	0.98712749488069	1.18111319842592	0.802399691310503
492	fRDAUH	9naZcp	outcome	CWC15	Wald ratio	1	0.766836861847949	0.466492424290836	0.10021016220299	-0.147488289762089	1.68116201345799	2.15294540807384	0.862872542704975	5.37179444326232	0.802399691310503
493	Ftv6wf	9naZcp	outcome	NUDT2	Wald ratio	1	0.0201476491903351	0.114270249139214	0.860045858146029	-0.203822039122525	0.244117337503195	1.02035198304948	0.81560750450006	1.27649410233317	0.981558259423852
494	fw2JMG	9naZcp	outcome	F10	Wald ratio	1	-0.0624532337223895	0.205624326123716	0.761337464548049	-0.465476912924873	0.340570445480095	0.939456996692866	0.627835610861444	1.4057492652005	0.967084971445686
495	fwS9I9	9naZcp	outcome	AP1G2	Wald ratio	1	0.0874716711065166	0.26738499463242	0.743563854781978	-0.436602918373027	0.61154626058606	1.09141134552925	0.646227985730719	1.84327938661315	0.963163930423742
496	FWWVI4	9naZcp	outcome	TCL1A	Wald ratio	1	0.0881665141545746	0.126221912356384	0.484862039951654	-0.159228434063939	0.335561462373088	1.09216996864674	0.852801527798212	1.39872549653319	0.934464837176404
497	fXay41	9naZcp	outcome	LRRC38	Wald ratio	1	-0.0139834756970168	0.100562016714716	0.889408066816899	-0.211085028457861	0.183118077063827	0.986113838972083	0.809705215968339	1.20095620509166	0.989943467108908
498	FxbRZ9	9naZcp	outcome	IGFBP3	Wald ratio	1	-0.11736151784605	0.0650036384289086	0.0710026120408243	-0.244768649166711	0.0100456134746108	0.889263650365733	0.782885638537054	1.01009624003259	0.800019708287237
499	FxW5Zn	9naZcp	outcome	SCG3	Wald ratio	1	-0.0945063541961107	0.0468249005684657	0.0435607883214252	-0.186283159310303	-0.00272954908191787	0.909821953420545	0.830038528565607	0.9972741727501	0.800019708287237
500	FykABe	9naZcp	outcome	ROBO4	Wald ratio	1	-0.636738433348603	0.295006871278058	0.0308979037402232	-1.2149519010536	-0.0585249656436098	0.529015031100643	0.296724286076346	0.943154693641788	0.795940198387791
501	fyvWf3	9naZcp	outcome	CSF3	Wald ratio	1	0.207422556740639	0.371246741682289	0.576353604979748	-0.520221056956649	0.935066170437926	1.23050241903207	0.594389139592098	2.54738201354564	0.950409065844342
502	FZxQID	9naZcp	outcome	LPA	Wald ratio	1	0.059951789346304	0.061890184382905	0.332704829683221	-0.0613529720441899	0.181256550736798	1.06178535594531	0.940491214075187	1.19872267303262	0.90367911971974
503	G0HzV6	9naZcp	outcome	LEP	Wald ratio	1	0.324662239318612	0.808297023407028	0.687932757506357	-1.25959992655916	1.90892440519639	1.3835632537845	0.283767531645843	6.74582911624941	0.950861658837055
504	G1Syyl	9naZcp	outcome	SLAMF1	Wald ratio	1	0.590175748125416	0.319937379246936	0.0650869847505649	-0.0369015151985785	1.21725301144941	1.80430549084203	0.963771047475502	3.37789593577248	0.800019708287237
505	G4oSWw	9naZcp	outcome	CD22	Wald ratio	1	-0.1280084561082	0.125606152642362	0.308143302609081	-0.37419651528723	0.11817960307083	0.879845939040727	0.687841727131909	1.12544622681491	0.90367911971974
506	gAqYB5	9naZcp	outcome	EFHD1	Wald ratio	1	-0.108614027002027	0.172428796575919	0.528755732382248	-0.446574468290828	0.229346414286773	0.897076598029722	0.639816112398815	1.25777767570654	0.9418876626175
507	GaRYyb	9naZcp	outcome	SPRED2	Wald ratio	1	-1.31838219505109	0.445250034735818	0.0030664900037706	-2.1910722631333	-0.445692126968889	0.267567824553653	0.11179680872884	0.6403808977233	0.663373307254469
508	Gbz0mP	9naZcp	outcome	VAMP8	Wald ratio	1	0.0433844636075667	0.180669547078086	0.81022825384288	-0.310727848665482	0.397496775880615	1.04433932814304	0.732913312065653	1.48809499616316	0.971823486325002
509	gelZTr	9naZcp	outcome	RAB11FIP3	Wald ratio	1	-0.122623365559614	0.585365224013527	0.834072135337597	-1.26993920462613	1.0246924735069	0.884596769436346	0.280848695560819	2.78623848665077	0.976899573092341
510	gGZ8PU	9naZcp	outcome	DPP10	Wald ratio	1	0.156600239506249	0.107854576718764	0.146513479760421	-0.0547947308625295	0.367995209875027	1.16952798935175	0.946679452085071	1.44483511801652	0.873918853749482
511	gJ774f	9naZcp	outcome	SAMD9L	Wald ratio	1	0.0391555945438185	0.107677884995501	0.716129568855565	-0.171893060047363	0.250204249135	1.03993227885114	0.842069219196073	1.28428770455354	0.952404550435574
512	GKUX7R	9naZcp	outcome	KLRK1	Wald ratio	1	0.0250803445922694	0.0592984891522649	0.672331143505849	-0.0911446941461698	0.141305383330709	1.02539750235916	0.912885612138339	1.15177632757461	0.950861658837055
513	glF1GE	9naZcp	outcome	ECM1	Wald ratio	1	0.0288007200180005	0.0432010800270007	0.504985075093846	-0.0558733968349209	0.113474836870922	1.02921947119963	0.945658851715747	1.12016370171393	0.934464837176404
514	GLflb8	9naZcp	outcome	LRRN1	Wald ratio	1	-0.0019964861843156	0.0363110924772401	0.956152152437806	-0.0731662274397061	0.0691732550710749	0.99800550546857	0.929446317702319	1.07162185698666	0.998926911221477
515	gLHl78	9naZcp	outcome	TCN1	Wald ratio	1	-0.103966773395197	0.0694893601099001	0.134613568714043	-0.240165919210601	0.0322323724202075	0.901255242575486	0.786497355219822	1.03275746177529	0.868869398063368
516	GNkDet	9naZcp	outcome	FCN1	Wald ratio	1	-0.0532521523697208	0.0735931032748931	0.46930981567825	-0.197494634788511	0.0909903300490697	0.948140906361609	0.820784544298578	1.09525841411214	0.934464837176404
517	goag2i	9naZcp	outcome	NOS1	Wald ratio	1	0.0830868120229356	0.252912603630255	0.742518634009002	-0.412621891092363	0.578795515138234	1.08663613753503	0.661912510534514	1.78388846955549	0.963163930423742
518	GQJeCz	9naZcp	outcome	EXTL1	Wald ratio	1	0.00795592418004256	0.0743381665572727	0.914770406833065	-0.137746882272212	0.153658730632297	1.00798765664269	0.871319210174717	1.1660928670909	0.996789401306789
519	gRgNeh	9naZcp	outcome	TNFSF13	Wald ratio	1	0.0204194929584655	0.107202338031944	0.848935998880548	-0.189697089584144	0.230536075501075	1.0206293970823	0.827209666421054	1.25927489543909	0.979557729639541
520	gRXqup	9naZcp	outcome	FGFR4	Wald ratio	1	0.0306505863306424	0.0319570047644075	0.337498549488934	-0.0319851430075963	0.0932863156688812	1.03112515171137	0.96852097128102	1.09777600074631	0.90367911971974
521	GSCm8m	9naZcp	outcome	PSAP	Wald ratio	1	-0.182382290050732	0.145696197224435	0.210643274582303	-0.467946836610624	0.103182256509161	0.833282723822875	0.626286818302502	1.1086934572624	0.873918853749482
522	GSu26d	9naZcp	outcome	IL16	Wald ratio	1	-0.0101652488262314	0.0546382124409939	0.852408287000742	-0.117256145210579	0.0969256475581166	0.989886242693218	0.889357359357295	1.10177845065724	0.981142303040957
523	GU9iPK	9naZcp	outcome	CD101	Wald ratio	1	0.0565195143508397	0.0477586019754694	0.236634195122412	-0.0370873455210805	0.15012637422276	1.05814726365569	0.96359196623081	1.16198107790558	0.873918853749482
524	GvWDb5	9naZcp	outcome	TXNDC9	Wald ratio	1	-0.54859958567858	0.550580089597997	0.319054435364531	-1.62773656129065	0.530537389933495	0.577758345167393	0.196373550976941	1.69984554309842	0.90367911971974
525	gX1569	9naZcp	outcome	MOCS2	Wald ratio	1	-0.0690610772648294	0.0657619812171465	0.293641235842483	-0.197954560450437	0.0598324059207777	0.933269676778211	0.820407131221376	1.06165860393854	0.90367911971974
526	gXPLLd	9naZcp	outcome	YJU2	Wald ratio	1	0.547772283703529	0.559218271721215	0.327317104450714	-0.548295528870052	1.64384009627711	1.72939611950631	0.577934043235668	5.17500391812687	0.90367911971974
527	gXui2d	9naZcp	outcome	SPINK8	Wald ratio	1	-0.0512383686741153	0.0655072814694386	0.434109843813686	-0.179632640354215	0.0771559030059843	0.950052180860786	0.835577112348329	1.0802104713252	0.925887189107912
528	gXVFMr	9naZcp	outcome	MITD1	Wald ratio	1	0.234971393598942	0.401637149523773	0.558524846288384	-0.552237419467653	1.02218020666554	1.2648725847629	0.575660374685061	2.77924749738086	0.950409065844342
529	GYFNCy	9naZcp	outcome	CLPS	Wald ratio	1	0.0968448854991052	0.0558867718690489	0.0831175842324765	-0.0126931873642306	0.206382958362441	1.10168947235408	0.987387031369317	1.22922385542436	0.800019708287237
530	gylT8f	9naZcp	outcome	CTSO	Wald ratio	1	-0.0910825617881329	0.155751180657707	0.558685350461909	-0.396354875877239	0.214189752300973	0.912942333636141	0.67276790446895	1.23885770859253	0.950409065844342
531	GZ7Plj	9naZcp	outcome	GPNMB	Wald ratio	1	-0.227099272165447	0.112805048305132	0.0440934544258665	-0.448197166843506	-0.00600137748738855	0.796841674165074	0.638778725629883	0.994016594807669	0.800019708287237
532	h4zEuz	9naZcp	outcome	PKLR	Wald ratio	1	0.311616665073534	0.168780980732204	0.0648518044106996	-0.0191940571615846	0.642427387308653	1.36563109858312	0.980988975834284	1.90108996467701	0.800019708287237
533	h6xTlm	9naZcp	outcome	ASGR2	Wald ratio	1	-0.104097452934662	0.102515424774561	0.309899898593295	-0.305027685492802	0.0968327796234773	0.901137474650542	0.737102967050247	1.10167613551907	0.90367911971974
534	hb80Xp	9naZcp	outcome	GNLY	Wald ratio	1	0.00398800181169225	0.0472863071957796	0.932788217643291	-0.0886931602920357	0.0966691639154202	1.00399596447243	0.915126327594118	1.10149589874329	0.998926911221477
535	hCeau1	9naZcp	outcome	SGSH	Wald ratio	1	-0.0142025920857746	0.0329139435638587	0.666099873463508	-0.0787139214709377	0.0503087372993884	0.985897788939699	0.924304310243214	1.05159571308331	0.950861658837055
536	HD28xd	9naZcp	outcome	TFPI	Wald ratio	1	-0.0231186156230467	0.0850536722921965	0.785766515902208	-0.189823813315752	0.143586582069658	0.977146572049491	0.827104845967063	1.15440675740654	0.968628372510942
537	hDELgz	9naZcp	outcome	KLK13	Wald ratio	1	-0.0574284092553227	0.0676675829985198	0.39605703444511	-0.190056871932421	0.075200053421776	0.944189483195102	0.826912104516721	1.07809980686793	0.917705998961325
538	hGhcvW	9naZcp	outcome	APBB1IP	Wald ratio	1	0.130981528364675	0.131907192876086	0.320718504180486	-0.127556569672454	0.389519626401803	1.13994672443733	0.880243619332523	1.47627146169009	0.90367911971974
539	hGVtFM	9naZcp	outcome	PLSCR3	Wald ratio	1	0.962555805011484	0.684885551340611	0.159894707450888	-0.379819875616113	2.30493148563908	2.61837999761253	0.683984600421892	10.0234914757855	0.873918853749482
540	HiVQFj	9naZcp	outcome	GGT5	Wald ratio	1	-0.041924899744805	0.116964394215579	0.720012895733726	-0.27117511240734	0.18732531291773	0.958941794641808	0.762482964486392	1.2060195549815	0.952404550435574
541	HIVUKO	9naZcp	outcome	FAM3C	Wald ratio	1	-0.174955544083061	0.361383582860093	0.628295751834472	-0.883267366488843	0.533356278322721	0.83949434043033	0.41342987553201	1.70464397791202	0.950861658837055
542	hlLOND	9naZcp	outcome	SMPDL3A	Wald ratio	1	-0.0577989761324228	0.0427420999970858	0.176288085609234	-0.141573492126711	0.0259755398618653	0.943839662666877	0.867991382708101	1.0263158443391	0.873918853749482
543	hLmnAo	9naZcp	outcome	TNFRSF10B	Wald ratio	1	-0.0173282833764636	0.0885456238467647	0.844845826078161	-0.190877706116122	0.156221139363195	0.982820987877457	0.826233625291983	1.16908470515354	0.979121150669621
544	Hm1JU4	9naZcp	outcome	FCRL3	Wald ratio	1	0.0193342537134831	0.0285310879123291	0.49799003499347	-0.0365866785946819	0.0752551860216481	1.01952237080883	0.964074525649535	1.07815924695174	0.934464837176404
545	hMia7X	9naZcp	outcome	NPPB	Wald ratio	1	0.0790065208198874	0.158013041639775	0.617075077451974	-0.230699040794071	0.388712082433846	1.08221137895279	0.793978385185311	1.47507978880502	0.950830561444482
546	HMIud0	9naZcp	outcome	FGL1	Wald ratio	1	-0.110196041819398	0.0453028171924191	0.0149977894735928	-0.198989563516539	-0.0214025201222564	0.895658531556167	0.819558446596465	0.97882488854921	0.795940198387791
547	HmyrMp	9naZcp	outcome	IL12RB1	Wald ratio	1	0.0888216994103226	0.0767096494907332	0.246906995624742	-0.0615292135915144	0.23917261241216	1.09288577677483	0.940325475053853	1.27019776956305	0.87421925747448
548	hoYYiW	9naZcp	outcome	TMED8	Wald ratio	1	0.656103496713702	0.413316299691891	0.112419230287387	-0.153996450682405	1.46620344410981	1.92726807837679	0.857275063747525	4.33275433172297	0.802399691310503
549	hq9n0X	9naZcp	outcome	CALCOCO2	Wald ratio	1	-0.054429396228315	0.526604408508947	0.917677913672975	-1.08657403690585	0.977715244449222	0.947025370060478	0.337370334385033	2.65837555982211	0.997027997978903
550	hqaf2p	9naZcp	outcome	CEP85	Wald ratio	1	0.0221040172268728	0.372203128787987	0.952643888643072	-0.707414115197581	0.751622149651327	1.0223501209644	0.492917177900416	2.12043689426278	0.998926911221477
551	HqwId7	9naZcp	outcome	SEZ6	Wald ratio	1	0.0721551941847569	0.499267392020334	0.885088171211466	-0.906408894175097	1.05071928254461	1.07482213726616	0.403972329713363	2.85970731603598	0.987579770855474
552	Hr1Rfi	9naZcp	outcome	ADGRE1	Wald ratio	1	0.088884521586879	0.116800514547582	0.446660493396147	-0.140044486926382	0.31781353010014	1.0929544363947	0.869319561183243	1.37412000531651	0.929633608247769
553	hU7dBa	9naZcp	outcome	GRN	Wald ratio	1	0.1252511024498	0.140057143314472	0.371169041435197	-0.149260898446566	0.399763103346165	1.13343302514626	0.861344362175365	1.49147133121961	0.912034675584847
554	HURVgv	9naZcp	outcome	PPP1R14D	Wald ratio	1	-0.484661622132046	0.538314200227845	0.367943476295657	-1.53975745457862	0.570434210314529	0.615905570321543	0.214433104887905	1.76903501794373	0.909076464327548
555	HVVgRb	9naZcp	outcome	GRIK2	Wald ratio	1	-0.11167069307697	0.125353117104965	0.373010209126447	-0.357362802602701	0.134021416448761	0.894338720945612	0.699518664499598	1.1434173073206	0.912230467716581
556	HvvUVm	9naZcp	outcome	MANF	Wald ratio	1	-0.796947946445098	0.432922690907595	0.0656427947028144	-1.64547642062398	0.0515805277337885	0.450702435066763	0.192920629529349	1.05293397326493	0.800019708287237
557	Hw6M5O	9naZcp	outcome	PIK3AP1	Wald ratio	1	-0.0688264223764283	0.159433358163119	0.665963836739181	-0.381315804376141	0.243662959623284	0.933488698766349	0.682962173116576	1.27591422340129	0.950861658837055
558	HxozxA	9naZcp	outcome	CLGN	Wald ratio	1	-0.0391072926115456	0.0421023806671345	0.352960717952269	-0.121627958719129	0.0434133734960379	0.961647525936624	0.885477741501783	1.04436952031297	0.906538385681441
559	HXWULL	9naZcp	outcome	REG1B	Wald ratio	1	0.0839265819717428	0.0821534851695228	0.306978433122432	-0.077094248960522	0.244947412904008	1.08754904517117	0.925802593562384	1.27755412857678	0.90367911971974
560	hy2ZyO	9naZcp	outcome	IL4R	Wald ratio	1	0.0216126350789692	0.0950955943474647	0.820211678728453	-0.164774729842062	0.208	1.02184787977234	0.848084730752046	1.23121316954887	0.971823486325002
561	Hy6lh4	9naZcp	outcome	LAIR2	Wald ratio	1	0.0471282133950331	0.0522487838645135	0.367058795913749	-0.0552794029794134	0.14953582976948	1.04825640097609	0.946220734123901	1.16129507900157	0.909076464327548
562	hyCZcq	9naZcp	outcome	CCS	Wald ratio	1	-0.0722473646862599	0.0587411807834873	0.218724439716107	-0.187380079021895	0.0428853496493752	0.930300743795022	0.829128542124519	1.0438182138658	0.873918853749482
563	HYEKvU	9naZcp	outcome	PZP	Wald ratio	1	-0.0505944852011131	0.0877783839633769	0.564352352944287	-0.222640117769332	0.121451147367106	0.950664100739939	0.800402848231051	1.12913420339902	0.950409065844342
564	HyM8px	9naZcp	outcome	CCL27	Wald ratio	1	0.0946896746526975	0.159528028143697	0.552805525984468	-0.217985260508949	0.407364609814344	1.09931765605407	0.804137294153661	1.50285196035353	0.950325273907454
565	Hz55RX	9naZcp	outcome	F13B	Wald ratio	1	-0.183393271174213	0.0697592022484492	0.00856496157128203	-0.320121307581173	-0.0466652347672521	0.832440716417081	0.72606095503305	0.954406846347273	0.795940198387791
566	HZyS8c	9naZcp	outcome	PPIE	Wald ratio	1	0.3149458430083	0.5614251984061	0.574814164356031	-0.785447545867656	1.41533923188426	1.3701851038443	0.455915612970908	4.11788314631949	0.950409065844342
567	i0feNE	9naZcp	outcome	CTRB1	Wald ratio	1	0.0420070765767464	0.0572660573845389	0.46322772625465	-0.0702343958969498	0.154248549050443	1.04290185889969	0.932175296231748	1.16678085301462	0.934464837176404
568	i1vGys	9naZcp	outcome	C1R	Wald ratio	1	-0.0216469538049543	0.0932827493862977	0.816493418983966	-0.204481142602098	0.161187234992189	0.978585660015932	0.815070111874007	1.17490493153655	0.971823486325002
569	i2ezyS	9naZcp	outcome	HSD17B14	Wald ratio	1	-0.0105069777935347	0.0548554484803558	0.848103042241216	-0.118023656815032	0.0970097012279627	0.989548027681979	0.888675029145156	1.10187106307153	0.979557729639541
570	i4dsup	9naZcp	outcome	ITIH3	Wald ratio	1	-0.0183763207980574	0.0968038327754807	0.849441948251804	-0.208111833038	0.171359191441885	0.981791494271578	0.812116210210335	1.18691700289342	0.979557729639541
571	i9jY6t	9naZcp	outcome	CLIP2	Wald ratio	1	0.0168989916934956	0.344912753539039	0.96092330060132	-0.659130005243021	0.692927988630012	1.01704258738739	0.517301188099611	1.99956166418173	0.998926911221477
572	I9vLi7	9naZcp	outcome	HRG	Wald ratio	1	0.0585332138190222	0.0624210287590311	0.348390243896603	-0.0638120025486787	0.180878430186723	1.06028020106449	0.938181358656982	1.19826949703909	0.90367911971974
573	iA0oOI	9naZcp	outcome	REG1A	Wald ratio	1	0.116243850127295	0.11378799413869	0.306978433122432	-0.106780618384538	0.339268318639128	1.12326974821063	0.898722814627815	1.40391999258157	0.90367911971974
574	IAmEf8	9naZcp	outcome	VSIG10L	Wald ratio	1	0.124836860920388	0.138550000945734	0.367575617296762	-0.14672114093325	0.396394862774026	1.13296360734932	0.86353474833821	1.48645614788306	0.909076464327548
575	iao6OM	9naZcp	outcome	MELTF	Wald ratio	1	0.0586157772897252	0.0734552145782632	0.424882213634753	-0.0853564432836707	0.202587997863121	1.06036774509172	0.918184945209108	1.2245678397339	0.921277792560758
576	iBsGw6	9naZcp	outcome	SEMA6C	Wald ratio	1	-0.22723711017082	0.324204670114402	0.483361464823998	-0.862678263595048	0.408204043253408	0.796731846667485	0.422030259054949	1.5041140341824	0.934464837176404
577	iduS24	9naZcp	outcome	STXBP1	Wald ratio	1	0.540440950684763	0.535176915450821	0.312573837888227	-0.508505803598845	1.58938770496837	1.71676370343837	0.60139350781912	4.90074730625437	0.90367911971974
578	IF0dxw	9naZcp	outcome	BST2	Wald ratio	1	0.14844703942679	0.216937218369004	0.493794766043819	-0.276749908576458	0.573643987430038	1.16003136022178	0.758244103747322	1.77472234871004	0.934464837176404
579	if72ZM	9naZcp	outcome	CHCHD10	Wald ratio	1	0.277955620793579	0.512187885507269	0.587348131365034	-0.725932634800668	1.28184387638783	1.32042759637991	0.483873081576682	3.60327760246635	0.950409065844342
580	ifafXp	9naZcp	outcome	FOLH1	Wald ratio	1	0.377101528525074	0.350792119558208	0.282374728330258	-0.310451025809014	1.06465408285916	1.45805233575978	0.733116227306734	2.89983570766749	0.90367911971974
581	Ifaqzf	9naZcp	outcome	SERPINA11	Wald ratio	1	-0.00687722710203246	0.0444620728922099	0.877076547294307	-0.0940228899707638	0.0802684357666988	0.993146366906173	0.910261926133422	1.08357789970264	0.984654010445077
582	iFkBac	9naZcp	outcome	VEGFB	Wald ratio	1	0.346029543647101	0.292729149393391	0.237173592388957	-0.227719589163945	0.919778676458146	1.4134443735026	0.796347533007403	2.5087350863528	0.873918853749482
583	IFzPMm	9naZcp	outcome	ELOA	Wald ratio	1	-0.426266465008246	0.360400218228546	0.236904824279673	-1.1326508927362	0.280117962719704	0.652942332653934	0.32217806392185	1.32328590153479	0.873918853749482
584	IGe1Qg	9naZcp	outcome	ECHS1	Wald ratio	1	0.167034620500029	0.135463733783536	0.217554181228026	-0.0984742977157008	0.432543538715759	1.18179517894016	0.906218984212915	1.54117257450663	0.873918853749482
585	IH7o4g	9naZcp	outcome	TNFRSF4	Wald ratio	1	-0.0900781836899363	0.377354553295679	0.811330712170326	-0.829693108149467	0.649536740769595	0.913859733552032	0.436183126830169	1.91465364255816	0.971823486325002
586	IhhuTX	9naZcp	outcome	TCTN3	Wald ratio	1	0.0176282732319393	0.0459594266404131	0.701303373192112	-0.0724522029832704	0.107708749447149	1.01778456829379	0.930110202090741	1.11372332561073	0.950861658837055
587	II79it	9naZcp	outcome	STX7	Wald ratio	1	-0.00188935912938331	0.0486080576014071	0.968994626640219	-0.0971611520281412	0.0933824337693745	0.99811242458604	0.907409763426203	1.09788152196143	0.998926911221477
588	IiCP5A	9naZcp	outcome	ZFYVE19	Wald ratio	1	0.00702338246099321	0.0780675973548861	0.928314711746623	-0.145989108354584	0.16003587327657	1.00704810425457	0.864167115335187	1.17355296942694	0.998926911221477
589	iIftAb	9naZcp	outcome	MERTK	Wald ratio	1	-0.0429503846360338	0.109676875052729	0.695347586571899	-0.257917059739383	0.172016290467316	0.957958918368353	0.772659314014279	1.18769718119842	0.950861658837055
590	iitEZD	9naZcp	outcome	GYS1	Wald ratio	1	-0.524431468612436	0.960322559407188	0.584997687289209	-2.40666368505052	1.35780074782565	0.59189177778067	0.0901154471054961	3.88763400567976	0.950409065844342
591	iIWe13	9naZcp	outcome	HPGDS	Wald ratio	1	-0.0150276705150571	0.0627241899758904	0.810653286592229	-0.137967082867802	0.107911741837688	0.985084681425431	0.871127366288531	1.11394942591854	0.971823486325002
592	ij2XLA	9naZcp	outcome	APOA2	Wald ratio	1	0.0895013386622636	0.4367048076107	0.837613536588967	-0.766440084254708	0.945442761579236	1.09362879731097	0.464664293190277	2.57395277372449	0.976899573092341
593	Ij7FhG	9naZcp	outcome	ANPEP	Wald ratio	1	-0.0132243872394459	0.0854687249364189	0.877035917659436	-0.180743088114827	0.154294313635935	0.986862670783933	0.834649762597123	1.16683425147859	0.984654010445077
594	iK9Lpb	9naZcp	outcome	SOST	Wald ratio	1	-0.26491244953987	0.604331525512828	0.661128117889932	-1.44940223954501	0.919577340465273	0.767273122150225	0.234710546852328	2.50823003852719	0.950861658837055
595	Iklbe7	9naZcp	outcome	RPL14	Wald ratio	1	0.932440513543643	0.716864401148755	0.193354003546936	-0.472613712707917	2.3374947397952	2.54070223563943	0.623370824902527	10.3552614147327	0.873918853749482
596	iKq1ae	9naZcp	outcome	ITGB2	Wald ratio	1	0.0993667936734191	0.25903895178312	0.701276508876441	-0.408349551821496	0.607083139168334	1.10447133837089	0.664746474865033	1.83507093818055	0.950861658837055
597	iLaGQK	9naZcp	outcome	OXT	Wald ratio	1	0.0355663451012254	0.0571019302083894	0.533378403379997	-0.0763534381072178	0.147486128309669	1.03620639306563	0.926488692275021	1.15891720857761	0.9418876626175
598	Ime5Bn	9naZcp	outcome	ADAM23	Wald ratio	1	-0.03755017336404	0.0545477370465789	0.491206565508104	-0.144463737975335	0.0693633912472546	0.963146092228996	0.865486296119502	1.0718256304406	0.934464837176404
599	IMQz5S	9naZcp	outcome	BOLA1	Wald ratio	1	0.0291646919739809	0.291126121668845	0.920202304338671	-0.541442506496956	0.599771890444918	1.0295941464052	0.58190824024099	1.82170320508408	0.997027997978903
600	In9nsl	9naZcp	outcome	LYVE1	Wald ratio	1	0.179791334891128	0.217595142061945	0.40865356201677	-0.246695143550283	0.606277813332539	1.19696757169268	0.781378865612238	1.83359370305116	0.917705998961325
601	iNDotl	9naZcp	outcome	ERMAP	Wald ratio	1	-0.152375675301288	0.322932539132844	0.637033954759909	-0.785323452001662	0.480572101399086	0.858665640667701	0.455972192812421	1.61699922514044	0.950861658837055
602	iNTCvs	9naZcp	outcome	IL1R1	Wald ratio	1	0.0248088103636109	0.160717945399044	0.877323986031853	-0.290198362618516	0.339815983345738	1.02511910963757	0.748115154778223	1.40468908059436	0.984654010445077
603	iPTC9C	9naZcp	outcome	DBNL	Wald ratio	1	-0.0103036788549375	0.510768080380471	0.983905437646913	-1.01140911640066	0.990801758690785	0.98974922219632	0.36370611406244	2.69339305819326	0.999227526243682
604	iqJzsB	9naZcp	outcome	AOC3	Wald ratio	1	-0.0790708011182202	0.0602388499643246	0.189310568626363	-0.197138947048296	0.0389973448118559	0.923974503701114	0.821076539224772	1.03976772286756	0.873918853749482
605	iqPu6G	9naZcp	outcome	IGLC2	Wald ratio	1	-0.303567590801633	0.209094491009385	0.146551625597089	-0.713392793180027	0.106257611576761	0.738179993268072	0.48997897685275	1.1121083315887	0.873918853749482
606	IqrQiz	9naZcp	outcome	LECT2	Wald ratio	1	0.0220631589625243	0.0365183320759023	0.545732840028086	-0.0495127719062442	0.0936390898312929	1.02230835036625	0.951693003125032	1.09816333607241	0.949036819624125
607	IRHyxh	9naZcp	outcome	PIGR	Wald ratio	1	0.0950044611628315	0.176904858716997	0.591242030937362	-0.251729061922482	0.441737984248145	1.09966376089426	0.77745535179439	1.55540814560359	0.950409065844342
608	iriqsd	9naZcp	outcome	IL1RL2	Wald ratio	1	0.0300073589475514	0.0654922516712432	0.64682182128767	-0.0983574543280852	0.158372172223188	1.03046211704229	0.906324876095215	1.17160215135452	0.950861658837055
609	iRNANK	9naZcp	outcome	SHH	Wald ratio	1	0.552296103143561	0.530566420396929	0.297896140659565	-0.48761408083442	1.59220628712154	1.73723731800187	0.614089816348911	4.914579950213	0.90367911971974
610	isQq67	9naZcp	outcome	ASGR1	Wald ratio	1	0.0777783105059319	0.229073106284594	0.7342068227396	-0.371204977811872	0.526761598823736	1.08088301169945	0.689902512356972	1.6934393831805	0.961322147755374
611	ISt0ah	9naZcp	outcome	IL18R1	Wald ratio	1	0.00600648700596644	0.0370400032034597	0.871178155583461	-0.0665919192728146	0.0786048932847475	1.00602456212023	0.935576914354164	1.08177682033535	0.98427079722118
612	ItVUBi	9naZcp	outcome	DNAJA4	Wald ratio	1	0.238836822771904	0.236741762923028	0.313046789782446	-0.22517703255723	0.702850678101038	1.26977132191331	0.798374867903401	2.0195014582405	0.90367911971974
613	IUBS4X	9naZcp	outcome	SAT2	Wald ratio	1	0.0660233621127476	0.053424229401883	0.216521088238881	-0.0386881275149432	0.170734851740438	1.06825167349051	0.962050699506971	1.18617619476822	0.873918853749482
614	IuyDt6	9naZcp	outcome	SERPINI1	Wald ratio	1	0.0381001880783851	0.0746587500495523	0.609824152545077	-0.108230962018737	0.184431338175508	1.03883530657806	0.897420302488124	1.20253441024354	0.950830561444482
615	ivFgTH	9naZcp	outcome	PRND	Wald ratio	1	-0.00887390185464549	0.130058124057148	0.945602325415501	-0.263787825006655	0.246040021297364	0.991165355006088	0.768136501724998	1.27895075778609	0.998926911221477
616	ivoVnB	9naZcp	outcome	VSNL1	Wald ratio	1	-0.0940960357629165	0.0995555327184441	0.344576538586075	-0.289224879891067	0.101032808365234	0.9101953467388	0.748843786557226	1.10631293748693	0.90367911971974
617	ivyQyp	9naZcp	outcome	SERPINF1	Wald ratio	1	0.0296712845546835	0.113386694548255	0.793566431658028	-0.192566636759896	0.251909205869263	1.0301158632987	0.824839351750395	1.28647922721894	0.971823486325002
618	iX4LaB	9naZcp	outcome	PENK	Wald ratio	1	-0.0680629357582626	0.0963937008962196	0.480130186453924	-0.256994589514853	0.120868717998328	0.934201677036116	0.773372398074002	1.12847675395519	0.934464837176404
619	Ix95jv	9naZcp	outcome	PRSS53	Wald ratio	1	0.0121459829225122	0.0340795054816118	0.721539992991221	-0.054649847821447	0.0789418136664713	1.01222004492127	0.946816619819419	1.08214135440063	0.952404550435574
620	IYjQmv	9naZcp	outcome	XCL1	Wald ratio	1	0.0135219810668119	0.0438257064933277	0.757671510124371	-0.0723764036601105	0.0994203657937342	1.01361381651836	0.930180706486583	1.10453050882724	0.966376878491477
621	iYLcFP	9naZcp	outcome	MMP9	Wald ratio	1	0.380217584369449	0.197740896980462	0.0545042904597323	-0.00735457371225579	0.767789742451154	1.46260279432152	0.992672404985533	2.15499788572072	0.800019708287237
622	iyU83W	9naZcp	outcome	LRIG1	Wald ratio	1	0.089008608069333	0.0356034432277332	0.0124193306515523	0.0192258593429759	0.15879135679569	1.0930900656809	1.01941186631237	1.17209337185031	0.795940198387791
623	J0yqxL	9naZcp	outcome	ITPR1	Wald ratio	1	0.469089369851987	0.304630522729323	0.123593671974105	-0.127986454697486	1.06616519440146	1.59853785346245	0.879865297105548	2.90422099537108	0.82692601088101
624	J1eguD	9naZcp	outcome	FBN2	Wald ratio	1	0.0179856115107914	0.100642889943364	0.858167596307794	-0.179274452778203	0.215245675799786	1.01814832666819	0.835876459296751	1.24016653844921	0.981558259423852
625	j2KHS2	9naZcp	outcome	CBLN4	Wald ratio	1	-0.200398642460809	0.168614986801702	0.234637108800918	-0.530884016592146	0.130086731670527	0.818404437281822	0.588084863044259	1.13892716009623	0.873918853749482
626	J2q9W4	9naZcp	outcome	PILRB	Wald ratio	1	0.0493975265952755	0.0285799975301237	0.0839174202474861	-0.00661926856376691	0.105414321754318	1.05063792425314	0.99340259053738	1.11117089727118	0.800019708287237
627	J3LYTo	9naZcp	outcome	PBLD	Wald ratio	1	-0.0919725331838635	0.0739250927100488	0.213451185831752	-0.236865714895559	0.0529206485278321	0.912130202513591	0.789097244909181	1.05434597789432	0.873918853749482
628	j3QBHF	9naZcp	outcome	VAT1	Wald ratio	1	-0.182840583709939	0.197329837513368	0.354148057267694	-0.56960706523614	0.203925897816262	0.832900923129321	0.56574769696789	1.22620728545193	0.906538385681441
629	J4sLdU	9naZcp	outcome	RNASE10	Wald ratio	1	-0.00704727955789212	0.0371583831234312	0.849579350391596	-0.0798777104798172	0.065783151364033	0.992977494286462	0.923229240744466	1.06799509877345	0.979557729639541
630	J5EPCc	9naZcp	outcome	CD164L2	Wald ratio	1	0.0840614608269754	0.0644855041960359	0.192379747571045	-0.042330127397255	0.210453049051206	1.08769574243435	0.958553283632548	1.23423710325876	0.873918853749482
631	J7czJY	9naZcp	outcome	CPE	Wald ratio	1	-0.0242275915310195	0.121137957655098	0.841480581121794	-0.261657988535011	0.213202805472972	0.976063540681372	0.769774250310811	1.23763562507162	0.976899573092341
632	J9KWoO	9naZcp	outcome	CXCL14	Wald ratio	1	-0.00158148773714409	0.445979541874632	0.997170628054621	-0.875701389811423	0.872538414337135	0.998419762155604	0.416569739418317	2.39297751885388	0.999227526243682
633	JAC0Er	9naZcp	outcome	GSTA1	Wald ratio	1	0.0317411431211286	0.0886237857441412	0.720226551679015	-0.141961476937388	0.205443763179645	1.03225026563622	0.867654680557696	1.22806991627263	0.952404550435574
634	Japq8z	9naZcp	outcome	CASP8	Wald ratio	1	-0.172461060778976	0.131019401072383	0.188072799448454	-0.429259086880846	0.0843369653228943	0.841591059074006	0.650991244039047	1.08799544878491	0.873918853749482
635	jaUBsa	9naZcp	outcome	SDC1	Wald ratio	1	0.192744282427511	0.214075665462967	0.367930896503259	-0.226844021879904	0.612332586734927	1.21257267772817	0.797045094190343	1.84472937540184	0.909076464327548
636	jaVRPq	9naZcp	outcome	TMEM25	Wald ratio	1	-0.116634323530875	0.0872767079663631	0.181427059415779	-0.287696671144947	0.0544280240831965	0.889910553020429	0.749989051060046	1.05593647168287	0.873918853749482
637	JbBt5c	9naZcp	outcome	BAP18	Wald ratio	1	-0.453581817285411	0.566977271606764	0.423710797166793	-1.56485726963467	0.657693635063846	0.635348369405659	0.209117858511657	1.93033513913843	0.921277792560758
638	jbZlWu	9naZcp	outcome	PCDH1	Wald ratio	1	-0.640466988996546	0.39403480084557	0.104075829980515	-1.41277519865386	0.131841220660772	0.527046241769739	0.243466676336097	1.14092714922572	0.802399691310503
639	jcB3ix	9naZcp	outcome	FGFBP2	Wald ratio	1	-0.0286357882142467	0.0554286791671806	0.605418630090656	-0.137275999381921	0.0800044229534272	0.971770330228967	0.871729596097042	1.0832918590138	0.950830561444482
640	jDSwWz	9naZcp	outcome	SPINK1	Wald ratio	1	-0.00336263133662009	0.0755298730994666	0.96448947332268	-0.151401182611575	0.144675919938335	0.996643015976416	0.859502811899812	1.15566498159444	0.998926911221477
641	jeFQ97	9naZcp	outcome	CSF2	Wald ratio	1	-0.196558984143694	0.142279097309033	0.167124389790855	-0.475426014869399	0.082308046582012	0.82155287127347	0.621620180608441	1.0857902322879	0.873918853749482
642	JGIPHx	9naZcp	outcome	PLXDC2	Wald ratio	1	-0.387617295945805	0.449225342983549	0.388216016598915	-1.26809896819356	0.492864376301951	0.678672024105573	0.281365999397126	1.6369984905442	0.917705998961325
643	JgouUT	9naZcp	outcome	BDNF	Wald ratio	1	0.97653515526559	0.491417691036877	0.04690251017684	0.0133564808333102	1.93971382969787	2.65524028989085	1.01344607707588	6.95675986768041	0.800019708287237
644	jhKqCb	9naZcp	outcome	CDH15	Wald ratio	1	0.117959782434885	0.0924674915354007	0.202065399697129	-0.0632765009745007	0.29919606584427	1.12519885769902	0.938683890792773	1.34877404607202	0.873918853749482
645	JINbkh	9naZcp	outcome	SERPINF2	Wald ratio	1	0.0178304976585741	0.182997212811682	0.922380238308133	-0.340844039452322	0.37650503476947	1.01799041000696	0.711169813991404	1.4571828759856	0.997027997978903
646	JjQI56	9naZcp	outcome	LILRB2	Wald ratio	1	0.0770551676647229	0.0359125894545993	0.0319024247218399	0.00666649233370817	0.147443842995738	1.08010166143533	1.00668876285497	1.15886820443571	0.795940198387791
647	JKPh4o	9naZcp	outcome	DSCAM	Wald ratio	1	0.0658280597992412	0.09868601809767	0.504743099588592	-0.127596535672192	0.259252655270674	1.06804306183911	0.880208440219252	1.29596119489437	0.934464837176404
648	JmIe6U	9naZcp	outcome	ROBO1	Wald ratio	1	-0.119968176862559	0.146908399035203	0.414146244399082	-0.407908638971557	0.16797228524644	0.886948661757217	0.665039634751984	1.18290382630548	0.921277792560758
649	Jo5MbZ	9naZcp	outcome	IGSF9	Wald ratio	1	-0.231747070543063	0.13068132396128	0.0761664903401271	-0.487882465507172	0.0243883244210465	0.793146708104865	0.613925026169079	1.02468815207467	0.800019708287237
650	jo9gdo	9naZcp	outcome	DNMBP	Wald ratio	1	0.352180557188198	0.252968143881509	0.163863868524309	-0.14363700481956	0.847998119195956	1.42216528270264	0.866202118192522	2.33496784277678	0.873918853749482
651	job8K2	9naZcp	outcome	OXCT1	Wald ratio	1	0.100022835402045	0.605798682340685	0.868858162288887	-1.0873425819857	1.28738825278979	1.10519615538604	0.337111149684776	3.62331101484552	0.984198351559439
652	JoKDua	9naZcp	outcome	PGLYRP2	Wald ratio	1	0.010260997684698	0.0317477022381253	0.746540433808864	-0.0519644987020277	0.0724864940714236	1.0103138222444	0.949362569848112	1.07517828471097	0.965563801733612
653	JOQHzz	9naZcp	outcome	ERI1	Wald ratio	1	0.0270503834747784	0.398637230154629	0.945899355121145	-0.754278587628294	0.80837935457785	1.02741956642727	0.470349808537432	2.24426787535006	0.998926911221477
654	jqMsJP	9naZcp	outcome	CRADD	Wald ratio	1	-0.0979056436935368	0.392653160497237	0.803094828694115	-0.867505838268121	0.671694550881048	0.906734455831864	0.419997786369206	1.95755168259379	0.971823486325002
655	jSaOa3	9naZcp	outcome	HEXIM1	Wald ratio	1	-0.422398813162359	0.568921978703774	0.457811871256864	-1.53748589142176	0.692688265097037	0.655472576168478	0.214920756885045	1.99908237964537	0.934464837176404
656	jU5WI1	9naZcp	outcome	STX16	Wald ratio	1	-0.686923684586336	0.540500478135038	0.203763155458462	-1.74630462173101	0.372457252558339	0.50312145108095	0.174417291880572	1.45129643860728	0.873918853749482
657	JV5uL3	9naZcp	outcome	TYMP	Wald ratio	1	0.295884882146006	0.16544100937196	0.0737015755703005	-0.0283794962230363	0.620149260515049	1.34431539322104	0.972019419100279	1.85920552711159	0.800019708287237
658	jWvKQk	9naZcp	outcome	GAS6	Wald ratio	1	-0.18726985796949	0.104005410686105	0.0717694138376295	-0.391120462914256	0.0165807469752761	0.829219934581605	0.676298682221933	1.01671897045317	0.800019708287237
659	jYkLwt	9naZcp	outcome	TGFBR3	Wald ratio	1	0.307901232459025	0.209680312257117	0.141986976573098	-0.103072179564924	0.718874644482974	1.36056660248309	0.902061860698999	2.05212254330091	0.873918853749482
660	JytNtB	9naZcp	outcome	FSHB	Wald ratio	1	-0.249789579430371	0.26608020417583	0.347846015098735	-0.771306779614998	0.271727620754256	0.778964676018425	0.46240840743738	1.31222952854001	0.90367911971974
661	k5rNsk	9naZcp	outcome	HBEGF	Wald ratio	1	-0.924163396995651	0.566356772052645	0.102728168028207	-2.03422267021883	0.185895876227532	0.396863297257295	0.130782103826416	1.20429685791704	0.802399691310503
662	k6Rntc	9naZcp	outcome	NECTIN4	Wald ratio	1	-0.00866938611620628	0.105629625573776	0.934588318333646	-0.215703452240808	0.198364680008396	0.991368084650578	0.805974276303667	1.21940700610333	0.998926911221477
663	K8vvu5	9naZcp	outcome	SWAP70	Wald ratio	1	-0.240956587598946	0.213811269663599	0.259759711477476	-0.660026676139601	0.178113500941708	0.785875742400719	0.516837547077246	1.19496094273038	0.884888512078574
664	k9WHrg	9naZcp	outcome	IL22RA1	Wald ratio	1	0.0855327831120272	0.111667800174035	0.443701622367481	-0.133336105229082	0.304401671453137	1.0892972713132	0.875170893157107	1.35581353832499	0.929633608247769
665	kal6no	9naZcp	outcome	KIAA0319	Wald ratio	1	0.106688412075497	0.101252059867829	0.292024284749874	-0.0917656252654469	0.305142449416442	1.112587531625	0.912318949001016	1.35681826721109	0.90367911971974
666	kb4sK1	9naZcp	outcome	GIP	Wald ratio	1	-0.153812459143566	0.702187313481495	0.826612953746402	-1.5300995935673	1.22247467528016	0.85743280961722	0.216514102830312	3.39558030353463	0.972189079863902
667	KBhNKx	9naZcp	outcome	KLK15	Wald ratio	1	-0.00162478718819981	0.0451408266634642	0.971287350303163	-0.0901008074485896	0.08685123307219	0.998376532063906	0.913839058843848	1.09073440244172	0.998926911221477
668	kdl1vj	9naZcp	outcome	CLEC14A	Wald ratio	1	0.441222573566123	0.368975602455881	0.231772978187964	-0.281969607247403	1.16441475437965	1.55460667819062	0.754296609334945	3.20404717980338	0.873918853749482
669	keWKgW	9naZcp	outcome	FBP1	Wald ratio	1	0.073656254483234	0.103048774086995	0.474750682334388	-0.128319342727276	0.275631851693744	1.07643672159539	0.879572449225796	1.31736278986335	0.934464837176404
670	kFQVl3	9naZcp	outcome	ZPR1	Wald ratio	1	-1.25309419967902	0.578490665264265	0.0303001694922489	-2.38693590359698	-0.11925249576106	0.285619663904955	0.0919108766431522	0.887583661353938	0.795940198387791
671	kgWGIt	9naZcp	outcome	TNFRSF6B	Wald ratio	1	-0.102830329955573	0.100833624519543	0.307822383874207	-0.300464234013877	0.0948035741027305	0.902280050391101	0.740474387481286	1.09944287486155	0.90367911971974
672	KgzFgY	9naZcp	outcome	LONP1	Wald ratio	1	0.185430157528984	0.183119501360399	0.311242517055305	-0.173484065137397	0.544344380195366	1.20373612493376	0.840730547980911	1.72347806553525	0.90367911971974
673	Khx2nj	9naZcp	outcome	SNCA	Wald ratio	1	0.242655342750672	0.625126382991016	0.69789019146757	-0.98259236791172	1.46790305341306	1.27462923819689	0.374339414427758	4.34012458279334	0.950861658837055
674	kiK8jS	9naZcp	outcome	CNTN1	Wald ratio	1	-0.0291949131575041	0.145479736750953	0.840948586477603	-0.314335197189371	0.255945370874363	0.971227141067674	0.730274201269339	1.29168216254512	0.976899573092341
675	Kksod5	9naZcp	outcome	ADAM15	Wald ratio	1	0.0626575085239907	0.0407174976528142	0.123844594766479	-0.017148786875525	0.142463803923506	1.06466213907406	0.982997416639529	1.15311134209564	0.82692601088101
676	kKV2f3	9naZcp	outcome	AP3B1	Wald ratio	1	-0.254212731613575	0.56353451693359	0.651914522157262	-1.35874038480341	0.850314921576261	0.77552680542841	0.256984274466994	2.34038377323061	0.950861658837055
677	KLMwjM	9naZcp	outcome	CKAP4	Wald ratio	1	0.00662903414972438	0.168275482262234	0.968576311823596	-0.323190911084255	0.336448979383704	1.00665105482832	0.723835652926919	1.39996744024611	0.998926911221477
678	KOGDCY	9naZcp	outcome	FAM3D	Wald ratio	1	-0.0116654114411081	0.09680244932709	0.904081218348561	-0.201398212122204	0.178067389239988	0.988402365665657	0.817586793749477	1.19490584231821	0.993923274132549
679	Kp5BOk	9naZcp	outcome	APOA1	Wald ratio	1	0.286376653484249	0.451535675864054	0.525931914241767	-0.598633271209297	1.1713865781778	1.33159391029489	0.549562225567032	3.22646328194213	0.9418876626175
680	kP8j00	9naZcp	outcome	DKKL1	Wald ratio	1	-0.0383188125201678	0.0247660535656663	0.121807488106986	-0.0868602775088738	0.0102226524685382	0.962406064872874	0.916805184988786	1.01027508228525	0.825720107820724
681	kpQlEg	9naZcp	outcome	SLC9A3R2	Wald ratio	1	-0.399171120078525	0.295197586069001	0.176305987270132	-0.977758388773767	0.179416148616716	0.670875891195382	0.3761533440644	1.19651857012374	0.873918853749482
682	KQo43X	9naZcp	outcome	PXDNL	Wald ratio	1	-0.193301774254874	0.117548376236072	0.10008443100719	-0.423696591677575	0.0370930431678271	0.824233204243768	0.654622469686092	1.03778957557586	0.802399691310503
683	Krn2rU	9naZcp	outcome	TEK	Wald ratio	1	0.0189841092405393	0.0709254030509487	0.788958699127513	-0.12002968073932	0.157997899220399	1.01916545317566	0.886894112653538	1.1711637343482	0.971081464528298
684	kRQU3Y	9naZcp	outcome	CA4	Wald ratio	1	-0.145060529691465	0.0988714927880168	0.142331901767523	-0.338848655555978	0.0487275961730484	0.86496993516285	0.712590287509492	1.049934305659	0.873918853749482
685	KrvqZS	9naZcp	outcome	BCHE	Wald ratio	1	-0.0668118035349201	0.0601829561868079	0.266936579867635	-0.184770397661064	0.0511467905912234	0.935371218330196	0.831295129248034	1.05247737572087	0.893542050226897
686	KsbnZP	9naZcp	outcome	PDCD6	Wald ratio	1	-0.00670517161256058	0.0326628161720773	0.837349812102104	-0.070724291309832	0.0573139480847109	0.993317257891393	0.931718739671735	1.05898822553736	0.976899573092341
687	KscEKD	9naZcp	outcome	SERPINB5	Wald ratio	1	1.11025963379797	0.487512500855651	0.0227625135654176	0.154735132120897	2.06578413547505	3.03514631871149	1.16734872697235	7.89148346431197	0.795940198387791
688	KShdax	9naZcp	outcome	IGFBP7	Wald ratio	1	0.00279653433127237	0.0874552554506996	0.974490596862464	-0.168615766352099	0.174208835014644	1.00280044828105	0.844833454470398	1.19030411704407	0.998926911221477
689	KsIH2U	9naZcp	outcome	PCSK7	Wald ratio	1	-0.0346886824171074	0.0891232302101067	0.697112258195711	-0.209370213628917	0.139992848794702	0.965906072999221	0.811094901666034	1.15026557304255	0.950861658837055
690	kT5y8d	9naZcp	outcome	IL32	Wald ratio	1	0.349221429354436	0.166780637785863	0.0362691820983476	0.0223313792941447	0.676111479414728	1.41796313424394	1.02258259102782	1.96621717181198	0.800019708287237
691	KUewiX	9naZcp	outcome	KIT	Wald ratio	1	0.0493191643484091	0.673514838132961	0.941625843532326	-1.2707699183922	1.36940824708901	1.05055559713046	0.280615487561194	3.93302262912863	0.998926911221477
692	KwrMSA	9naZcp	outcome	TNFSF11	Wald ratio	1	-0.0288951543701732	0.243419785300247	0.905509046633731	-0.505997933558657	0.448207624818311	0.971518318577032	0.602903617367516	1.56550369933408	0.993923274132549
693	kx7x7m	9naZcp	outcome	AREG	Wald ratio	1	0.257593186323699	0.18967669301745	0.174443213385005	-0.114173131990504	0.629359504637901	1.29381237098136	0.892103490858268	1.87640836344442	0.873918853749482
694	kzBXkF	9naZcp	outcome	CHL1	Wald ratio	1	-0.106593260687844	0.0940638774140101	0.257129940317764	-0.290958460419304	0.0777719390436153	0.898891213039206	0.747546730150861	1.08087612491601	0.88413878684388
695	kZxEA5	9naZcp	outcome	CAPG	Wald ratio	1	-0.0151252759776615	0.0347060596076574	0.662973999517266	-0.08314915280867	0.052898600853347	0.984988536471608	0.920213884498369	1.05432273227366	0.950861658837055
696	l29Gzx	9naZcp	outcome	ARSA	Wald ratio	1	-0.0109177995351131	0.0568429949989434	0.847687849518338	-0.122330069733042	0.100494470662816	0.989141583331676	0.884856256028328	1.10571752780213	0.979557729639541
697	l3CN3j	9naZcp	outcome	CRISP2	Wald ratio	1	-0.0355571267375206	0.0579601719074035	0.539562191009436	-0.149159063676031	0.0780448102009902	0.965067601491679	0.861432081447199	1.08117110507915	0.944012737125584
698	l3y651	9naZcp	outcome	ANGPTL1	Wald ratio	1	-0.0387126103664557	0.0990900760756068	0.696033042077057	-0.232929159474645	0.155503938741734	0.962027146050877	0.792209692087335	1.16824653747958	0.950861658837055
699	l4vhNF	9naZcp	outcome	FABP2	Wald ratio	1	0.103370251280219	0.15243539359295	0.497692440791439	-0.195403120161963	0.402143622722401	1.10890190542804	0.82250302366414	1.49502603696696	0.934464837176404
700	L6YJFZ	9naZcp	outcome	FABP4	Wald ratio	1	-0.177564236473783	0.331627324002507	0.592350426990568	-0.827553791518696	0.47242531857113	0.837307211945448	0.437117259493961	1.60387939837353	0.950409065844342
701	LbmvrE	9naZcp	outcome	CD6	Wald ratio	1	-0.0594305807482063	0.0355345347390317	0.0944309167411016	-0.129078268836708	0.0102171073402958	0.94230094514737	0.878905171968035	1.01026948019589	0.802399691310503
702	lD46vy	9naZcp	outcome	SERPINA1	Wald ratio	1	-0.137592693316388	0.195483943928958	0.481521988434469	-0.520741223417146	0.24555583678437	0.871453568331929	0.594080038696128	1.27833165952728	0.934464837176404
703	lD7rMm	9naZcp	outcome	TBCB	Wald ratio	1	-0.16485403548941	0.689944667048273	0.811153617896822	-1.51714558290403	1.1874375119252	0.848017475510363	0.219337073748878	3.27866888383089	0.971823486325002
704	LHcUWi	9naZcp	outcome	ACADSB	Wald ratio	1	0.0746515807132891	0.137358908512452	0.586800554652582	-0.194571879971117	0.343875041397695	1.07750866067544	0.823187005471703	1.41040238258533	0.950409065844342
705	LHFsHQ	9naZcp	outcome	ADA2	Wald ratio	1	-0.177038575270103	0.142587825487813	0.214380217875445	-0.456510713226217	0.10243356268601	0.83774746756484	0.633490222633111	1.10786369597651	0.873918853749482
706	LIheYB	9naZcp	outcome	ENDOU	Wald ratio	1	-0.00339899575125531	0.0939358825801468	0.97113547591985	-0.187513325608343	0.180715334105832	0.996606774295497	0.829018070936672	1.19807407991658	0.998926911221477
707	LJc5Ig	9naZcp	outcome	PARK7	Wald ratio	1	0.0504452765759298	0.179953823169904	0.779229361115809	-0.302264216837081	0.403154769988941	1.05173930700407	0.739142745129014	1.49653849298666	0.968628372510942
708	Lkmcr8	9naZcp	outcome	TIMP4	Wald ratio	1	0.0508148774924582	0.0864542712088882	0.55668939688605	-0.118635494076963	0.220265249061879	1.05212810266108	0.888131470950113	1.24640729511023	0.950409065844342
709	Ll9Thi	9naZcp	outcome	CLEC4C	Wald ratio	1	-0.0536754056690214	0.0336949132503769	0.111164126798744	-0.11971743563976	0.0123666243017173	0.947739687509381	0.887171084233302	1.01244340718861	0.802399691310503
710	LLweFm	9naZcp	outcome	PPL	Wald ratio	1	-0.854015565003751	0.35381695673282	0.0157905305708555	-1.54749680020008	-0.160534329807424	0.425702060880108	0.212779938441444	0.851688584764973	0.795940198387791
711	Ln8Srq	9naZcp	outcome	CD109	Wald ratio	1	0.00947068349922814	0.0349231454034038	0.786247641141202	-0.0589786814914432	0.0779200484898995	1.00951567233505	0.942726866473646	1.08103622473623	0.968628372510942
712	lq7iho	9naZcp	outcome	IFNL1	Wald ratio	1	1.0892342046828	0.54802806540408	0.046861274144571	0.0150991964908014	2.16336921287479	2.97199725930395	1.01521376526399	8.70040183804384	0.800019708287237
713	LqAv0v	9naZcp	outcome	CELSR2	Wald ratio	1	-0.120695240081469	0.0749907925506188	0.107514165659208	-0.267677193480682	0.0262867133177435	0.886304028381197	0.765154738178814	1.02663525628088	0.802399691310503
714	lqo5ll	9naZcp	outcome	TNFRSF19	Wald ratio	1	0.096053420802067	0.127511964732875	0.451275982868865	-0.153870030074368	0.345976871678502	1.10081786899675	0.857383447833186	1.4133699265656	0.931641235192757
715	lr40A9	9naZcp	outcome	GPRC5C	Wald ratio	1	0.309034804186392	0.317733561637564	0.330740966565296	-0.313722976623234	0.931792584996017	1.36210977680101	0.730721427040714	2.53905657532267	0.90367911971974
716	LRO6Yy	9naZcp	outcome	DCTD	Wald ratio	1	-1.10919420512793	0.514537921800918	0.0311063682078776	-2.11768853185773	-0.100699878398131	0.329824625017014	0.120309398701624	0.904204363429718	0.795940198387791
717	lrZCUw	9naZcp	outcome	FADD	Wald ratio	1	-0.637458565193262	0.361226520276182	0.0776132094577024	-1.34546254493458	0.0705454145480544	0.528634207668442	0.260419224404502	1.07309330237146	0.800019708287237
718	lSNh6h	9naZcp	outcome	IL17C	Wald ratio	1	0.295446361344813	0.243068059056536	0.224179940709183	-0.180967034405997	0.771859757095623	1.34372601219511	0.834462866806454	2.16378663170469	0.873918853749482
719	lt4obH	9naZcp	outcome	TLR4	Wald ratio	1	-0.255289544925213	0.177553273543957	0.150485297502964	-0.603293961071369	0.0927148712209434	0.77469215730155	0.547006846015207	1.09714886195016	0.873918853749482
720	lTAmzs	9naZcp	outcome	HGFAC	Wald ratio	1	-0.0407721428411252	0.068701060687296	0.552865443296502	-0.175426221788225	0.093881936105975	0.960047858804876	0.83909930213583	1.09843005333191	0.950325273907454
721	LTLoMq	9naZcp	outcome	C1QTNF5	Wald ratio	1	0.207514480761274	0.26440318576748	0.43254675351593	-0.310715763342987	0.725744724865536	1.23061553696088	0.732922169612913	2.06626932926499	0.925887189107912
722	LtQEIM	9naZcp	outcome	CD59	Wald ratio	1	-0.171399088786477	0.128986559163293	0.183909487589851	-0.42421274474653	0.0814145671735765	0.842485279942598	0.654284671474648	1.08482053434055	0.873918853749482
723	LTsElw	9naZcp	outcome	RARRES1	Wald ratio	1	0.186239330971019	0.062676697922939	0.0029641781671731	0.0633930030420583	0.309085658899979	1.20471055042371	1.06544548027721	1.36217904826496	0.663373307254469
724	lu7wxP	9naZcp	outcome	CDHR1	Wald ratio	1	0.0707916351548622	0.127512883198199	0.578776735818585	-0.179133615913608	0.320716886223332	1.07335755258612	0.83599418980667	1.37811536221334	0.950409065844342
725	LU7zds	9naZcp	outcome	LILRA3	Wald ratio	1	0.0574840988230234	0.0306030454165736	0.060329421213319	-0.00249787019346086	0.117466067839508	1.0591684284962	0.997505246888395	1.12464346771363	0.800019708287237
726	luHpkC	9naZcp	outcome	INHBC	Wald ratio	1	-0.0122117455621753	0.0505260972635005	0.80901895063422	-0.111242896198636	0.0868194050742856	0.98786251521074	0.894721398106817	1.09069968710191	0.971823486325002
727	LVLLci	9naZcp	outcome	RABGAP1L	Wald ratio	1	0.432551781128799	0.451919771328596	0.338495154510859	-0.453210970675249	1.31831453293285	1.54118527753991	0.635584029888971	3.73711727797926	0.90367911971974
728	LW8nmY	9naZcp	outcome	PRSS22	Wald ratio	1	-0.156338141671368	0.124103473285519	0.207763076881406	-0.399580949310984	0.0869046659682488	0.855269939063149	0.67060100297628	1.09079268509677	0.873918853749482
729	lwWS0e	9naZcp	outcome	CST3	Wald ratio	1	0.102700535020882	0.109873270800119	0.349933596025664	-0.11265107574735	0.318052145789115	1.10815950441873	0.893462356418638	1.37444793103087	0.904330308503105
730	LWXlUc	9naZcp	outcome	PDGFRA	Wald ratio	1	0.022580053345376	0.108666506724622	0.835391217105971	-0.190406299834883	0.235566406525635	1.0228369124037	0.826623208831566	1.26562542425386	0.976899573092341
731	lxHcTx	9naZcp	outcome	CXCL6	Wald ratio	1	0.0472249949018471	0.0570635355063986	0.40790488230962	-0.0646195346906942	0.159069524494388	1.04835785771959	0.937424052870362	1.17241945571712	0.917705998961325
732	lXIC0J	9naZcp	outcome	FABP3	Wald ratio	1	0.0983732346103272	0.350864536776834	0.779190711462365	-0.589321257472267	0.786067726692921	1.10337452582698	0.554703657952745	2.19474908230661	0.968628372510942
733	Lxru9p	9naZcp	outcome	MYOC	Wald ratio	1	-0.126283423927964	0.110203857527198	0.251833438692164	-0.342282984681272	0.0897161368253445	0.881365011446918	0.710147215488652	1.09386373199859	0.880112198952666
734	Lyqsh8	9naZcp	outcome	SPINK5	Wald ratio	1	0.0215496889822978	0.0692495623476086	0.755657088441379	-0.114179453219015	0.157278831183611	1.02178356046126	0.89209785168607	1.17032189064871	0.966376878491477
735	lYrZvB	9naZcp	outcome	FKBP1B	Wald ratio	1	-0.180503228463784	0.1659660557016	0.27677559927795	-0.505796697638921	0.144790240711352	0.834849985409649	0.603024955439849	1.1557971056606	0.900667495311556
736	Lyt7dO	9naZcp	outcome	PLA2G2A	Wald ratio	1	0.0840455010692918	0.0484024420349552	0.0824949549226014	-0.0108232853192203	0.178914287457804	1.08767838321239	0.98923507569094	1.19591823458262	0.800019708287237
737	LZnubR	9naZcp	outcome	VTI1A	Wald ratio	1	-0.120905437527939	0.498041664679307	0.808190012773003	-1.09706710029938	0.855256225243502	0.886117749116035	0.333848794262466	2.3519769392402	0.971823486325002
738	LzufnN	9naZcp	outcome	AGXT	Wald ratio	1	0.0940114024435843	0.111816592300324	0.400479973057826	-0.12514911846505	0.313171923352219	1.09857227225412	0.882365315812323	1.36775666012496	0.917705998961325
739	lZUg8p	9naZcp	outcome	PAEP	Wald ratio	1	-0.00931774547370383	0.0415272360000874	0.822464174863768	-0.0907111280338752	0.0720756370864675	0.990725530201774	0.913281494218489	1.07473663093711	0.971823486325002
740	m0x4we	9naZcp	outcome	WFDC1	Wald ratio	1	0.0506604787124086	0.101612109601325	0.618084221676253	-0.148499256106189	0.249820213531006	1.05196566790576	0.862000648407208	1.28379458704262	0.950830561444482
741	M8e2pU	9naZcp	outcome	CLEC10A	Wald ratio	1	0.0596204229100409	0.0564231131640765	0.290663742973427	-0.0509688788915491	0.170209724711631	1.06143357420338	0.950308244718179	1.18555346510782	0.90367911971974
742	mAFWwd	9naZcp	outcome	NTF3	Wald ratio	1	0.061697551649975	0.204644695965762	0.763043771904532	-0.339406052442919	0.462801155742869	1.06364059973046	0.712193202578803	1.58851744343879	0.967684036007582
743	McGIAt	9naZcp	outcome	LGALS4	Wald ratio	1	-0.370892235397671	0.403544948944643	0.358050951107116	-1.16184033532917	0.420055864533829	0.690118307876697	0.312909791726062	1.52204658166639	0.909076464327548
744	MDsl7M	9naZcp	outcome	LILRA6	Wald ratio	1	0.0447964041394915	0.0478334484879315	0.349011728223858	-0.0489571548968544	0.138549963175837	1.04581491464459	0.952221926871193	1.14860706819347	0.90367911971974
745	MdvbXa	9naZcp	outcome	OGN	Wald ratio	1	0.057722352030306	0.0492541027803509	0.241225231746014	-0.0388156894191818	0.154260393479794	1.05942080883536	0.961927986314699	1.16679467294985	0.873918853749482
746	MErbch	9naZcp	outcome	SLITRK6	Wald ratio	1	-0.122822799424844	0.0925775079863152	0.184607156071628	-0.304274715078022	0.0586291162283342	0.884420368474195	0.737658192785126	1.06038188936631	0.873918853749482
747	meszo3	9naZcp	outcome	PXN	Wald ratio	1	0.10106962096941	0.0446163191666764	0.0234939006015978	0.0136216354027241	0.188517606536096	1.10635366449683	1.01371483256337	1.20745834195835	0.795940198387791
748	mF26hh	9naZcp	outcome	CLEC6A	Wald ratio	1	-0.118242939359198	0.0546239858173891	0.0304129156139492	-0.225305951561281	-0.0111799271571159	0.888480179588162	0.798271948844826	0.988882335980043	0.795940198387791
749	mg38e9	9naZcp	outcome	CEP152	Wald ratio	1	-1.01482326111745	0.898517673888255	0.258711582068405	-2.77591790193843	0.746271379703535	0.362466486093423	0.0622922722422131	2.10912122502221	0.88413878684388
750	mkb0BZ	9naZcp	outcome	NEO1	Wald ratio	1	0.254667375093897	0.423224198897052	0.547352810763387	-0.574852054744325	1.08418680493212	1.29003245257741	0.56278812448113	2.9570341951284	0.949036819624125
751	MKFCDM	9naZcp	outcome	IL1RAP	Wald ratio	1	0.00711809633631582	0.0289706520888054	0.805914281985322	-0.0496643817577427	0.0639005744303743	1.00714349020028	0.951548728027195	1.06598640718671	0.971823486325002
752	ML71tw	9naZcp	outcome	CCN2	Wald ratio	1	0.036761702475288	0.0954053707096759	0.699999529956414	-0.150232824115677	0.223756229066253	1.03744577062061	0.860507606178009	1.25076608184674	0.950861658837055
753	mLognI	9naZcp	outcome	SPON2	Wald ratio	1	0.0965191708218795	0.144608227662463	0.504482930008213	-0.186912955396547	0.379951297040306	1.10133069435599	0.829515938128864	1.46221337358103	0.934464837176404
754	mLpleL	9naZcp	outcome	VPS4B	Wald ratio	1	0.810882548108826	0.767750497677505	0.290886088969313	-0.693908427339084	2.31567352355674	2.24989274931436	0.499619521447841	10.1317445898594	0.90367911971974
755	mmLCz8	9naZcp	outcome	LRTM2	Wald ratio	1	0.141144929821795	0.263891079219892	0.59274628405337	-0.376081585449193	0.658371445092782	1.15159153584701	0.686546318567557	1.93164398317865	0.950409065844342
756	Mmmg7h	9naZcp	outcome	PDIA4	Wald ratio	1	-0.276794753903456	0.334382924178672	0.407796361951942	-0.932185285293653	0.378595777486741	0.758210100804987	0.393692439354961	1.46023265751462	0.917705998961325
757	mMR6Sn	9naZcp	outcome	PI16	Wald ratio	1	-0.0471641097715029	0.123953916635658	0.703576425131337	-0.290113786377393	0.195785566834388	0.953930835372605	0.748178430221702	1.21626606958587	0.951878127974063
758	mMxOtR	9naZcp	outcome	PPME1	Wald ratio	1	0.46137946307734	0.680791029963008	0.497955049865614	-0.872970955650155	1.79572988180483	1.58626066444358	0.41770870989972	6.02386983064123	0.934464837176404
759	mO2h4I	9naZcp	outcome	HAVCR1	Wald ratio	1	-0.0778358562382698	0.0609531493922226	0.201609867072315	-0.197304029047026	0.0416323165704864	0.9251162661454	0.820941005455968	1.04251109421858	0.873918853749482
760	MORplR	9naZcp	outcome	CTSF	Wald ratio	1	-0.0619362289684591	0.15321067165882	0.686024978169506	-0.362229145419746	0.238356687482828	0.93994282600348	0.696122836205	1.26916180622931	0.950861658837055
761	mQ5je0	9naZcp	outcome	MAPK9	Wald ratio	1	-0.0637995534031262	0.250123249137256	0.798667131595286	-0.554041121712148	0.426442014905896	0.938193038285971	0.574622990622403	1.53179770293365	0.971823486325002
762	MQj3fz	9naZcp	outcome	SPINT3	Wald ratio	1	-0.179074298438063	0.279355905563378	0.521506023912167	-0.726611873342284	0.368463276466158	0.836043780342358	0.483544527926208	1.44551155536147	0.9418876626175
763	MS4CnC	9naZcp	outcome	CDCP1	Wald ratio	1	-0.0697373677190464	0.13168852447917	0.596414965938104	-0.32784687569822	0.188372140260127	0.932638728780698	0.720473333235347	1.20728271026451	0.950409065844342
764	msarDW	9naZcp	outcome	SIGLEC5	Wald ratio	1	-0.0213803130077824	0.0471222098691525	0.650030004203607	-0.113739844351321	0.0709792183357564	0.978846625666918	0.892490112026766	1.07355891529561	0.950861658837055
765	MTcll9	9naZcp	outcome	ADIPOQ	Wald ratio	1	-0.0706127161597119	0.161610165621881	0.662160379996237	-0.387368640778599	0.246143208459175	0.931822702129689	0.678840800393884	1.27908273589399	0.950861658837055
766	mTRPHJ	9naZcp	outcome	MCEE	Wald ratio	1	0.0591324349543215	0.150814834103682	0.69499442690981	-0.236464639888896	0.354729509797539	1.0609157337636	0.789413795567976	1.42579493855607	0.950861658837055
767	Mu92Ew	9naZcp	outcome	ITGAV	Wald ratio	1	0	0.197519463362705	1	-0.387138148190901	0.387138148190901	1	0.678997286200318	1.47275993634087	1
768	MutVky	9naZcp	outcome	CD5L	Wald ratio	1	-0.102471368294153	0.140144665461121	0.464667507237702	-0.377154912597951	0.172212176009644	0.902603992474972	0.685809825084889	1.18792985669302	0.934464837176404
769	mvfinc	9naZcp	outcome	TIGIT	Wald ratio	1	-0.413624448189807	0.341133565517366	0.225321042591885	-1.08224623660384	0.254997340224231	0.661249237989046	0.338833569831628	1.29045818853891	0.873918853749482
770	mwffoH	9naZcp	outcome	CHGA	Wald ratio	1	-0.122521214321369	0.188525908905271	0.51576289641338	-0.4920319957757	0.246989567132962	0.884687136707178	0.611382803852401	1.28016575690947	0.9418876626175
771	MwmRQv	9naZcp	outcome	WFDC12	Wald ratio	1	0.144701196711677	0.0653262684183785	0.0267563745076079	0.0166617106116553	0.272740682811699	1.15569419344543	1.01680129105064	1.3135595720806	0.795940198387791
772	MX2wZt	9naZcp	outcome	AMIGO2	Wald ratio	1	0.200690813275629	0.194547216950865	0.302269406911751	-0.180621731948066	0.582003358499324	1.22224681090825	0.834751058639225	1.78962009249879	0.90367911971974
773	mx8lTg	9naZcp	outcome	FOLR1	Wald ratio	1	0.158765065249224	0.406030927005616	0.695784542153432	-0.637055551681783	0.954585682180231	1.17206255610806	0.528847297332885	2.59759413040144	0.950861658837055
774	myYwTJ	9naZcp	outcome	DNAJB1	Wald ratio	1	0.00584929866908958	0.586879633131987	0.992047793842496	-1.14443478226961	1.15613337960779	1.00586643922032	0.318403834432238	3.17762283030888	0.999227526243682
775	mZrxbX	9naZcp	outcome	SPOCK1	Wald ratio	1	-0.195760560364604	0.220995320099104	0.375718223202718	-0.628911387758847	0.237390267029639	0.822209080553361	0.533171902656601	1.26793585478905	0.912230467716581
776	N1MhZK	9naZcp	outcome	TGFA	Wald ratio	1	0.542706573652634	0.294082983034106	0.0649764881984166	-0.0336960730942133	1.11910922039948	1.72065765215946	0.966865316370517	3.06212530929214	0.800019708287237
777	n1NWLc	9naZcp	outcome	EIF2AK3	Wald ratio	1	-0.193981555029724	0.244149198571894	0.426892451605502	-0.672513984230637	0.284550874171189	0.82367309675425	0.510423766166062	1.32916493174421	0.921404667545315
778	N6hPGM	9naZcp	outcome	KRT18	Wald ratio	1	-0.543459488088796	0.667810387905724	0.415763486615677	-1.85236784838401	0.765448872206423	0.580735724900716	0.156865292987041	2.14995921503058	0.921277792560758
779	N7TvBV	9naZcp	outcome	TMPRSS15	Wald ratio	1	0.258101763412377	0.312438976762351	0.408754766219334	-0.354278631041831	0.870482157866585	1.29447054166137	0.701679430444596	2.38806199886373	0.917705998961325
780	n8CCHZ	9naZcp	outcome	MTIF3	Wald ratio	1	-0.0219594513956186	0.351351222329898	0.950164661941506	-0.710607847162218	0.666688944370981	0.978279902131708	0.491345443738217	1.94777743258106	0.998926911221477
781	N98is2	9naZcp	outcome	BLMH	Wald ratio	1	-0.0202316350761687	0.0495503604831589	0.683050137237778	-0.11735034162316	0.0768870714708227	0.979971651206559	0.889273589030035	1.07992011571601	0.950861658837055
782	NAjq7m	9naZcp	outcome	CCL2	Wald ratio	1	0.510350455062489	0.484400431923718	0.292079175875861	-0.439074391507999	1.45977530163298	1.66587490695211	0.644632822638245	4.30499209496514	0.90367911971974
783	NB8pym	9naZcp	outcome	PSME2	Wald ratio	1	-0.209761125476935	0.299271260917524	0.483361464823998	-0.796332796875282	0.376810545921412	0.810777897023578	0.450979769768225	1.45762812961614	0.934464837176404
784	nBvabJ	9naZcp	outcome	DPP4	Wald ratio	1	0.0032323605467307	0.136220908755079	0.981068922576176	-0.263760620613225	0.270225341706686	1.00323759025733	0.768157398696843	1.31025967362004	0.999227526243682
785	nCG0VG	9naZcp	outcome	GALNT3	Wald ratio	1	-0.0571422661433366	0.0780858116528853	0.464297926005779	-0.210190456982992	0.0959059246963186	0.944459695169932	0.810429879240816	1.10065551462155	0.934464837176404
786	nD2XTJ	9naZcp	outcome	RET	Wald ratio	1	-0.0479239899139786	0.082438056044688	0.561015819126911	-0.209502579761567	0.11365459993361	0.953206237612101	0.810987547275888	1.12036508387165	0.950409065844342
787	NEtKcC	9naZcp	outcome	OSTN	Wald ratio	1	0.492666691417064	0.317072656797947	0.120232734628656	-0.128795715906913	1.11412909874104	1.63667491267032	0.879153544286897	3.04691346258196	0.819161409161904
788	NGx66q	9naZcp	outcome	EGLN1	Wald ratio	1	-0.166486275217221	0.23864285499534	0.485403738844559	-0.634226271008088	0.301253720573645	0.846634436729437	0.530345673434318	1.35155221464241	0.934464837176404
789	nHWYiL	9naZcp	outcome	LGALS7_LGALS7B	Wald ratio	1	-0.0777297459464619	0.134095175755592	0.562143236838511	-0.340556290427423	0.185096798534499	0.925214435710665	0.711374481856995	1.20333491554662	0.950409065844342
790	nKfXuM	9naZcp	outcome	ATP5IF1	Wald ratio	1	-0.0626081832578352	0.262401944536515	0.811418486156591	-0.576915994549405	0.451699628033735	0.939311439544955	0.561627761540732	1.57097999934967	0.971823486325002
791	nkVRHw	9naZcp	outcome	GLRX	Wald ratio	1	-0.021695314749466	0.0557114255294929	0.696963203767745	-0.130889708787272	0.0874990792883401	0.978538335833459	0.877314529138709	1.0914412595398	0.950861658837055
792	nl1t5U	9naZcp	outcome	CEACAM21	Wald ratio	1	-0.011094138028145	0.0272233079306019	0.683623529807262	-0.0644518215721247	0.0422635455158347	0.988967174973381	0.937581284366215	1.04316936513507	0.950861658837055
793	NL3ogN	9naZcp	outcome	PLTP	Wald ratio	1	-0.121880429513815	0.0682211242123153	0.0740102964085359	-0.255593832969953	0.0118329739423232	0.885254212451175	0.774456463600935	1.01190326053805	0.800019708287237
794	NmC0Vv	9naZcp	outcome	ATRN	Wald ratio	1	0.00471093400058694	0.0573034922694345	0.934479528611086	-0.107603910847505	0.117025778848679	1.00472204789559	0.897983207406537	1.12414840856873	0.998926911221477
795	NmFKR2	9naZcp	outcome	RARRES2	Wald ratio	1	0.046474602320049	0.149546987663524	0.755976062531065	-0.246637493500458	0.339586698140556	1.04757147284567	0.781423913441266	1.40436704309093	0.966376878491477
796	NmHbvc	9naZcp	outcome	DRAXIN	Wald ratio	1	-0.148028490454318	0.116123320667077	0.202396866831692	-0.375630198961789	0.0795732180531523	0.86240654423778	0.686856286251085	1.08282483895367	0.873918853749482
797	NoNSWV	9naZcp	outcome	AXL	Wald ratio	1	-0.124325563991454	0.178039035813005	0.484986420013579	-0.473282074184943	0.224630946202035	0.883092291026262	0.622954327058322	1.2518606270103	0.934464837176404
798	nOXj76	9naZcp	outcome	CTSB	Wald ratio	1	0.0861185085424823	0.0531261526175628	0.10501354071692	-0.0180087505879407	0.190245767672905	1.08993548731776	0.982152437909418	1.20954682864022	0.802399691310503
799	NPCEdv	9naZcp	outcome	SUSD2	Wald ratio	1	-0.0371821927444478	0.0678323786554115	0.583590182337802	-0.170133654909054	0.0957692694201588	0.963500576542451	0.843552064187173	1.10050511451496	0.950409065844342
800	NPM44A	9naZcp	outcome	LTA4H	Wald ratio	1	-0.37800124396773	0.324164703160205	0.243583016315645	-1.01336406216173	0.257361574226272	0.68522964826177	0.362995782892162	1.29351274308451	0.873918853749482
801	NqHhZZ	9naZcp	outcome	DCN	Wald ratio	1	-0.493571092482163	0.537742824494186	0.35869366133144	-1.54754702849077	0.560404843526441	0.610442550348746	0.212769251137248	1.75138139221023	0.909076464327548
802	nqleHK	9naZcp	outcome	GRP	Wald ratio	1	-0.101002323506366	0.0840176278494658	0.2293029635881	-0.265676874091319	0.0636722270785871	0.903930932594148	0.766686823856942	1.06574301980308	0.873918853749482
803	NqWIJr	9naZcp	outcome	ALDH3A1	Wald ratio	1	-0.0669476920997499	0.0618790971142799	0.279291959796096	-0.188230722443739	0.0543353382442387	0.935244120713506	0.828423549275574	1.05583860586056	0.901351324796492
804	NRbSIC	9naZcp	outcome	FUCA1	Wald ratio	1	-0.0816163190513551	0.0839858250883299	0.331156607196169	-0.246228536224482	0.0829958981217715	0.92162550101481	0.781743547790231	1.08653735169519	0.90367911971974
805	nsFi9E	9naZcp	outcome	AMY2A	Wald ratio	1	-0.218576108739511	0.0891803984849428	0.0142482357274066	-0.393369689769999	-0.0437825277090229	0.803662311391462	0.674779242486279	0.957162091073363	0.795940198387791
806	nsLhs4	9naZcp	outcome	GART	Wald ratio	1	0.233776387802971	0.2556684910086	0.360520837542564	-0.267333854573886	0.734886630179828	1.26336195747689	0.765417490674146	2.08524557518811	0.909076464327548
807	ntKh3D	9naZcp	outcome	PSAPL1	Wald ratio	1	0.130558465865043	0.0590351323911499	0.0269985715220579	0.0148496063783893	0.246267325351697	1.13946455772716	1.01496040956505	1.27924150152099	0.795940198387791
808	nTqhOp	9naZcp	outcome	USP8	Wald ratio	1	0.128918015600145	0.376099665345878	0.731766829087133	-0.608237328477776	0.866073359678067	1.13759685514704	0.544309462772703	2.37755669035803	0.961322147755374
809	nUm8HU	9naZcp	outcome	IL17D	Wald ratio	1	0.00164568870700981	0.0836558426063321	0.984304922599328	-0.162319762801401	0.165611140215421	1.00164704359581	0.850169308551671	1.18011411356806	0.999227526243682
810	nWynPP	9naZcp	outcome	GMPR	Wald ratio	1	0.00477091649305832	0.1145019958334	0.966764427019273	-0.219652995340405	0.229194828326521	1.00478231543574	0.802797324046914	1.25758702871986	0.998926911221477
811	NykXUi	9naZcp	outcome	ITPA	Wald ratio	1	0.046111716870729	0.0464446534546332	0.320792056187835	-0.0449198039003521	0.13714323764181	1.04719139336788	0.956074152176706	1.14699242924526	0.90367911971974
812	O0oLsp	9naZcp	outcome	ADAMTSL5	Wald ratio	1	-0.0596700421435277	0.0881319032496455	0.498371804723631	-0.232408572512833	0.113068488225777	0.942075327462673	0.792622213491373	1.11970861717915	0.934464837176404
813	O5afxG	9naZcp	outcome	MMP10	Wald ratio	1	0.116609078813572	0.102191036530766	0.253832843036015	-0.0836853527867293	0.316903510413874	1.12368007347182	0.919720598095589	1.37287009786683	0.88252707540099
814	o5gGFX	9naZcp	outcome	OPLAH	Wald ratio	1	0.0562755515831637	0.15999911724625	0.72504515639086	-0.257322718219486	0.369873821385813	1.0578891466074	0.773118674020173	1.44755195304017	0.955162027315693
815	o6UtVW	9naZcp	outcome	KCTD5	Wald ratio	1	0.103135684587091	0.81549145952584	0.899359429268073	-1.49522757608355	1.70149894525774	1.10864182447944	0.224197576917903	5.48215869181834	0.993923274132549
816	o7Eqse	9naZcp	outcome	CD300LF	Wald ratio	1	0.0276345771586483	0.029331437159618	0.346116483209785	-0.0298550396742029	0.0851241939914995	1.02801995380285	0.970586219845939	1.08885228721314	0.90367911971974
817	o7Unv3	9naZcp	outcome	ARFIP1	Wald ratio	1	-0.0954986578567004	0.187125748502994	0.609809902435089	-0.462265124922569	0.271267809209168	0.908919581553179	0.629855327458383	1.31162628895187	0.950830561444482
818	o8TlCs	9naZcp	outcome	SPTLC1	Wald ratio	1	-0.0997287236501068	0.187902425843428	0.59559383572981	-0.468017478303225	0.268560031003011	0.905082912324863	0.626242577904231	1.30807949999805	0.950409065844342
819	OAEdNt	9naZcp	outcome	ROBO2	Wald ratio	1	-0.121815909766895	0.283221990208031	0.667117425020728	-0.676931010574636	0.433299191040846	0.885311330671529	0.508174182836188	1.54233760526958	0.950861658837055
820	oAGzX5	9naZcp	outcome	LRRFIP1	Wald ratio	1	-0.343771443420499	0.437158174113469	0.431646238707884	-1.2006014646829	0.5130585778419	0.70909097693838	0.301013108700096	1.67039241495752	0.925887189107912
821	oaxpRt	9naZcp	outcome	ANXA11	Wald ratio	1	-0.293162654564067	0.462721595311933	0.526366939256179	-1.20009698137546	0.613771672247322	0.745900806659177	0.30116500309963	1.84738600982384	0.9418876626175
822	obUpdn	9naZcp	outcome	EPPK1	Wald ratio	1	0.0501280630138126	0.112173363649777	0.654961510365191	-0.16973172973975	0.269987855767375	1.05140573394182	0.843891177137839	1.30994854231683	0.950861658837055
823	OC71zp	9naZcp	outcome	SDHB	Wald ratio	1	0.834857543095579	0.473030615869264	0.077578509407364	-0.0922824640081793	1.76199755019934	2.30448573499823	0.911847549051816	5.82405963401735	0.800019708287237
824	ocLzYZ	9naZcp	outcome	TYRO3	Wald ratio	1	-0.115854036305062	0.0470850628833406	0.0138733397345088	-0.208140759556409	-0.0235673130537142	0.890605209837743	0.812092718855593	0.976708227242675	0.795940198387791
825	OD1nuZ	9naZcp	outcome	TNFRSF14	Wald ratio	1	-0.0592270428909869	0.257239843004137	0.817904853919653	-0.563417135179096	0.444963049397122	0.942492758582587	0.569260496417366	1.56043253584444	0.971823486325002
826	OdzpTs	9naZcp	outcome	NT5E	Wald ratio	1	-0.0135767186428712	0.0498944410125517	0.785538329867115	-0.111369823027472	0.0842163857417301	0.986515029320246	0.894607841163927	1.08786426665849	0.968628372510942
827	ODZZHW	9naZcp	outcome	ACP6	Wald ratio	1	-0.0217813390102796	0.0318342647073317	0.493842236243828	-0.0841764978366498	0.0406138198160906	0.978454161417014	0.919268992787458	1.04144984058613	0.934464837176404
828	Oec8Nm	9naZcp	outcome	SNCG	Wald ratio	1	0.0241541281600855	0.0316008554189261	0.444658426521635	-0.0377835484610097	0.0860918047811808	1.0244482020396	0.96292134414265	1.08990638232928	0.929633608247769
829	ofDmGr	9naZcp	outcome	COL6A3	Wald ratio	1	0.141663438658624	0.357478833490122	0.691894917262623	-0.558995074982016	0.842321952299264	1.15218880106503	0.57178337464889	2.32175171954739	0.950861658837055
830	ofdXd5	9naZcp	outcome	CILP	Wald ratio	1	0.14247489314383	0.100774924418807	0.15742265908958	-0.055043958717031	0.339993745004691	1.15312412927227	0.946443542595157	1.40493880265049	0.873918853749482
831	oFJotY	9naZcp	outcome	ENPP7	Wald ratio	1	-0.00349542946117425	0.0322003198847568	0.913557333165803	-0.0666080564352975	0.059617197512949	0.996510672440725	0.935561816919297	1.06143015066414	0.996789401306789
832	ogfEDK	9naZcp	outcome	VIT	Wald ratio	1	0.0510454643322842	0.0672542136700237	0.447856860389122	-0.0807727944609623	0.182863723125531	1.05237073752849	0.922403242764079	1.20065077599637	0.929633608247769
833	oiDOgs	9naZcp	outcome	SIAE	Wald ratio	1	0.108040500019835	0.195546304571537	0.580601747649223	-0.275230256940377	0.491311256980046	1.11409286525592	0.759397246605929	1.63445800990407	0.950409065844342
834	ojh1ni	9naZcp	outcome	MARCO	Wald ratio	1	-0.00154103150484808	0.113728125057789	0.989188886918876	-0.224448156618114	0.221366093608418	0.998460155274502	0.798956996258915	1.24778015129579	0.999227526243682
835	OJjG2f	9naZcp	outcome	PON2	Wald ratio	1	0.00986642632495574	0.035585650003492	0.781581571605578	-0.0598814476818887	0.0796143003318001	1.00991525998159	0.941876188571168	1.08286932477922	0.968628372510942
836	ojSRbV	9naZcp	outcome	ACAA1	Wald ratio	1	-0.305713920874928	0.30195822160128	0.311328767311733	-0.897552035213436	0.286124193463581	0.736597314432189	0.407566147136333	1.33125777850048	0.90367911971974
837	OoOGNk	9naZcp	outcome	ANXA5	Wald ratio	1	0.269713123314293	0.281518748240508	0.338030226989182	-0.282063623237102	0.821489869865688	1.30958870637195	0.754225696726204	2.27388510800043	0.90367911971974
838	OoVKab	9naZcp	outcome	NCR3LG1	Wald ratio	1	0.00412015550644069	0.0844631878820341	0.961094232136074	-0.161427692742346	0.169668003755227	1.00412865501623	0.850928057515256	1.18491139987663	0.998926911221477
839	OPl1cm	9naZcp	outcome	COL24A1	Wald ratio	1	0.0713063320022818	0.17719623502567	0.687379010123614	-0.275998288648032	0.418610952652596	1.07391014853209	0.758814229358355	1.51984894655364	0.950861658837055
840	oPQjIK	9naZcp	outcome	GPC5	Wald ratio	1	-0.0093476063203667	0.0361209972626516	0.795800404764911	-0.0801447609551638	0.0614495483144304	0.990695946740327	0.922982724854429	1.06337684602115	0.971823486325002
841	opZyGh	9naZcp	outcome	NECTIN2	Wald ratio	1	0.0120621718802054	0.174614297694402	0.94492677855721	-0.330181851600823	0.354306195361233	1.01213521325922	0.718793007886817	1.42519150670509	0.998926911221477
842	oql3xj	9naZcp	outcome	CNTNAP2	Wald ratio	1	0.0787042485583147	0.0674870542544427	0.243528526133023	-0.0535703777803931	0.210978874897022	1.08188430590682	0.947839231835103	1.23488626768628	0.873918853749482
843	oqLdpI	9naZcp	outcome	CA2	Wald ratio	1	-0.065965372302377	0.298905593245146	0.82533408685738	-0.651820335062863	0.519889590458109	0.936163280909376	0.521096342935172	1.68184194804844	0.972189079863902
844	oQrOHt	9naZcp	outcome	CLEC7A	Wald ratio	1	-0.0147137248854707	0.0336038345637605	0.661488854561958	-0.0805772406304413	0.0511497908595	0.985393993006906	0.922583639889586	1.05248053344009	0.950861658837055
845	oT6GG4	9naZcp	outcome	PPP2R5A	Wald ratio	1	0.301135955371782	0.365478453428443	0.40996799400609	-0.415201813347966	1.01747372409153	1.35139305819475	0.660207028668609	2.76619775075683	0.917705998961325
846	ots3jo	9naZcp	outcome	CD34	Wald ratio	1	0.437199916996415	0.415017924481049	0.292135588460634	-0.37623521498644	1.25063504897927	1.54836559071504	0.686440852875867	3.49256020014862	0.90367911971974
847	OTYzwl	9naZcp	outcome	MBL2	Wald ratio	1	0.0216685442386547	0.032392262560846	0.503532490014094	-0.0418202903806035	0.0851573788579129	1.02190501202572	0.959042114180342	1.08888842123038	0.934464837176404
848	oU2pYC	9naZcp	outcome	ADGRB3	Wald ratio	1	0.0193225323652417	0.0315492195116093	0.540235606420275	-0.0425139378775126	0.081159002607996	1.01951042070212	0.958377107685119	1.08454332807552	0.944012737125584
849	OujsXH	9naZcp	outcome	CFI	Wald ratio	1	0.00952844240056569	0.13991765419778	0.945705745040725	-0.264710159827084	0.283767044628215	1.00957398253512	0.767428349309633	1.32812350120856	0.998926911221477
850	ovI6TE	9naZcp	outcome	SCARF2	Wald ratio	1	-0.00773373672504091	0.100847926894533	0.938872453849664	-0.205395673438326	0.189928199988245	0.992296091672303	0.814325045867858	1.20916277663884	0.998926911221477
851	Ovlus5	9naZcp	outcome	LILRB5	Wald ratio	1	0.0125899888464528	0.0305877581370196	0.680631011546751	-0.0473620171021057	0.0725419947950113	1.01266957640748	0.953742064147618	1.07523795953974	0.950861658837055
852	Ox8M0X	9naZcp	outcome	SFRP4	Wald ratio	1	0.164484270297717	0.154472184279595	0.286959739648544	-0.138281210890289	0.467249751485722	1.17878502746824	0.870853763746987	1.59559985709266	0.90367911971974
853	oXBnUP	9naZcp	outcome	SEMA7A	Wald ratio	1	-0.0685479264252256	0.228053678299308	0.763736283104374	-0.51553313589187	0.378437283041419	0.933748707793499	0.5971821305057	1.46000123708944	0.967684036007582
854	OXuS0F	9naZcp	outcome	CGA	Wald ratio	1	0.17862990860103	0.756696140601586	0.813381787184444	-1.30449452697808	1.66175434418014	1.19557818907545	0.271309640094884	5.26854558390561	0.971823486325002
855	p0AfT8	9naZcp	outcome	MMP7	Wald ratio	1	-0.245568033255237	0.122784016627619	0.0455002638963584	-0.48622470584537	-0.00491136066510475	0.782260062285635	0.614943610363457	0.995100680346038	0.800019708287237
856	P3dIfH	9naZcp	outcome	CD58	Wald ratio	1	0.116659168096704	0.167622900234513	0.486452630687267	-0.211881716362941	0.445200052556349	1.12373635921081	0.809060390512523	1.56080240711379	0.934464837176404
857	p3nW4I	9naZcp	outcome	MIA	Wald ratio	1	0.00022464001437696	0.0408844826166069	0.99561604095502	-0.0799089459141726	0.0803582259429265	1.00022466524783	0.923200403728493	1.08367519872139	0.999227526243682
858	p4fnKD	9naZcp	outcome	SERPINB1	Wald ratio	1	-0.111180441318282	0.338079301151512	0.742262219749284	-0.773815871575245	0.551454988938681	0.894777279569702	0.4612496365592	1.73577671736854	0.963163930423742
859	P6pixR	9naZcp	outcome	PVR	Wald ratio	1	-0.0441820761234187	0.0420112804757362	0.292950184384511	-0.126524185855862	0.0381600336090244	0.956779734867549	0.881152837850267	1.03889747808856	0.90367911971974
860	P7aTS3	9naZcp	outcome	LXN	Wald ratio	1	-0.472032527222158	0.168453199701874	0.00507619630238306	-0.802200798637832	-0.141864255806485	0.623733224278634	0.448341168912924	0.86773903902762	0.760865423546083
861	pbIh9y	9naZcp	outcome	ACVRL1	Wald ratio	1	0.0995679128311103	0.0941198572233703	0.290108224923283	-0.0849070073266955	0.284042832988916	1.10469349105499	0.918597703285851	1.32848983272443	0.90367911971974
862	pbnt6z	9naZcp	outcome	ARL2BP	Wald ratio	1	0.283610859903702	0.165935169129421	0.0874200814332624	-0.0416220715899631	0.608843791397368	1.32791608480346	0.959232233190345	1.83830470585306	0.802399691310503
863	pbUXPi	9naZcp	outcome	SLC4A1	Wald ratio	1	-0.806749852757879	0.506786834499856	0.111408997702271	-1.8000520483776	0.186552342861839	0.446306272607165	0.165290284906532	1.20508769817378	0.802399691310503
864	pCGSGF	9naZcp	outcome	PTPRM	Wald ratio	1	-0.83024736099946	0.430099282249359	0.0535619853789972	-1.6732419542082	0.0127472322092846	0.435941438073533	0.187637765467403	1.01282882449714	0.800019708287237
865	pcnWvf	9naZcp	outcome	AFAP1	Wald ratio	1	-0.0239214563456512	0.0283547764405981	0.398866016739381	-0.0794968181692235	0.0316539054779211	0.976362393816726	0.92358095864225	1.03216021848365	0.917705998961325
866	pH8qJB	9naZcp	outcome	DAG1	Wald ratio	1	0.269093014911845	0.475240295341386	0.571240724667332	-0.662377963957272	1.20056399378096	1.30877687115032	0.515623740812246	3.32198997617863	0.950409065844342
867	PHr6nC	9naZcp	outcome	SNX15	Wald ratio	1	0.070988871109462	0.0712465439628539	0.319063913169569	-0.0686543550577316	0.210632097276656	1.07356927816689	0.933649335483547	1.23445811100681	0.90367911971974
868	pj3Qmr	9naZcp	outcome	CALCB	Wald ratio	1	0.128508315020265	0.253214608886084	0.611798770070215	-0.36779231839646	0.624808948436989	1.13713087651819	0.692260936621972	1.86788906021594	0.950830561444482
869	PKI1MO	9naZcp	outcome	NFU1	Wald ratio	1	0.0352860316408312	0.281981418068903	0.900415869621414	-0.517397547774219	0.587969611055881	1.03591597117239	0.596069774312926	1.80032933320097	0.993923274132549
870	pkkvwd	9naZcp	outcome	CEACAM20	Wald ratio	1	0.159215622384976	0.196612780200982	0.418059246291849	-0.226145426808949	0.544576671578901	1.1725907562395	0.797602100502752	1.72387846114201	0.921277792560758
871	PLiQbZ	9naZcp	outcome	CD274	Wald ratio	1	0.0526600689582132	0.0941409054001577	0.575905819518551	-0.131856105626096	0.237176243542522	1.05407127266601	0.876467104691201	1.26766451577347	0.950409065844342
872	PM3uiH	9naZcp	outcome	CXCL5	Wald ratio	1	-0.0198107207279223	0.0761148743757016	0.794652447772904	-0.168995874504298	0.129374433048453	0.980384222157852	0.844512387411073	1.13811619270921	0.971823486325002
873	pNFhbX	9naZcp	outcome	SHMT1	Wald ratio	1	-0.0514455653647546	0.0415416062571013	0.215563853695445	-0.132867113628673	0.0299759828991639	0.949855353584661	0.875581437218253	1.03042978572026	0.873918853749482
874	Pngj51	9naZcp	outcome	VCAN	Wald ratio	1	0.043469569714719	0.0431522735854145	0.313765197064803	-0.0411088865126934	0.128048025942132	1.04442821158002	0.959724623190849	1.13660758803654	0.90367911971974
875	pNvcdx	9naZcp	outcome	EDN1	Wald ratio	1	-0.101216121245455	0.127188559904666	0.426150735773101	-0.3505056986586	0.14807345616769	0.903737694862098	0.704331819987166	1.15959807286506	0.921277792560758
876	pOtfIz	9naZcp	outcome	UXS1	Wald ratio	1	0.362817534162106	0.269773280332977	0.178658189392947	-0.165938095290529	0.891573163614742	1.43737356374028	0.847098671963491	2.43896352351792	0.873918853749482
877	pQH71r	9naZcp	outcome	TGFBR2	Wald ratio	1	-0.227084788318416	0.765518531689754	0.766740001529823	-1.72750111043033	1.2733315337935	0.796853215581573	0.177727978115903	3.57273544612431	0.968628372510942
878	PqOdsH	9naZcp	outcome	SETMAR	Wald ratio	1	-0.11831813305956	0.125684242510738	0.346504041781362	-0.364659248380607	0.128022982261488	0.888413373987473	0.694433239817686	1.13657912355552	0.90367911971974
879	PQUj0q	9naZcp	outcome	NPTX1	Wald ratio	1	0.125103951109134	0.0577774769373586	0.0303668638837277	0.0118600963119113	0.238347805906357	1.13326625122785	1.01193070612446	1.26915053412173	0.795940198387791
880	pQxUTB	9naZcp	outcome	CD276	Wald ratio	1	-0.0392483440900013	0.0357013424630071	0.271614536341837	-0.109222975317495	0.0307262871374926	0.961511893697126	0.896530491038847	1.03120321167189	0.899929386349466
881	PSlWzA	9naZcp	outcome	NEXN	Wald ratio	1	-0.138088629067306	0.397442907010977	0.728258773426943	-0.917076726808821	0.640899468674209	0.871021490502405	0.399685725551376	1.89818747184533	0.958459595466289
882	pTM2iy	9naZcp	outcome	CRELD1	Wald ratio	1	0.0202152371431092	0.0398178913424878	0.611669143863937	-0.0578278298881669	0.0982583041743852	1.02042094888172	0.943812429740677	1.10324772179868	0.950830561444482
883	pvF0fV	9naZcp	outcome	SORCS2	Wald ratio	1	0.00448474949133499	0.0653829267947259	0.945314340966242	-0.123665787026328	0.132635286008998	1.00449482103082	0.88367512722777	1.14183347973498	0.998926911221477
884	Pw5og7	9naZcp	outcome	SEPTIN8	Wald ratio	1	-0.293003936178168	0.301161818391945	0.330597058334389	-0.883281100226381	0.297273227870045	0.746019204226938	0.413424197633599	1.34618306393531	0.90367911971974
885	pwODIk	9naZcp	outcome	THTPA	Wald ratio	1	0.023339760608319	0.0713454045867934	0.743563854781978	-0.116497232381796	0.163176753598434	1.0236142642774	0.890032560243585	1.17724475354633	0.963163930423742
886	pwUQ2W	9naZcp	outcome	ITIH1	Wald ratio	1	0.0478768460206975	0.213604389938497	0.822649978513835	-0.370787758258756	0.466541450300151	1.04904145373931	0.690190413229632	1.5944700919764	0.971823486325002
887	PWvK93	9naZcp	outcome	BST1	Wald ratio	1	-0.0162959932968708	0.0275118591287252	0.553632215519278	-0.0702192371891721	0.0376272505954305	0.983836068071725	0.932189426911762	1.03834411858273	0.950325273907454
888	Pwwxyb	9naZcp	outcome	IL1RN	Wald ratio	1	0.00046702565371915	0.129366106080207	0.997119556578759	-0.253090542263487	0.254024593570925	1.00046713472718	0.7763975818468	1.28920350999588	0.999227526243682
889	pXfmI4	9naZcp	outcome	IL36G	Wald ratio	1	-0.0227514030031852	0.350750796299105	0.948281595432357	-0.710222963749431	0.664720157743061	0.977505458491984	0.491534590846918	1.94394644685181	0.998926911221477
890	Pyb7uz	9naZcp	outcome	COL15A1	Wald ratio	1	0.0426286150187342	0.161540014807835	0.791865537647791	-0.273989814004622	0.35924704404209	1.04355026397969	0.760339820039331	1.43225058684385	0.971823486325002
891	pz0QyD	9naZcp	outcome	GFRA1	Wald ratio	1	0.02392156460702	0.134985971711041	0.859339364707836	-0.240650939946621	0.288494069160661	1.0242099804277	0.786115980188591	1.33441643528994	0.981558259423852
892	pzRrTL	9naZcp	outcome	GCHFR	Wald ratio	1	-0.368024187017474	0.255547357244408	0.149827555231896	-0.868897007216514	0.132848633181565	0.692100441640809	0.419413904723591	1.1420771126677	0.873918853749482
893	q02FZa	9naZcp	outcome	CDH6	Wald ratio	1	-0.0696570344571469	0.0568096275255693	0.220142831277979	-0.181003904407263	0.041689835492969	0.932713653701396	0.834432100726675	1.04257106005797	0.873918853749482
894	Q0ye5T	9naZcp	outcome	LRPAP1	Wald ratio	1	-0.0653345674307181	0.168780965862689	0.698684565645401	-0.396145260521588	0.265476125660151	0.936754003563418	0.672908941733788	1.30405172047669	0.950861658837055
895	q3cEy7	9naZcp	outcome	ADAM12	Wald ratio	1	-0.661562856996709	0.24297089464441	0.00647298571983227	-1.13778581049975	-0.185339903493666	0.516044200649004	0.320527946293322	0.830821836607566	0.795940198387791
896	q4odV0	9naZcp	outcome	PHACTR2	Wald ratio	1	0.158860430345186	0.140170967951635	0.25707429868483	-0.115874666840018	0.433595527530391	1.17217433529603	0.890586836365357	1.54279472390834	0.88413878684388
897	Q6dVPQ	9naZcp	outcome	PMM2	Wald ratio	1	0.186487074999222	0.200640806296077	0.352652111013054	-0.206768905341089	0.579743055339534	1.20500904724217	0.813207556197497	1.78557957666448	0.906538385681441
898	q6xHeK	9naZcp	outcome	CNTN3	Wald ratio	1	-0.0791270701619731	0.113349528007026	0.485126990322127	-0.301292145055745	0.143038004731799	0.923922514002058	0.739861594263808	1.1537736496909	0.934464837176404
899	q852co	9naZcp	outcome	M6PR	Wald ratio	1	-0.0527471917325717	0.156506470206512	0.736095170911579	-0.359499873337336	0.254005489872192	0.948619801099113	0.698025339871888	1.28917888167567	0.961322147755374
900	q8SlVG	9naZcp	outcome	SLC9A3R1	Wald ratio	1	-0.269158553923963	0.303888689914151	0.37577150825113	-0.8647803861557	0.326463278307774	0.76402210734107	0.421144031531895	1.38605735045703	0.912230467716581
901	Q9Js4Y	9naZcp	outcome	PLAT	Wald ratio	1	0.337086975848274	0.386252508789181	0.382820390906979	-0.419967941378521	1.09414189307507	1.40086089950512	0.657067884167993	2.98661874525672	0.914532378374959
902	qbCDiW	9naZcp	outcome	DPY30	Wald ratio	1	-1.1650647976927	0.628571863418792	0.063809165886746	-2.39706564999353	0.0669360546081319	0.311902450818673	0.0909845424579114	1.06922710384236	0.800019708287237
903	qc0xLL	9naZcp	outcome	CCL19	Wald ratio	1	-0.00753685995572095	0.402279900136606	0.985052217607963	-0.796005464223468	0.780931744312026	0.99249147095323	0.451127414335303	2.18350578708739	0.999227526243682
904	QdvZkL	9naZcp	outcome	IL2RA	Wald ratio	1	0.0397954299788654	0.0547456050249797	0.467277708736783	-0.0675059558700948	0.147096815827826	1.04059787728722	0.934722153515728	1.15846611545668	0.934464837176404
905	QEV1yp	9naZcp	outcome	RBP7	Wald ratio	1	-0.0395188242468427	0.116853075143682	0.735218187783994	-0.268550851528459	0.189513203034773	0.961251858978015	0.764486546512024	1.20866108187838	0.961322147755374
906	QEyf5I	9naZcp	outcome	GPC1	Wald ratio	1	-0.142687324642681	0.0982601352027441	0.14646310074684	-0.33527718964006	0.049902540354697	0.867025123907591	0.715139829524522	1.05116864486038	0.873918853749482
907	Qf7R6L	9naZcp	outcome	LEG1	Wald ratio	1	0.0240961216196975	0.0755741996254148	0.749847404785976	-0.124029309646116	0.172221552885511	1.02438877906707	0.883353949711661	1.18794099581605	0.966376878491477
908	QFVk8N	9naZcp	outcome	ANXA2	Wald ratio	1	0.0892449874065407	0.0634631021557622	0.15964990164281	-0.0351426928187533	0.213632667631835	1.09334848012685	0.965467641128912	1.23816775215575	0.873918853749482
909	qhRC7T	9naZcp	outcome	TIMM10	Wald ratio	1	-0.00423288386377639	0.159908945964886	0.978881992563775	-0.317654417954953	0.3091886502274	0.995776062162178	0.727854278326894	1.36231934811803	0.999227526243682
910	qIo20h	9naZcp	outcome	PHLDB1	Wald ratio	1	-0.841143413824519	0.629166253236034	0.181249547347823	-2.07430927016715	0.392022442518108	0.431217181748999	0.12564318302224	1.47997092530388	0.873918853749482
911	qJI27i	9naZcp	outcome	SESTD1	Wald ratio	1	-0.244029980826216	0.283733271357465	0.389751416543579	-0.800147192686848	0.312087231034416	0.783464145008373	0.449262831046986	1.36627386931438	0.917705998961325
912	qjrT4V	9naZcp	outcome	SDCCAG8	Wald ratio	1	0.0430682631971675	0.141223839786061	0.760393160366598	-0.233730462783512	0.319866989177847	1.04400915982132	0.791575146105599	1.37694460362126	0.966795827836513
913	QjyZiS	9naZcp	outcome	KHK	Wald ratio	1	-0.0200694819305458	0.0655141708997126	0.759347287769433	-0.148477256893982	0.108338293032891	0.980130569576632	0.862019611950985	1.11442468373125	0.966376878491477
914	QK9M08	9naZcp	outcome	CBS	Wald ratio	1	-0.136562972841279	0.236580924781371	0.563780194759972	-0.600261585412766	0.327135639730208	0.872351384084647	0.548668093750778	1.38698959531638	0.950409065844342
915	qKqhEp	9naZcp	outcome	GFRAL	Wald ratio	1	0.122031001749022	0.100935927048425	0.226664878107602	-0.0758034152658914	0.319865418763935	1.12978912667635	0.926998422386754	1.37694244125	0.873918853749482
916	qL4ilC	9naZcp	outcome	WASF1	Wald ratio	1	0.11410665308088	0.0977060026380621	0.242864393848891	-0.077397112089722	0.305610418251481	1.12087166292561	0.925522244547709	1.35745336446623	0.873918853749482
917	qLPjEx	9naZcp	outcome	PROC	Wald ratio	1	0.242402221587812	0.146375645584075	0.0977160739533273	-0.0444940437569749	0.5292984869326	1.27430664339141	0.956481297111709	1.69774090334547	0.802399691310503
918	qM90iH	9naZcp	outcome	DOK2	Wald ratio	1	0.594392468329739	0.529984615724349	0.26206327441053	-0.444377378489985	1.63316231514946	1.81192980576427	0.641223391246681	5.1200403257808	0.887952322317913
919	qmQ4hO	9naZcp	outcome	MTUS1	Wald ratio	1	0.218453525287967	0.21798971737865	0.316281940590366	-0.208806320774188	0.645713371350122	1.24415119371507	0.811552401263845	1.9073471909048	0.90367911971974
920	QNLWoe	9naZcp	outcome	RNASEH2A	Wald ratio	1	0.0207798224517465	0.338949562942423	0.951115088277613	-0.643561320915402	0.685120965818895	1.02099722622164	0.525417906365486	1.98401181863633	0.998926911221477
921	qo4uEo	9naZcp	outcome	MDGA1	Wald ratio	1	-0.00730271124709971	0.0261603453535344	0.780128221713074	-0.0585769881400272	0.0439715656458277	0.992723888758574	0.943105629656343	1.0449526419125	0.968628372510942
922	QoBBga	9naZcp	outcome	ENPP2	Wald ratio	1	0.304801319873605	0.122639587419655	0.0129427019460512	0.0644277285310814	0.545174911216129	1.35635549535295	1.06654849443284	1.72491006210876	0.795940198387791
923	qoel51	9naZcp	outcome	CDH5	Wald ratio	1	0.0817940614807429	0.173727882649181	0.63777133735718	-0.258712588511652	0.422300711473138	1.08523229568323	0.772044885728912	1.52546718120147	0.950861658837055
924	Qr4dQX	9naZcp	outcome	TIMP2	Wald ratio	1	0.131396009604262	0.317821117247916	0.679293384674593	-0.491533380201654	0.754325399410178	1.14041930890067	0.611687724852969	2.12617671938095	0.950861658837055
925	qrHNli	9naZcp	outcome	HIP1R	Wald ratio	1	-0.404915220875629	0.335420842689633	0.227360663750881	-1.06234007254731	0.252509630796052	0.66703335896549	0.345646026445494	1.28725189335555	0.873918853749482
926	QSs73b	9naZcp	outcome	FGFR2	Wald ratio	1	-0.204321540528437	0.266830870279146	0.443834434041881	-0.727310046275564	0.318666965218689	0.815200209135662	0.483207048048142	1.37529322814972	0.929633608247769
927	QSzj9L	9naZcp	outcome	APOE	Wald ratio	1	-0.25735175245732	0.0418310269011899	7.64280004270287e-10	-0.339340565183652	-0.175362939730988	0.773096227434578	0.71223984368689	0.839152403746067	1.03101372576062e-06
928	qtiIaQ	9naZcp	outcome	LY96	Wald ratio	1	0.260232931480516	0.536315019888136	0.627517443142203	-0.79094450750023	1.31141037046126	1.29723221769753	0.453416337841756	3.71140447792987	0.950861658837055
929	QvovJX	9naZcp	outcome	DBI	Wald ratio	1	0.124926812926011	0.108645624274	0.25020322381937	-0.0880186106510284	0.337872236503051	1.13306552428185	0.915743833975812	1.40196137247483	0.87896913784461
930	qWeo1C	9naZcp	outcome	IGFBP4	Wald ratio	1	-0.504274420580749	0.647218350824111	0.435896599144798	-1.77282238819601	0.764273547034509	0.603943625552833	0.169852920796208	2.14743379823024	0.926022853931232
931	QwLkLS	9naZcp	outcome	RBP5	Wald ratio	1	-0.00200369882803656	0.103390859526686	0.984538088780687	-0.204649783500342	0.200642385844269	0.997998307236387	0.814932669307754	1.2221876220679	0.999227526243682
932	QwVXOy	9naZcp	outcome	CLEC1A	Wald ratio	1	-0.0389343856615876	0.0993156786791345	0.695038575968558	-0.233593115872691	0.155724344549516	0.961813815853195	0.791683873973147	1.16850405417941	0.950861658837055
933	qxq7YG	9naZcp	outcome	RLN2	Wald ratio	1	0.0823940827211432	0.208186575425179	0.692274420356088	-0.325651605112207	0.490439770554493	1.08588365350613	0.722056704480082	1.63303422243114	0.950861658837055
934	qYkkPx	9naZcp	outcome	GGH	Wald ratio	1	-0.0356619524433294	0.0808985146866189	0.659340904087944	-0.194223041229102	0.122899136342444	0.964966442901302	0.823474215083141	1.13077036156084	0.950861658837055
935	qyLqj4	9naZcp	outcome	TBC1D23	Wald ratio	1	-0.0459350740539015	0.184396511559233	0.803275446624046	-0.407352236709999	0.315482088602196	0.955103971206649	0.665409767270522	1.37092005660904	0.971823486325002
936	QypB9R	9naZcp	outcome	CA12	Wald ratio	1	-0.0489170890787282	0.113430931197051	0.666286601752976	-0.271241714224948	0.173407536067491	0.952260079186028	0.762432183426136	1.18935070964148	0.950861658837055
937	QzGD6Y	9naZcp	outcome	GM2A	Wald ratio	1	-0.0417107741790732	0.0441200607742544	0.344458534112419	-0.128186093296612	0.0447645449384653	0.959147150581283	0.879689659562815	1.04578159634773	0.90367911971974
938	qzti6U	9naZcp	outcome	IFNGR1	Wald ratio	1	0.127557607494397	0.168355384790175	0.448649334353113	-0.202418946694347	0.457534161683141	1.13605031136808	0.816752680419947	1.58017272657854	0.929689634473655
939	R03wd6	9naZcp	outcome	MAMDC2	Wald ratio	1	-0.162427588278925	0.148813715272888	0.275060562231265	-0.454102470213785	0.129247293655935	0.850077643581998	0.635017659516598	1.13797150250596	0.900667495311556
940	r1Sm7Q	9naZcp	outcome	TDGF1	Wald ratio	1	0.0099970463272215	0.0243867342224646	0.681851511064203	-0.0378009527488091	0.0577950454032521	1.01004718373089	0.962904585328286	1.05949782450655	0.950861658837055
941	r2Nfgo	9naZcp	outcome	MST1	Wald ratio	1	-0.0275632375319418	0.0291902341918133	0.345035628553569	-0.0847760965478959	0.0296496214840124	0.972813162304855	0.918717965498229	1.03009354806766	0.90367911971974
942	r8HG4V	9naZcp	outcome	CPB1	Wald ratio	1	0.673334383367459	0.25043313907702	0.00717353112831421	0.1824854307765	1.16418333595842	1.96076437285374	1.20019666489274	3.20330579005241	0.795940198387791
943	r9LPlO	9naZcp	outcome	LCP1	Wald ratio	1	-0.00013817403019102	0.0311582438080763	0.996461720861792	-0.0612083318940205	0.0609319838336385	0.999861835515401	0.940627256704	1.06282662233636	0.999227526243682
944	R9UYmi	9naZcp	outcome	TRIM58	Wald ratio	1	0.193586729476748	0.153820606717416	0.208202773130929	-0.107901659689387	0.495075118642883	1.2135946364151	0.897715873747621	1.64062147568704	0.873918853749482
945	rAoOMe	9naZcp	outcome	TNFRSF13B	Wald ratio	1	0.401187273012464	0.293198518321891	0.17121419927392	-0.173481822898442	0.97585636892337	1.49359695271123	0.840732433101809	2.65343856061056	0.873918853749482
946	RARM4O	9naZcp	outcome	LCAT	Wald ratio	1	0.230527817403709	0.247646219686163	0.351917929865879	-0.25485877318117	0.715914407988588	1.25926449626733	0.775025944681171	2.04605675776667	0.906538385681441
947	rars73	9naZcp	outcome	DKK4	Wald ratio	1	0.272167666622959	0.160004819635763	0.0889436110373296	-0.0414417798631366	0.585777113109055	1.31280709679178	0.959405190417005	1.79638643880772	0.802399691310503
948	rBEe6d	9naZcp	outcome	OSCAR	Wald ratio	1	-0.0756630864628098	0.0610821791757058	0.215453033525552	-0.195384157647193	0.0440579847215736	0.92712851609356	0.822518620537752	1.04504294965611	0.873918853749482
949	RBODHK	9naZcp	outcome	BACH1	Wald ratio	1	-0.0260069568609603	0.613330732637647	0.96617757487333	-1.22813519283075	1.17612127910883	0.97432831131858	0.292838155515863	3.2417758422382	0.998926911221477
950	ReNtRI	9naZcp	outcome	COL4A1	Wald ratio	1	-0.0984273377852218	0.15498227220325	0.525371206055969	-0.402192591303591	0.205337915733148	0.906261541192641	0.66885191822238	1.22793993508709	0.9418876626175
951	RFLAbp	9naZcp	outcome	HDGF	Wald ratio	1	-0.0173086742420964	0.0257899246207237	0.502130748624969	-0.0678569264987148	0.033239578014522	0.982840260335225	0.934394151056905	1.03379818489145	0.934464837176404
952	rG7mWU	9naZcp	outcome	IQGAP2	Wald ratio	1	0.406922082500881	0.206399106828064	0.0486632565659465	0.00237983311787521	0.811464331883888	1.50218705444335	1.00238266716845	2.25120208124864	0.800019708287237
953	rIb0u8	9naZcp	outcome	VSIG10	Wald ratio	1	0.0001300185536476	0.0387455289869864	0.9973225400559	-0.0758112182608458	0.076071255368141	1.00013002700643	0.926991189050963	1.0790394587719	0.999227526243682
954	rJXrrs	9naZcp	outcome	LPCAT2	Wald ratio	1	-0.124451795803629	0.258843830888697	0.630659523730275	-0.631785704345475	0.382882112738218	0.882980823721557	0.53164159815665	1.46650513760263	0.950861658837055
955	rk3n9N	9naZcp	outcome	PLIN3	Wald ratio	1	0.737060070991149	0.389367759635066	0.0583623431245049	-0.0261007378935799	1.50022087987588	2.0897826617814	0.974236942087851	4.48267909459784	0.800019708287237
956	rLVdZB	9naZcp	outcome	GDF15	Wald ratio	1	0.104038664164785	0.109612164030755	0.342543034520399	-0.110801177335496	0.318878505665065	1.10964335751981	0.8951167007255	1.37558418906702	0.90367911971974
957	rmYEI6	9naZcp	outcome	FABP1	Wald ratio	1	-0.111727437629801	0.127500722942243	0.380873128387353	-0.361628854596598	0.138173979336996	0.894287973534646	0.696540837804067	1.14817529167424	0.912607193951224
958	rnBkNQ	9naZcp	outcome	PAG1	Wald ratio	1	-0.189962175178648	0.405066402954471	0.639094284016711	-0.983892324969411	0.603967974612114	0.826990414116449	0.373853105422897	1.82936328499094	0.950861658837055
959	rNCAVr	9naZcp	outcome	SPINK4	Wald ratio	1	-0.0792439595438733	0.0371574547143521	0.0329531970993582	-0.152072570784003	-0.00641534830374323	0.923814523582062	0.858925945550025	0.993605186107919	0.795940198387791
960	rNCNL2	9naZcp	outcome	THPO	Wald ratio	1	0.236199997110703	0.547521705840713	0.666178700824716	-0.836942546337094	1.3093425405585	1.266427566695	0.433032478228219	3.70373785413796	0.950861658837055
961	rOEouC	9naZcp	outcome	CPA2	Wald ratio	1	0.00565984341099896	0.135836241863975	0.966764427019273	-0.260579190642392	0.27189887746439	1.00567589058526	0.770605129244479	1.31245427589621	0.998926911221477
962	RqyQT1	9naZcp	outcome	NID2	Wald ratio	1	0.0623983630016053	0.0482802976297337	0.196212159043387	-0.0322310203526728	0.157027746355883	1.06438627239422	0.968282863189843	1.17002807746597	0.873918853749482
963	rrQJVm	9naZcp	outcome	CD83	Wald ratio	1	0.129147070039405	0.176433201982967	0.464175603674457	-0.21666200584721	0.47495614592602	1.13785745660162	0.805202076910831	1.60794368105843	0.934464837176404
964	rRVu2E	9naZcp	outcome	FAM13A	Wald ratio	1	0.0359066427289048	0.218914692766549	0.869714482962976	-0.393166155093531	0.464979440551341	1.03655907164742	0.674916597438859	1.59198145828958	0.984198351559439
965	RS9QIo	9naZcp	outcome	ITGA6	Wald ratio	1	0.0636648538622597	0.134054868343772	0.634846570181045	-0.199082688091534	0.326412395816053	1.06573516187821	0.819482129118014	1.38598682619961	0.950861658837055
966	rse0e1	9naZcp	outcome	SNX9	Wald ratio	1	-0.0130729518249841	0.379115602924538	0.972492190799539	-0.756139533557079	0.729993629907111	0.987012128057777	0.469475326910011	2.07506738926	0.998926911221477
967	rSF2Mr	9naZcp	outcome	DSG4	Wald ratio	1	-0.843920216929	0.557343094084258	0.129979077860816	-1.93631268133415	0.248472247476145	0.430021437481538	0.144234810158292	1.28206524132939	0.85117367006913
968	rtgJa8	9naZcp	outcome	SEMA4D	Wald ratio	1	-0.281715473872515	0.36623011603427	0.441756327424919	-0.999526501299683	0.436095553554653	0.754488325637666	0.368053672854693	1.54665657622243	0.929633608247769
969	RTk9vQ	9naZcp	outcome	CTRL	Wald ratio	1	-0.46006537771157	0.391634600706416	0.240102279761562	-1.22766919509615	0.307538439673006	0.631242374975933	0.29297464923335	1.36007308826192	0.873918853749482
970	RuCFKq	9naZcp	outcome	CRIP2	Wald ratio	1	0.240496341212966	0.266437519590994	0.366718626810807	-0.281721197185382	0.762713879611315	1.27188028028161	0.754484007477281	2.14408712621775	0.909076464327548
971	rUNIjL	9naZcp	outcome	TPPP3	Wald ratio	1	0.905357937960718	0.443608898563631	0.0412615439530672	0.0358844967760021	1.77483137914543	2.47281687969938	1.03653611631322	5.89928630974824	0.800019708287237
972	RwbhKg	9naZcp	outcome	SFTPD	Wald ratio	1	0.00437349661054013	0.036313274887515	0.904136225513839	-0.0668005221689893	0.0755475153900695	1.00438307430442	0.935381770654714	1.07847447063578	0.993923274132549
973	RxpObQ	9naZcp	outcome	YOD1	Wald ratio	1	-0.0668275478002599	0.261741228884351	0.798476611229563	-0.579840356413588	0.446185260813068	0.935356491713474	0.559987757883852	1.56234088026617	0.971823486325002
974	RXWJ34	9naZcp	outcome	FES	Wald ratio	1	0.00768781327839109	0.226790491712537	0.972958244759335	-0.436821550478182	0.452197177034964	1.00771744038879	0.646086714989512	1.57176183336354	0.998926911221477
975	RZJPNd	9naZcp	outcome	SCARA5	Wald ratio	1	-0.0627101171302627	0.096665351283722	0.516510209404612	-0.252174205646358	0.126753971385832	0.939215696772305	0.777109349440047	1.13513770706672	0.9418876626175
976	RZrLqg	9naZcp	outcome	KLK12	Wald ratio	1	-0.0727581971085703	0.0255985156296977	0.00447918693729493	-0.122931287742778	-0.0225851064743628	0.929825637372806	0.884324424400573	0.977668027773615	0.755302897301357
977	rzsQYR	9naZcp	outcome	TIGAR	Wald ratio	1	0.182763150379805	0.558080334195475	0.743300798873341	-0.911074304643326	1.27660060540294	1.20053002932318	0.402092022590282	3.58443408556584	0.963163930423742
978	RZwavl	9naZcp	outcome	UROD	Wald ratio	1	0.0920270363329417	0.0678203782499004	0.17480565347651	-0.040900905036863	0.224954977702746	1.09639446416588	0.959924248892875	1.25226633501549	0.873918853749482
979	S0xMXr	9naZcp	outcome	FCAR	Wald ratio	1	0.0766800274009619	0.0443250853909733	0.083639829960431	-0.0101971399653459	0.16355719476727	1.07969654780513	0.989854674596718	1.17769271112173	0.800019708287237
980	s0z9Sl	9naZcp	outcome	VCAM1	Wald ratio	1	0.106100795755968	0.334021023676196	0.750752673639858	-0.548580410649376	0.760782002161313	1.1119339490812	0.57776942380675	2.13994901110042	0.966376878491477
981	S0ZCwW	9naZcp	outcome	CA6	Wald ratio	1	0.105764145954521	0.0452849300988373	0.019515942808725	0.0170056829608002	0.194522608948243	1.1115596797404	1.01715110273866	1.21473094636368	0.795940198387791
982	s10y53	9naZcp	outcome	PEAR1	Wald ratio	1	0.0141933896653199	0.140987670675511	0.919811521154101	-0.262142444858681	0.290529224189321	1.01429459406471	0.769401418625076	1.33713494496456	0.997027997978903
983	S2iKJq	9naZcp	outcome	PCOLCE	Wald ratio	1	-0.00885399757990733	0.175899418587492	0.959854978548768	-0.353616858011392	0.335908862851577	0.991185083629967	0.702143936649565	1.3992114988538	0.998926911221477
984	S30RVZ	9naZcp	outcome	FGR	Wald ratio	1	-0.191383275787777	0.330723730966597	0.562804976397892	-0.839601788482308	0.456835236906754	0.825816012204485	0.431882469765051	1.57906869057296	0.950409065844342
985	s5wNvz	9naZcp	outcome	RABEPK	Wald ratio	1	0.268971125300127	0.191984756699017	0.161213323644854	-0.107318997829947	0.6452612484302	1.30861735456757	0.898239090962423	1.90648503043948	0.873918853749482
986	S65G6N	9naZcp	outcome	CCL21	Wald ratio	1	-0.266158185357327	0.293965756961824	0.365250653150159	-0.842331069002503	0.310014698287848	0.766317897642413	0.430705348431167	1.36344515429424	0.909076464327548
987	s8temP	9naZcp	outcome	POMC	Wald ratio	1	0.632102898423046	0.45884356738026	0.168326820951562	-0.267230493642264	1.53143629048836	1.88156315806986	0.765496609027865	4.6248146315132	0.873918853749482
988	s8V6A9	9naZcp	outcome	GSTP1	Wald ratio	1	0.270735532250732	0.143030092509821	0.0583768699514672	-0.00960344906851651	0.55107451356998	1.31092832627139	0.990442516787223	1.73511642270291	0.800019708287237
989	S9cIVR	9naZcp	outcome	SLMAP	Wald ratio	1	0.378692249431962	0.398112364787447	0.341492955343764	-0.401607985551434	1.15899248441536	1.46037353579486	0.669243047218105	3.18672098711387	0.90367911971974
990	s9fGD5	9naZcp	outcome	GNPDA1	Wald ratio	1	0.0143085641866859	0.342383500181412	0.966665274011132	-0.656763096168882	0.685380224542254	1.01441142168676	0.518527043147208	1.98452625769108	0.998926911221477
991	S9vBfg	9naZcp	outcome	OBP2B	Wald ratio	1	-0.0360318975603104	0.0479468278292576	0.452353601965349	-0.130007680105655	0.0579438849850346	0.964609524301917	0.878088687080773	1.05965553145588	0.931641235192757
992	sA280N	9naZcp	outcome	CCL7	Wald ratio	1	-0.418573068905395	0.305920070113573	0.171235949929035	-1.018176406328	0.181030268517207	0.657985049588284	0.361253118766896	1.19845145409267	0.873918853749482
993	SaaCzJ	9naZcp	outcome	SMOC2	Wald ratio	1	-0.0701403066878391	0.0818738152415669	0.391617393317303	-0.23061298456131	0.0903323711856319	0.932263007994423	0.794046714914091	1.09453801615292	0.917705998961325
994	SaNWIv	9naZcp	outcome	VSTM2L	Wald ratio	1	-0.0932476109681626	0.256606207626673	0.716315080944187	-0.596195777916442	0.409700555980117	0.910967906722223	0.550903413710368	1.50636664508701	0.952404550435574
995	sbkyTw	9naZcp	outcome	TGM2	Wald ratio	1	-0.149057065006767	0.171117510627769	0.383710397450131	-0.484447385837194	0.18633325582366	0.861519950854373	0.616037533784085	1.20482370799871	0.914532378374959
996	sCc0nd	9naZcp	outcome	CAMKK1	Wald ratio	1	-0.058813438870782	0.137231357365158	0.668235141795249	-0.327786899306492	0.210160021564928	0.942882658002976	0.720516545922069	1.23387549084669	0.950861658837055
997	sCq3aT	9naZcp	outcome	AHNAK2	Wald ratio	1	0.0469363372589179	0.140809011776754	0.738882680363527	-0.229049325823519	0.322922000341355	1.04805528488351	0.795289304237726	1.38115761688142	0.963163930423742
998	sCvl8I	9naZcp	outcome	NELL1	Wald ratio	1	0.0319441714173383	0.0872968247234954	0.71442034996746	-0.139157605040713	0.203045947875389	1.03245986292529	0.870090886941778	1.22512875901782	0.952404550435574
999	sdAy8l	9naZcp	outcome	MTSS1	Wald ratio	1	-0.238302588868656	0.728366716807854	0.743536350456093	-1.66590135381205	1.18929617607474	0.78796422581349	0.189020207091026	3.28476849495172	0.963163930423742
1000	sF4Nug	9naZcp	outcome	TIE1	Wald ratio	1	-0.140636147596097	0.148335206771066	0.343080133502887	-0.431373152867386	0.150100857675192	0.868805371117496	0.649616459297343	1.16195142853841	0.90367911971974
1001	sH4bhx	9naZcp	outcome	ADAMTS4	Wald ratio	1	0.0428567827161116	0.235292140402182	0.855470616098058	-0.418315812472164	0.504029377904387	1.04378839560646	0.65815434225014	1.65537799397915	0.981558259423852
1002	sHRCKs	9naZcp	outcome	CSF1	Wald ratio	1	0.0665167221912187	0.157836289945265	0.673442159434928	-0.2428424061015	0.375875850483937	1.06877883624981	0.784395119916426	1.45626632778798	0.950861658837055
1003	sjC6LK	9naZcp	outcome	ACY3	Wald ratio	1	0.0764931307653857	0.113982338417728	0.502159154889388	-0.146912252533362	0.299898514064133	1.07949477500882	0.863369732599416	1.34972182284276	0.934464837176404
1004	SjYssD	9naZcp	outcome	SORT1	Wald ratio	1	0.224429169286814	0.182687512197237	0.219264339009842	-0.133638354619771	0.582496693193399	1.25160805591706	0.874906413259359	1.79050319199353	0.873918853749482
1005	SM6GtA	9naZcp	outcome	WARS	Wald ratio	1	-0.237424269844963	0.140041538474797	0.0900024824722492	-0.511905685255565	0.0370571455656385	0.788656613807273	0.599352312940143	1.03775232208718	0.802399691310503
1006	SMUH4Y	9naZcp	outcome	ICAM3	Wald ratio	1	0.211231157404412	0.0973668887882513	0.0300496577959796	0.0203920553794397	0.402070259429385	1.23519784719161	1.02060139386673	1.49491636095688	0.795940198387791
1007	SMvqIg	9naZcp	outcome	MYBPC2	Wald ratio	1	0.250477715230078	0.618447554614471	0.685469838106829	-0.961679491814285	1.46263492227444	1.28463896172334	0.382250360216775	4.3173203578977	0.950861658837055
1008	SNUkmI	9naZcp	outcome	PGLYRP4	Wald ratio	1	0.0108181469497743	0.06840565647029	0.874340993625574	-0.123256939731994	0.144893233631543	1.01087687468552	0.884036489278521	1.15591615070996	0.984654010445077
1009	soOfdG	9naZcp	outcome	CTBS	Wald ratio	1	0.0650414907125771	0.0703570268434575	0.355252536686208	-0.0728582819005995	0.202941263325754	1.06720330249111	0.929732580624127	1.22500051367821	0.9076433181623
1010	sp23ln	9naZcp	outcome	LYZL2	Wald ratio	1	0.122520699025413	0.144634191044633	0.396935239641619	-0.160962315422069	0.406003713472894	1.13034251682035	0.851324152294026	1.50080812565797	0.917705998961325
1011	SpAQjA	9naZcp	outcome	TARBP2	Wald ratio	1	0.140076886646671	0.629234268587425	0.823835284842362	-1.09322227978468	1.37337605307802	1.15036224295242	0.335134853705038	3.9486591005996	0.971823486325002
1012	spgf04	9naZcp	outcome	PIBF1	Wald ratio	1	0.210830812923309	0.474369329077445	0.65672128656377	-0.718933072068483	1.1405946979151	1.23470344152331	0.487271862679755	3.12862840083878	0.950861658837055
1013	SpueOP	9naZcp	outcome	MANSC4	Wald ratio	1	0.0259278228917173	0.0357038872607255	0.467722009600671	-0.0440517961393047	0.0959074419227393	1.02626687282498	0.956904392236212	1.10065718456644	0.934464837176404
1014	srfdgM	9naZcp	outcome	IDUA	Wald ratio	1	-0.0260547379391469	0.0578568445413408	0.652471698789909	-0.139454153240175	0.0873446773618811	0.974281757973551	0.869832901310365	1.09127275191599	0.950861658837055
1015	sShbTJ	9naZcp	outcome	KYNU	Wald ratio	1	-0.00072517762319408	0.134157860290905	0.995687131484682	-0.263674583793368	0.26222422854698	0.99927508525455	0.768223491359737	1.29981796604928	0.999227526243682
1016	sTlrtS	9naZcp	outcome	GASK1A	Wald ratio	1	0.047965623315257	0.039376737597649	0.223178068674026	-0.0292127823761351	0.125144029006649	1.04913458893554	0.97120978615261	1.13331167106669	0.873918853749482
1017	sUnjcg	9naZcp	outcome	CCL20	Wald ratio	1	0.398745996461568	0.333262782966413	0.231504919688291	-0.254449058152602	1.05194105107574	1.48995511666728	0.775343549517532	2.86320335168123	0.873918853749482
1018	sUP2hb	9naZcp	outcome	SCLY	Wald ratio	1	-0.114244274126652	0.158451841071313	0.470907586030215	-0.424809882626426	0.196321334373122	0.892040026967768	0.653894089940196	1.21691788005827	0.934464837176404
1019	sUzb3m	9naZcp	outcome	OSMR	Wald ratio	1	-0.0252191767983573	0.0524831517155004	0.630858054653153	-0.128086154160738	0.0776478005640235	0.975096170148894	0.87977757938047	1.08074195492524	0.950861658837055
1020	sv0qNo	9naZcp	outcome	OTOA	Wald ratio	1	-0.381664539103014	0.611404358757256	0.532468389368667	-1.58001708226724	0.816688004061207	0.682724042014375	0.205971579713264	2.26299239047119	0.9418876626175
1021	Svl4HX	9naZcp	outcome	FCRL2	Wald ratio	1	-0.0100158540426491	0.0484978195749324	0.836383385369664	-0.105071580409517	0.0850398723242185	0.990034137581303	0.900260079294707	1.0887604772437	0.976899573092341
1022	svXNif	9naZcp	outcome	GPIHBP1	Wald ratio	1	0.144480275552782	0.122904554403566	0.239775309781872	-0.0964126510782082	0.385373202183771	1.1554389043453	0.908089214749365	1.47016288707179	0.873918853749482
1023	SwwjXo	9naZcp	outcome	SDK2	Wald ratio	1	-0.0289885706520919	0.0680929446046533	0.670311434344513	-0.162450742077212	0.104473600773029	0.971427567186789	0.850057961283571	1.11012608700884	0.950861658837055
1024	SWyan3	9naZcp	outcome	CTSC	Wald ratio	1	0.0927912238657792	0.0486098309263571	0.0562752117285103	-0.0024840447498808	0.188066492481439	1.09723263536567	0.997519037936241	1.20691376337264	0.800019708287237
1025	sY3DJs	9naZcp	outcome	CNPY4	Wald ratio	1	-0.206467018509787	0.171865731798202	0.22962421278328	-0.543323852834264	0.130389815814689	0.813453089909661	0.580814498480696	1.13927240317602	0.873918853749482
1026	SYN6Ms	9naZcp	outcome	DPT	Wald ratio	1	0.0520659005541299	0.0877062491477308	0.552753205038157	-0.119838347775422	0.223970148883682	1.0534451628459	0.887063820967655	1.25103367411924	0.950325273907454
1027	sz5UCg	9naZcp	outcome	FCN2	Wald ratio	1	-0.0242413198991952	0.0452287713555453	0.591978438996176	-0.112889711756064	0.0644070719576737	0.976050141013701	0.893249169566007	1.06652646342311	0.950409065844342
1028	SzJjm7	9naZcp	outcome	REG3A	Wald ratio	1	-0.112010898357678	0.161204873987739	0.487158284610456	-0.427972451373647	0.203950654658291	0.894034513939354	0.651829371555192	1.22623764284776	0.934464837176404
1029	szNKcR	9naZcp	outcome	MUC13	Wald ratio	1	0.482311758643853	0.131008557278694	0.00023183971952669	0.225534986377613	0.739088530910092	1.6198146978259	1.25299287103127	2.09402600442037	0.104250593880502
1030	T0jFcV	9naZcp	outcome	NUB1	Wald ratio	1	0.00938343336073296	0.183539956535937	0.959226118611042	-0.350354881449703	0.369121748171169	1.00942759579522	0.704438053357103	1.44646369726479	0.998926911221477
1031	T0wBiH	9naZcp	outcome	MDM1	Wald ratio	1	-0.0565991556017867	0.153990495421077	0.713209049931939	-0.358420526627098	0.245222215423525	0.944972780504863	0.6987791579685	1.27790525191272	0.952404550435574
1032	t13uhD	9naZcp	outcome	ADH4	Wald ratio	1	-0.0275389369970319	0.219546525504116	0.900178753389053	-0.457850126985098	0.402772252991034	0.9728368024723	0.632642285109162	1.49596615104731	0.993923274132549
1033	T1E6In	9naZcp	outcome	CPA1	Wald ratio	1	-0.144654137900969	0.163677147816713	0.376816475156887	-0.465461347621727	0.176153071819789	0.865321523279949	0.627845383389109	1.192620601285	0.912230467716581
1034	T2VxPq	9naZcp	outcome	CEACAM16	Wald ratio	1	0.0478760575107424	0.0895074118679097	0.592730265819558	-0.127558469750361	0.223310584771845	1.04904062656	0.880241946802659	1.25020880926063	0.950409065844342
1035	T3sgpa	9naZcp	outcome	EIF2AK2	Wald ratio	1	-0.0917295058747353	0.186831420053689	0.623444321106909	-0.457919089179965	0.274460077430495	0.912351902000706	0.632598658212935	1.31582004210341	0.950861658837055
1036	t4Y8a4	9naZcp	outcome	LGALS9	Wald ratio	1	0.0188203259520282	0.0666720057662275	0.777727070078014	-0.111856805349778	0.149497457253834	1.018998544575	0.894172289021589	1.16125051804294	0.968628372510942
1037	t9bx5l	9naZcp	outcome	TRIM5	Wald ratio	1	-0.0685203574975174	0.101042701092354	0.497687572925367	-0.26656405163853	0.129523336643496	0.933774450598971	0.766006938155331	1.13828567491982	0.934464837176404
1038	t9gXEI	9naZcp	outcome	GRHPR	Wald ratio	1	-0.0140194529382121	0.116323568973814	0.904070308549267	-0.242013648126887	0.213974742250463	0.986078361954839	0.785045463078621	1.23859137036776	0.993923274132549
1039	t9qOZ8	9naZcp	outcome	LSP1	Wald ratio	1	0.461710245994287	0.215784462148665	0.0323804310504231	0.0387727001829031	0.884647791805671	1.58678545916498	1.03953417086734	2.42213114679684	0.795940198387791
1040	t9wYSn	9naZcp	outcome	FNTA	Wald ratio	1	-0.912221757555151	0.559180090345495	0.102815237712751	-2.00821473463232	0.18377121952202	0.401630905533788	0.134228093658979	1.20174085679641	0.802399691310503
1041	takRXU	9naZcp	outcome	TNFRSF1B	Wald ratio	1	0.230610542719165	0.219367625103605	0.293143100446062	-0.1993500024839	0.66057108792223	1.25936867362902	0.819263099026866	1.93589758650426	0.90367911971974
1042	tB1Tyn	9naZcp	outcome	RNF43	Wald ratio	1	-0.496380835150721	0.331143549056074	0.133876252522728	-1.14542219130062	0.152660520999184	0.608729771229432	0.318089594777676	1.16492944272518	0.868264733909423
1043	tbQu6n	9naZcp	outcome	TFF1	Wald ratio	1	-0.193242107245881	0.115805739360348	0.0951818660051588	-0.420221356392163	0.0337371419004001	0.824282385241005	0.656901394397557	1.03431269352338	0.802399691310503
1044	TChEzI	9naZcp	outcome	RELT	Wald ratio	1	0.0767699127047424	0.0919611321798857	0.403825674627659	-0.103473906367834	0.257013731777318	1.07979360101909	0.901699551051294	1.29306288268901	0.917705998961325
1045	TcuC2q	9naZcp	outcome	JAM3	Wald ratio	1	0.181732755334521	0.294318413517371	0.536924842515091	-0.395131335159526	0.758596845828568	1.19929364622016	0.673591567183317	2.13527799327779	0.9418876626175
1046	TDpi9o	9naZcp	outcome	RRM2	Wald ratio	1	0.0201510596709515	0.584380730457594	0.972492190799539	-1.12523517202593	1.16553729136784	1.02035546294607	0.324576127156769	3.20764586072293	0.998926911221477
1047	tDT0sQ	9naZcp	outcome	MEP1A	Wald ratio	1	0.0638422292204274	0.155581903142218	0.68155301255932	-0.24109830093832	0.368782759379175	1.06592421380034	0.7857643812158	1.44597344538303	0.950861658837055
1048	tE20Ct	9naZcp	outcome	FCAMR	Wald ratio	1	-0.016694723076281	0.0832417442275676	0.84104490325054	-0.179848541762314	0.146459095609752	0.983443861530737	0.835396729546349	1.15772757370943	0.976899573092341
1049	TE6U2a	9naZcp	outcome	DEFB4A_DEFB4B	Wald ratio	1	0.285076772257339	0.43783943080874	0.514982645842746	-0.573088512127791	1.14324205664247	1.32986412087299	0.563781500996184	3.13692197573057	0.9418876626175
1050	tenKxw	9naZcp	outcome	SEZ6L	Wald ratio	1	-0.139491073290336	0.216067358369824	0.518544473332175	-0.56298309569519	0.284000949114519	0.86980078762884	0.569507631578768	1.32843419158838	0.9418876626175
1051	TEthY2	9naZcp	outcome	BCAM	Wald ratio	1	0.0362479489162834	0.179297890175188	0.839786901563101	-0.315175915827084	0.387671813659651	1.03691291605336	0.729660504147142	1.47354610722012	0.976899573092341
1052	tFvc5s	9naZcp	outcome	CCL14	Wald ratio	1	-0.0284823995819907	0.0642859793382255	0.657723984052879	-0.154482919084913	0.0975181199209313	0.971919400183314	0.856858127938025	1.10243141735246	0.950861658837055
1053	TgsAzW	9naZcp	outcome	PGLYRP1	Wald ratio	1	0.0430894052611113	0.105446430760931	0.682805432159408	-0.163585599030313	0.249764409552536	1.04403123256306	0.84909381428361	1.28372294819601	0.950861658837055
1054	TGWO0V	9naZcp	outcome	ADGRD1	Wald ratio	1	-0.0435273510045585	0.083361472226912	0.601564573895095	-0.206915836569306	0.119861134560189	0.957406367706929	0.813088079390122	1.1273402921038	0.950830561444482
1055	th8MrR	9naZcp	outcome	MEGF11	Wald ratio	1	0.132339538309799	0.216612357516511	0.541232014306186	-0.292220682422563	0.556899759042161	1.14149583504176	0.746603755466494	1.74525339830836	0.944530384604198
1056	THudr7	9naZcp	outcome	ORM1	Wald ratio	1	0.00887333590290352	0.0927540893600384	0.923786502791032	-0.172924679242772	0.190671351048579	1.00891282064866	0.841200972352744	1.21006170121542	0.997748592686231
1057	TIFMxV	9naZcp	outcome	WASHC3	Wald ratio	1	0.0223837833966048	0.364855669364659	0.951080715811245	-0.692733328558126	0.737500895351336	1.02263617995482	0.500206968825187	2.09070409196572	0.998926911221477
1058	tJcfwH	9naZcp	outcome	FASLG	Wald ratio	1	0.48443309677983	0.377644237770249	0.199570442195285	-0.255749609249857	1.22461580280952	1.62325451974037	0.774335831050177	3.40285846295389	0.873918853749482
1059	tJDjd4	9naZcp	outcome	CRACR2A	Wald ratio	1	-0.0637443111908327	0.215692959959678	0.767587017461759	-0.486502512711802	0.359013890330136	0.938244867576533	0.614772798533478	1.43191669122909	0.968628372510942
1060	Tl7HC8	9naZcp	outcome	LYSMD3	Wald ratio	1	-0.961935390966255	0.551048816781069	0.0808727273357335	-2.04199107185715	0.118120289924639	0.382152555188401	0.129770071941374	1.12537947503798	0.800019708287237
1061	Tm9Gm3	9naZcp	outcome	DCC	Wald ratio	1	0.0462358683955335	0.126432595878052	0.714592085802622	-0.201572019525448	0.294043756316515	1.04732141184696	0.817444703460458	1.34184261647267	0.952404550435574
1062	TME9Q9	9naZcp	outcome	TEF	Wald ratio	1	-0.318169043212659	0.547515895195117	0.561163757485654	-1.39130019779509	0.754962111369771	0.727479802496963	0.248751667911243	2.12753091259614	0.950409065844342
1063	tMewDQ	9naZcp	outcome	IFI30	Wald ratio	1	-0.163503591060466	0.0639971111021947	0.0106230840482841	-0.288937928820768	-0.0380692533001645	0.849163449598815	0.749058698916457	0.962646272151473	0.795940198387791
1064	TnAQ0Y	9naZcp	outcome	OMG	Wald ratio	1	0.132420411438008	0.323261592628078	0.682071110556444	-0.501172310113025	0.76601313298904	1.14158815511383	0.605820034304454	2.15117269502723	0.950861658837055
1065	TnQzay	9naZcp	outcome	LGALS8	Wald ratio	1	-0.110723327656874	0.103924526835838	0.286685656519669	-0.314415400255117	0.0929687449413684	0.895186387985511	0.730215633388255	1.09742743457324	0.90367911971974
1066	tnzmFV	9naZcp	outcome	EPGN	Wald ratio	1	0.874973177355028	0.638193966569735	0.170370438228054	-0.375886997121653	2.12583335183171	2.39881095064969	0.686679925466216	8.37987796577865	0.873918853749482
1067	tORh5G	9naZcp	outcome	CLEC3B	Wald ratio	1	0.1542341256299	0.137835669743962	0.263152485024105	-0.115923787068266	0.424392038328067	1.16676402416506	0.890543091611065	1.5286607699388	0.887952322317913
1068	TPKufc	9naZcp	outcome	CR1	Wald ratio	1	-0.0273283176394203	0.0695129690291294	0.694216198917125	-0.163573736936514	0.108917101657673	0.973041722313983	0.849103886373817	1.11506990906285	0.950861658837055
1069	Tq8LKM	9naZcp	outcome	IL12B	Wald ratio	1	-0.0595960751464071	0.0549833758316697	0.278412413302386	-0.16736349177648	0.0481713414836655	0.942145012522872	0.845892080633034	1.04935043718278	0.900667495311556
1070	TRK2Ow	9naZcp	outcome	FN1	Wald ratio	1	0.00375612579928148	0.0695988015749215	0.956960457029745	-0.132657525287565	0.140169776886128	1.0037631888803	0.875764968111481	1.15046910533979	0.998926911221477
1071	TrRi1g	9naZcp	outcome	CD36	Wald ratio	1	0.0274443312417996	0.104138078821623	0.79213601093672	-0.176666303248582	0.231554965732181	1.02782439580684	0.838059395565547	1.2605586122005	0.971823486325002
1072	TRyD1x	9naZcp	outcome	RBPMS2	Wald ratio	1	-0.711447402860066	0.388440764270588	0.0670189828649568	-1.47279130083042	0.0498964951102862	0.490933104986209	0.229284588872316	1.05116229030821	0.800019708287237
1073	TsAeIE	9naZcp	outcome	GALNT5	Wald ratio	1	-0.0249049646374283	0.123533580813513	0.840225681132923	-0.267030783031913	0.217220853757056	0.975402605363945	0.76564950208955	1.24261850880103	0.976899573092341
1074	TSqqce	9naZcp	outcome	CCL11	Wald ratio	1	0.00796072707973995	0.386537525982929	0.983568756424962	-0.7496528238468	0.76557427800628	1.00799249791792	0.472530575614463	2.15022884929209	0.999227526243682
1075	Tt644N	9naZcp	outcome	ADAMTS8	Wald ratio	1	-0.030981004392013	0.0639869110318699	0.628260105702622	-0.156395350014478	0.0944333412304521	0.969493989028876	0.855221011886558	1.09903590031041	0.950861658837055
1076	TtA1wG	9naZcp	outcome	SDC4	Wald ratio	1	0.0185922974767596	0.123948649845064	0.880764615259515	-0.224347056219566	0.261531651173085	1.01876621038099	0.799037775212983	1.29891805320142	0.986836765768344
1077	tv5Xot	9naZcp	outcome	SERPINA12	Wald ratio	1	-0.0874077030532828	0.0447016563560168	0.0505409308817936	-0.175022949511076	0.00020754340451006	0.916303439757885	0.839437755862073	1.00020756494313	0.800019708287237
1078	tVcsRN	9naZcp	outcome	MYOM3	Wald ratio	1	-0.158751986927734	0.432776117229748	0.713751475545489	-1.00699317669804	0.689489202842571	0.853207939453029	0.365315769787165	1.99269740906558	0.952404550435574
1079	TvoJUg	9naZcp	outcome	SULT2A1	Wald ratio	1	-0.196891049030002	0.103815280397637	0.0578871272365212	-0.400368998609371	0.00658690054936736	0.821280107702783	0.670072744500586	1.00660864188859	0.800019708287237
1080	TWOQjw	9naZcp	outcome	HSPG2	Wald ratio	1	0.0633856215345244	0.186010141699445	0.733281004559432	-0.301194256196389	0.427965499265438	1.0654376157124	0.739934022016229	1.53413315133389	0.961322147755374
1081	TXoVvR	9naZcp	outcome	ENTR1	Wald ratio	1	0.129972027017807	0.129972027017807	0.317310507862914	-0.124773145937095	0.384717199972709	1.13879652734409	0.882697123302031	1.46919877323223	0.90367911971974
1082	Ty7xPS	9naZcp	outcome	MSLN	Wald ratio	1	-0.100455443259643	0.0547074913968058	0.0663239006460261	-0.207682126397383	0.00677123987809597	0.904425409763159	0.812465256927291	1.00679421655376	0.800019708287237
1083	tYerl5	9naZcp	outcome	STAB2	Wald ratio	1	-0.086723872208178	0.0746435674284465	0.245300518101958	-0.233025264367933	0.0595775199515771	0.916930250605337	0.792133560517782	1.06138803653969	0.87421925747448
1084	TYjOaX	9naZcp	outcome	DKK3	Wald ratio	1	0.0960485251459993	0.0965989464935408	0.320075865083063	-0.0932854099813407	0.285382460273339	1.10081247978426	0.910933473685083	1.33027070653867	0.90367911971974
1085	u3krmC	9naZcp	outcome	IGF2R	Wald ratio	1	0.0222924153652271	0.0715514622206482	0.755376618001319	-0.117948450587243	0.162533281317697	1.02254274796866	0.888741865555054	1.17648747285048	0.966376878491477
1086	U4aJMg	9naZcp	outcome	PLA2G1B	Wald ratio	1	0.57619759119689	0.564640619453685	0.307506635834575	-0.530498022932334	1.68289320532611	1.77926007769991	0.588311903888169	5.38110210446883	0.90367911971974
1087	u8M1fN	9naZcp	outcome	WFDC2	Wald ratio	1	-0.255519215044971	0.405685892194478	0.52879602576701	-1.05066356374615	0.539625133656205	0.774514254091314	0.349705620132142	1.71536370952218	0.9418876626175
1088	UaJvGy	9naZcp	outcome	CD38	Wald ratio	1	0.044201755371368	0.0825425045056485	0.592302112307366	-0.117581553459703	0.205985064202439	1.04519320696108	0.889068002218295	1.22873485172326	0.950409065844342
1089	Uc5d2B	9naZcp	outcome	CA5A	Wald ratio	1	0.0878167277260909	0.0505873825915087	0.0825742106675169	-0.0113345421532662	0.186967997605448	1.09178800922012	0.988729451760873	1.20558870270723	0.800019708287237
1090	Ud35WT	9naZcp	outcome	GAL	Wald ratio	1	-0.020936043763085	0.359964881474978	0.953620106140314	-0.726467211454042	0.684595123927872	0.979281593732291	0.483614483450494	1.98296881636098	0.998926911221477
1091	UdRWaD	9naZcp	outcome	PADI4	Wald ratio	1	0.0532893334491225	0.114078647161455	0.640408282698936	-0.170304814987329	0.276883481885574	1.05473477102487	0.843407694105388	1.31901267321126	0.950861658837055
1092	uFd4Dq	9naZcp	outcome	MGMT	Wald ratio	1	0.004262318099307	0.0737130306586034	0.953889514521124	-0.140215221991556	0.14873985819017	1.0042714146967	0.86917115052112	1.1603710889072	0.998926911221477
1093	UfFc0k	9naZcp	outcome	CEP20	Wald ratio	1	0.0533453126316085	0.301354222234701	0.859493753264192	-0.537308962948405	0.643999588211622	1.05479381586772	0.584318561445187	1.90408121083991	0.981558259423852
1094	uFImFs	9naZcp	outcome	COCH	Wald ratio	1	-0.138183986055262	0.100676904125976	0.169892589834067	-0.335510718142176	0.059142746031652	0.87093843647658	0.714972843490088	1.06092667300417	0.873918853749482
1095	ugaIgW	9naZcp	outcome	IL5RA	Wald ratio	1	-0.0794433760833415	0.0996544113085745	0.425341415807113	-0.274766022248148	0.115879270081464	0.923630318054084	0.759749866995964	1.122860301117	0.921277792560758
1096	UInMcD	9naZcp	outcome	VSIR	Wald ratio	1	-0.0297862834164867	0.0880049282759835	0.73501540641829	-0.202275942837414	0.142703376004441	0.970652956016445	0.816869487555144	1.15338762847334	0.961322147755374
1097	ujrRfr	9naZcp	outcome	TF	Wald ratio	1	0.0635969716886974	0.0903746439786752	0.481617313358525	-0.113537330509506	0.240731273886901	1.06566281991437	0.892670871930709	1.2721791216192	0.934464837176404
1098	ukEAfy	9naZcp	outcome	SERPINA5	Wald ratio	1	0.0597560546943654	0.140602481633801	0.670836674740339	-0.215824809307884	0.335336918696615	1.06157754809649	0.805876471564124	1.39841145682696	0.950861658837055
1099	Ul0Qdw	9naZcp	outcome	TNFSF12	Wald ratio	1	-0.0104084377735551	0.086203215406623	0.903894572080973	-0.179366739970536	0.158549864423426	0.989645542568878	0.835799322164624	1.17181035441608	0.993923274132549
1100	UlQQuT	9naZcp	outcome	CPXM1	Wald ratio	1	-0.10492575749274	0.0893101747849433	0.240056082486515	-0.279973700071229	0.0701221850857487	0.900391367417503	0.755803618775677	1.07263923376448	0.873918853749482
1101	UMTIwH	9naZcp	outcome	FAM172A	Wald ratio	1	-0.0861124585106905	0.240351862045661	0.720136294965019	-0.557202108120187	0.384977191098806	0.917491045741641	0.572809482905942	1.46958080153557	0.952404550435574
1102	UPe9gA	9naZcp	outcome	RTN4IP1	Wald ratio	1	-0.337214255288939	0.292321955049235	0.248675917661281	-0.910165287185441	0.235736776607562	0.71375589754289	0.402457697435722	1.26584106733012	0.876004629766613
1103	uPQNVR	9naZcp	outcome	KLK1	Wald ratio	1	0.0265222651594496	0.0330681859222074	0.422525319255283	-0.0382913792480768	0.091335909566976	1.02687711058976	0.962432467182462	1.09563697839513	0.921277792560758
1104	uPRzPJ	9naZcp	outcome	GALNT2	Wald ratio	1	0.0797795436888807	0.101379245473643	0.431316065025918	-0.11892377743946	0.278482864817221	1.08304827652661	0.887875474324885	1.32112396750138	0.925887189107912
1105	UQEqK8	9naZcp	outcome	CD8A	Wald ratio	1	0.145010759798377	0.107597983770396	0.177752030063863	-0.0658812883915987	0.355902807988353	1.15605200908763	0.936242000488641	1.42746880295696	0.873918853749482
1106	UQtE2J	9naZcp	outcome	CDKN1A	Wald ratio	1	-0.260463580135711	0.213550111091095	0.222584819895473	-0.679021797874257	0.158094637602834	0.770694224443993	0.507112808649194	1.17127703631367	0.873918853749482
1107	uqzHy5	9naZcp	outcome	HSPA2	Wald ratio	1	0.129144713385889	0.276512300439726	0.640465028199283	-0.412819395475973	0.671108822247752	1.137854775069	0.661781792821203	1.95640542425307	0.950861658837055
1108	uR66lm	9naZcp	outcome	GCNT1	Wald ratio	1	-0.0278987056204853	0.0676393078712485	0.680000162268146	-0.160471749048132	0.104674337807162	0.972486869266298	0.851741885751078	1.11034895279502	0.950861658837055
1109	urbKr1	9naZcp	outcome	CLEC4G	Wald ratio	1	0.0947345821480328	0.17363533895121	0.585344324885003	-0.245590682196339	0.435059846492405	1.09936702476509	0.782242345124196	1.54505552233809	0.950409065844342
1110	uT5Lv6	9naZcp	outcome	MMP1	Wald ratio	1	0.0490336646754037	0.0634810837315495	0.439869387122236	-0.0753892594384332	0.173456588789241	1.05025570666236	0.927382423698132	1.18940905196182	0.928613150591387
1111	utbUsH	9naZcp	outcome	S100A12	Wald ratio	1	-0.18675288212022	0.148891819458034	0.209738174513547	-0.478580848257966	0.105075084017527	0.829648732090946	0.61966216274173	1.1107940101016	0.873918853749482
1112	uTLBg5	9naZcp	outcome	APOBR	Wald ratio	1	0.0388158483141043	0.0293354798318576	0.185778606891738	-0.0186816921563366	0.0963133887845452	1.03957902579183	0.981491729041612	1.10110408359893	0.873918853749482
1113	UuDcHc	9naZcp	outcome	CSPG4	Wald ratio	1	0.670227480062388	0.299432035549278	0.0251995927787612	0.0833406903858038	1.25711426973897	1.95468192123053	1.08691204596077	3.51526273665328	0.795940198387791
1114	Uv0xzM	9naZcp	outcome	LTBP2	Wald ratio	1	-0.220915247996744	0.274206206943327	0.420442547064191	-0.758359413605666	0.316528917612177	0.801784630264301	0.468434303899107	1.37235592691888	0.921277792560758
1115	uvsYqY	9naZcp	outcome	PECR	Wald ratio	1	-0.0266040093807078	0.102615464754159	0.795435211338969	-0.227730320298859	0.174522301537443	0.97374675977093	0.79633898734044	1.19067729602322	0.971823486325002
1116	UVTGxD	9naZcp	outcome	ADGRE2	Wald ratio	1	0.232331828742356	0.130350005925	0.0746890535446684	-0.0231541828706447	0.487817840355356	1.26153827404073	0.977111818253475	1.62875812894612	0.800019708287237
1117	V0NME0	9naZcp	outcome	VSTM1	Wald ratio	1	-0.0791507037300922	0.038060820928447	0.0375636346429049	-0.153749912749848	-0.00455149471033608	0.923900678674411	0.857486440624512	0.995458847644705	0.800019708287237
1118	v2gAPq	9naZcp	outcome	CD2AP	Wald ratio	1	0.0225308329550983	0.101225481392471	0.823861901504643	-0.175871110574144	0.220932776484341	1.02278656921065	0.838726079293522	1.24723958391616	0.971823486325002
1119	V9HxDX	9naZcp	outcome	SCARF1	Wald ratio	1	0.0786664464006167	0.0770931174726044	0.307534923937204	-0.0724360638456879	0.229768956646921	1.08184340911867	0.930125213388394	1.25830925235309	0.90367911971974
1120	VBc104	9naZcp	outcome	POSTN	Wald ratio	1	-0.026184972280752	0.117832375263384	0.824140895741885	-0.257136427796985	0.204766483235481	0.974154881292293	0.773262712040635	1.22723845074756	0.971823486325002
1121	vBDKWh	9naZcp	outcome	TCN2	Wald ratio	1	0.00641806299649734	0.0553557933447896	0.907698485974457	-0.10207929195929	0.114915417952285	1.00643870289524	0.902957951525123	1.12177855123221	0.994363758079341
1122	vBrAsU	9naZcp	outcome	HCLS1	Wald ratio	1	-0.740816764478116	0.392800828520512	0.0592968751978061	-1.51070638837832	0.0290728594220883	0.476724384921855	0.220753984820649	1.02949960048858	0.800019708287237
1123	VBYoks	9naZcp	outcome	TMPRSS11D	Wald ratio	1	0.119009043508999	0.260405926886028	0.647661288493927	-0.391386573187616	0.629404660205615	1.12638010467091	0.676118736138547	1.87649309564239	0.950861658837055
1124	Vc7Gkx	9naZcp	outcome	CCL16	Wald ratio	1	0.0382498212236617	0.0446525086893616	0.39166001458747	-0.049269095807487	0.12576873825481	1.03899076240279	0.951924936220376	1.13401988253875	0.917705998961325
1125	VekPCU	9naZcp	outcome	CEACAM19	Wald ratio	1	0.0836603390235643	0.174458365701917	0.631552177646451	-0.258278057752193	0.425598735799321	1.0872595314493	0.772380435877596	1.53050651442793	0.950861658837055
1126	vF385o	9naZcp	outcome	LRIG3	Wald ratio	1	-0.306786042210724	0.370744969738755	0.407962005198556	-1.03344618289868	0.419874098477236	0.735808015922987	0.355778766792638	1.52176995040314	0.917705998961325
1127	VFAaun	9naZcp	outcome	RSPO3	Wald ratio	1	-0.263718629978429	0.181512074498869	0.146251923418611	-0.619482295996212	0.0920450360393539	0.76818965479086	0.538223005685519	1.09641419912196	0.873918853749482
1128	VGGIbm	9naZcp	outcome	COMT	Wald ratio	1	-0.0581003406187908	0.060539667896679	0.337202719541407	-0.176758089696282	0.0605574084587	0.943555265767439	0.83798247660078	1.06242858820735	0.90367911971974
1129	vHE4vY	9naZcp	outcome	KLK10	Wald ratio	1	-0.14779017264737	0.0558549713526443	0.00814587901432534	-0.257265916498552	-0.0383144287961866	0.862612095566399	0.773162589738575	0.962410283804667	0.795940198387791
1130	VhRB47	9naZcp	outcome	KLK4	Wald ratio	1	-0.0789002213729141	0.0796540451439929	0.321912066461246	-0.23502214985514	0.077221707109312	0.92413212848004	0.79055333879287	1.08028155594547	0.90367911971974
1131	vIc3Ix	9naZcp	outcome	FUT8	Wald ratio	1	-0.0358997810665659	0.037004389714768	0.331972101198306	-0.108428384907511	0.0366288227743793	0.964736973548989	0.897243148667248	1.03730792429559	0.90367911971974
1132	VjR8U6	9naZcp	outcome	SCGB3A2	Wald ratio	1	0.0613371498671028	0.143528930689021	0.669124108509295	-0.219979554283378	0.342653854017583	1.06325733083152	0.802535206202144	1.40868106823244	0.950861658837055
1133	VlGs3h	9naZcp	outcome	VSIG2	Wald ratio	1	0.194862197698311	0.153381630861542	0.203927852996991	-0.105765798790311	0.495490194186933	1.21514352537705	0.899635319085267	1.64130259888765	0.873918853749482
1134	vlUozZ	9naZcp	outcome	HDGFL2	Wald ratio	1	-0.109295130481571	0.617937853107345	0.859609915814892	-1.32045332257197	1.10186306160882	0.896465804067945	0.267014230947886	3.00976818729949	0.981558259423852
1135	vlYaMF	9naZcp	outcome	TST	Wald ratio	1	-0.135865522883919	0.308424654137948	0.659564534838183	-0.740377844994298	0.468646799226459	0.872960017741367	0.476933674470079	1.59783054409344	0.950861658837055
1136	VM9KKf	9naZcp	outcome	TNFSF14	Wald ratio	1	-0.180559355962959	0.113592177081383	0.111938437887046	-0.40320002304247	0.0420813111165517	0.83480312868277	0.668178434872565	1.04297928111292	0.802399691310503
1137	VMGGQd	9naZcp	outcome	CDH2	Wald ratio	1	0.275468008668895	0.317205585739939	0.385163873930437	-0.346254939381386	0.897190956719176	1.31714696684007	0.707332137300826	2.45270367450893	0.91637754132656
1138	Vo5fdp	9naZcp	outcome	MAP4K5	Wald ratio	1	-0.133439605080475	0.160693166041035	0.406312665614195	-0.448398210520903	0.181519000359953	0.875080317787071	0.638650316114232	1.19903731863393	0.917705998961325
1139	VodOL3	9naZcp	outcome	CXCL8	Wald ratio	1	-0.181298863224321	0.407127271801983	0.656093935740215	-0.979268315956208	0.616670589507567	0.834186013915851	0.375585808481958	1.85274919897897	0.950861658837055
1140	VorsO3	9naZcp	outcome	GRPEL1	Wald ratio	1	-0.459721381727739	0.618713494979423	0.457464796096125	-1.67239983188741	0.752957068431931	0.631459557170508	0.187795845970145	2.12326939545491	0.934464837176404
1141	VPaX3Z	9naZcp	outcome	RSPO1	Wald ratio	1	0.115689601810051	0.142370783039307	0.416451042994819	-0.16335713294699	0.394736336567092	1.12264735034029	0.849287825583391	1.48399286468086	0.921277792560758
1142	VPDAQV	9naZcp	outcome	SERPINE2	Wald ratio	1	-0.0115916438538881	0.0619279603152927	0.85151990745125	-0.132970446071862	0.109787158364086	0.988475280412714	0.875490965923525	1.116040505291	0.980956750770057
1143	vpDZJf	9naZcp	outcome	RPE	Wald ratio	1	0.292609673418159	0.54473247378475	0.591155605253844	-0.77506597519995	1.36028532203627	1.33991968207733	0.460673386977533	3.89730513020881	0.950409065844342
1144	vpq8Dp	9naZcp	outcome	AGR2	Wald ratio	1	-0.429653003105806	0.272874309131863	0.115361401685073	-0.964486649004257	0.105180642792645	0.650734858526235	0.381178828052983	1.11091127034553	0.806334356855769
1145	VqMDHE	9naZcp	outcome	SERPINA9	Wald ratio	1	0.0725444511577812	0.0632490618729401	0.251396145927286	-0.0514237101131815	0.196512612428744	1.07524060071748	0.949876113139224	1.21715067200751	0.880112198952666
1146	vqrGVh	9naZcp	outcome	PROCR	Wald ratio	1	0.0482232399568795	0.0653256680811216	0.460394487491481	-0.0798150694821188	0.176261549395878	1.04940489828155	0.923287074556576	1.19274998089429	0.934464837176404
1147	VqXQOk	9naZcp	outcome	AHSG	Wald ratio	1	-0.0302246800971978	0.0430926132078859	0.48306035419025	-0.114686201984654	0.0542368417902587	0.970227518244472	0.89164589672438	1.05573461462338	0.934464837176404
1148	vQxzJr	9naZcp	outcome	GSTT2B	Wald ratio	1	-0.00096611823354942	0.0279208169495783	0.972397045984731	-0.0556909194547229	0.053758682987624	0.999034348308414	0.945831428810799	1.0552299264943	0.998926911221477
1149	vrNUep	9naZcp	outcome	IL6ST	Wald ratio	1	0.21290892480993	0.171761632603755	0.215138020685133	-0.123743875093431	0.54956172471329	1.237271961333	0.883606125439281	1.73249354234588	0.873918853749482
1150	vskU2z	9naZcp	outcome	DNER	Wald ratio	1	0.0863692612524995	0.108505920649148	0.42603981117076	-0.126302343219832	0.29904086572483	1.0902088258637	0.881348336802761	1.34856473242214	0.921277792560758
1151	VtdqeL	9naZcp	outcome	ACP5	Wald ratio	1	-0.074882434577713	0.0896592350010483	0.403611127862545	-0.250614535179768	0.100849666024342	0.927852563295011	0.778322329620473	1.10611034329816	0.917705998961325
1152	vTqLR7	9naZcp	outcome	ADAMTS1	Wald ratio	1	-0.216936664008875	0.694577915467013	0.75479067976161	-1.57830937832422	1.14443605030647	0.804980951956895	0.206323618695716	3.14066967761498	0.966376878491477
1153	vUbpZI	9naZcp	outcome	ITGB7	Wald ratio	1	0.0502297638703774	0.272036443931648	0.853508656579393	-0.482961666235652	0.583421193976407	1.05151266824312	0.616953473069304	1.79215927900542	0.981558259423852
1154	VUe8Ab	9naZcp	outcome	NOTCH2	Wald ratio	1	-0.637180837263251	0.32202432733544	0.047852836361643	-1.26834851884071	-0.00601315568578975	0.528781044542078	0.281295793090269	0.994004887151949	0.800019708287237
1155	vViGxM	9naZcp	outcome	DDT	Wald ratio	1	-0.00050471402903115	0.163022631377062	0.997529773107815	-0.320029071528072	0.31901964347001	0.999495413317669	0.726127927118426	1.37577834970136	0.999227526243682
1156	Vwcx6R	9naZcp	outcome	IGFBP6	Wald ratio	1	-0.533780692389812	0.39423516852219	0.175747485636463	-1.3064816226933	0.23892023791368	0.586383836704823	0.270771057156695	1.26987724448587	0.873918853749482
1157	vWEbp5	9naZcp	outcome	FDX1	Wald ratio	1	0.763520086758209	0.584102833995184	0.191155920486574	-0.381321467872351	1.90836164138877	2.14581640156588	0.68295830517385	6.74203387578257	0.873918853749482
1158	VXiyys	9naZcp	outcome	HEG1	Wald ratio	1	-0.534492519983495	0.269645238986287	0.0474561440415808	-1.06299718839662	-0.00598785157037163	0.585966581034035	0.345418971572114	0.994030039884572	0.800019708287237
1159	vXslxW	9naZcp	outcome	TPK1	Wald ratio	1	-0.0609838936102767	0.085739731610488	0.476918421687249	-0.229033767566833	0.10706598034628	0.940838393163803	0.795301677649116	1.1130076886894	0.934464837176404
1160	VYAZzx	9naZcp	outcome	PYDC1	Wald ratio	1	0.0585296169782184	0.0972186858282272	0.547146968398198	-0.132019007245107	0.249078241201544	1.06027638741225	0.876324338409582	1.28284240027412	0.949036819624125
1161	VYdv0q	9naZcp	outcome	C8B	Wald ratio	1	-0.0152627875400153	0.0582760978800583	0.793394868265903	-0.129483939384929	0.0989583643048989	0.984853098471416	0.878548698335404	1.10402033194802	0.971823486325002
1162	VyrLp7	9naZcp	outcome	LY9	Wald ratio	1	0.0546803889205755	0.0560263677247743	0.329076369669681	-0.0551312918199821	0.164492069661133	1.0562029865469	0.946360890353005	1.17879422127691	0.90367911971974
1163	VYvadQ	9naZcp	outcome	WIF1	Wald ratio	1	-0.167471076921387	0.154293024966918	0.277740436158824	-0.469885405856546	0.134943252013771	0.845801080106203	0.625073893986156	1.1444718360365	0.900667495311556
1164	W0PnT5	9naZcp	outcome	NRP1	Wald ratio	1	-0.0805497106785902	0.0923855865334035	0.383270505925972	-0.261625460284061	0.100526038926881	0.922609038922386	0.769799290128049	1.10575243393599	0.914532378374959
1165	w2kH0S	9naZcp	outcome	ISLR2	Wald ratio	1	-0.0475899682031628	0.144454505253848	0.74181855504064	-0.330720798500705	0.23554086209438	0.95352468237112	0.718405720996468	1.26559309498513	0.963163930423742
1166	W3x4zf	9naZcp	outcome	SPINT1	Wald ratio	1	0.0453480116347424	0.104743218792705	0.665055012981435	-0.159948697198959	0.250644720468443	1.04639195312489	0.852187507450906	1.28485352107512	0.950861658837055
1167	w67dPC	9naZcp	outcome	EPHA2	Wald ratio	1	-0.401260640717396	0.233121060497758	0.0852046782834691	-0.858177919293001	0.0556566378582104	0.66947554570951	0.423933820655128	1.05723460706773	0.800019708287237
1168	W7eA4c	9naZcp	outcome	TP53I3	Wald ratio	1	-0.0741790986902331	0.063558000468677	0.243166453361206	-0.19875277960884	0.0503945822283738	0.928505384850569	0.819752527824788	1.05168599111752	0.873918853749482
1169	wa7ryH	9naZcp	outcome	FUT3_FUT5	Wald ratio	1	0.00582813284556345	0.063302489061043	0.926644021741604	-0.118244745714081	0.129901011405208	1.00584514945409	0.888478574679101	1.13871565788261	0.998926911221477
1170	WAoD2J	9naZcp	outcome	SHBG	Wald ratio	1	0.0381871390122015	0.106116184370445	0.71895064080824	-0.16980058235387	0.246174860378273	1.0389256382052	0.843833075024524	1.27912322195799	0.952404550435574
1171	wBeFT5	9naZcp	outcome	ERBB4	Wald ratio	1	-0.0130824094891077	0.150689975967129	0.930817196961785	-0.308434762384681	0.282269943406466	0.987002793272726	0.734595873919041	1.32613665351941	0.998926911221477
1172	wC0ATM	9naZcp	outcome	YES1	Wald ratio	1	0.249879439008983	0.398172377112445	0.530288299116123	-0.530538420131408	1.03029729814937	1.28387062264226	0.588288138215106	2.80189871018805	0.9418876626175
1173	Wc3VQx	9naZcp	outcome	CRYM	Wald ratio	1	0.0186671644577189	0.0768505341960634	0.808081154897341	-0.131959882566565	0.169294211482003	1.01884248518666	0.876376152336114	1.18446857191889	0.971823486325002
1174	wClFQN	9naZcp	outcome	CCL8	Wald ratio	1	-0.0318997222847707	0.0349958718006455	0.362017160359276	-0.100491631014036	0.0366921864444945	0.968603706576063	0.904392681230754	1.03737365401513	0.909076464327548
1175	WcyhzJ	9naZcp	outcome	WFIKKN2	Wald ratio	1	0.0997235210165828	0.044786012432597	0.0259695597826345	0.0119429366486925	0.187504105384473	1.1048654037798	1.01201453827725	1.20623520147008	0.795940198387791
1176	WcyOEw	9naZcp	outcome	CEP170	Wald ratio	1	-0.0275825292259883	0.448982281289698	0.951014015721803	-0.907587800553796	0.852422742101819	0.972794395271988	0.403496364771225	2.34532208489448	0.998926911221477
1177	wDRqbU	9naZcp	outcome	IDI2	Wald ratio	1	-0.167087277072353	0.0889148912610545	0.0602196252376939	-0.34136046394402	0.00718590979931349	0.846125760735263	0.710802643297832	1.00721179040389	0.800019708287237
1178	WF73vA	9naZcp	outcome	PODXL	Wald ratio	1	-0.196947139315798	0.118096273666511	0.095378686408046	-0.42841583570216	0.0345215570705643	0.821234043158722	0.65154042468897	1.03512434238409	0.802399691310503
1179	WFS4je	9naZcp	outcome	EVI5	Wald ratio	1	0.103706654395857	0.217028495291993	0.632758322368377	-0.321669196376448	0.529082505168163	1.10927500623658	0.724937962773855	1.69737426186497	0.950861658837055
1180	WgCWhg	9naZcp	outcome	ASRGL1	Wald ratio	1	-0.0814501360648796	0.0817198385021805	0.318910309944884	-0.241621019529153	0.0787207473993942	0.921778672219852	0.785353754896078	1.0819021558913	0.90367911971974
1181	WhXNrI	9naZcp	outcome	CHMP6	Wald ratio	1	0.375555987229104	0.195249266570038	0.0544211274167226	-0.00713257524817079	0.758244549706379	1.45580059618965	0.992892801197684	2.13452587561281	0.800019708287237
1182	WI73WU	9naZcp	outcome	ATXN3	Wald ratio	1	-0.0524036465027982	0.104807293005596	0.617075077451974	-0.257825940793767	0.153018647788171	0.948945750892692	0.772729721123954	1.16534670987871	0.950830561444482
1183	wiqe57	9naZcp	outcome	NAGK	Wald ratio	1	-0.195909590002232	0.133491883420126	0.14221921593527	-0.457553681505679	0.0657345015012142	0.822086556162141	0.632829856855696	1.06794314222225	0.873918853749482
1184	wivqAA	9naZcp	outcome	CD33	Wald ratio	1	-0.033682348238056	0.0239008582194286	0.158760468841125	-0.080528030348136	0.0131633338720241	0.966878586548973	0.922629041608061	1.01325035194814	0.873918853749482
1185	wjUvBB	9naZcp	outcome	HBQ1	Wald ratio	1	0.130549464235674	0.0813988141571664	0.108752602209314	-0.0289922115123722	0.29009113998372	1.1394543007357	0.971424030361183	1.33654929555566	0.802399691310503
1186	WMsz6z	9naZcp	outcome	DDC	Wald ratio	1	-0.125407058373825	0.0861530318957342	0.145494543145	-0.294267000889464	0.0434528841418143	0.882137747933937	0.745077528519998	1.04441078484234	0.873918853749482
1187	WnT9Na	9naZcp	outcome	CCN3	Wald ratio	1	-0.0227229691346336	0.11967430410907	0.849408323108071	-0.257284605188411	0.211838666919144	0.977533253148852	0.773148140477744	1.2359484696184	0.979557729639541
1188	WnZH3R	9naZcp	outcome	CST1	Wald ratio	1	0.00175157422733682	0.0544739584701751	0.974348968067605	-0.105017384374206	0.10852053282888	1.00175310912951	0.900308871143903	1.11462779476516	0.998926911221477
1189	woMNcQ	9naZcp	outcome	MYO9B	Wald ratio	1	0.428301433563423	0.643585222920699	0.505735246324823	-0.833125603361146	1.68972847048799	1.53464860585168	0.434688496958328	5.41800935594641	0.934571023687926
1190	WOXgUQ	9naZcp	outcome	FAS	Wald ratio	1	-0.0234487318464531	0.116090442911948	0.83992707877814	-0.250985999953871	0.204088536260965	0.976824053350668	0.778033263984295	1.22640673011596	0.976899573092341
1191	WpuDMc	9naZcp	outcome	TXNDC5	Wald ratio	1	-0.128785171500044	0.295329346162404	0.66278372294114	-0.707630689978356	0.450060346978268	0.879162814488443	0.492810436029888	1.56840683124731	0.950861658837055
1192	WPvKW0	9naZcp	outcome	IL31RA	Wald ratio	1	0.0143278371966935	0.0494961648613049	0.772218915230022	-0.0826846459314641	0.111340320324851	1.01443097263664	0.92064142946732	1.11777524376667	0.968628372510942
1193	wqPqyj	9naZcp	outcome	GIPC2	Wald ratio	1	-0.052171470232163	0.117385808022367	0.65672128656377	-0.282247653956002	0.177904713491676	0.949166099156998	0.754086908800035	1.19471147592593	0.950861658837055
1194	WrKVzn	9naZcp	outcome	SOD2	Wald ratio	1	-0.184831102613129	0.196940726577438	0.34798169877374	-0.570834926704908	0.201172721478649	0.831244667048729	0.565053463468243	1.2228359636199	0.90367911971974
1195	wsBoyB	9naZcp	outcome	CD226	Wald ratio	1	-0.0951911144682786	0.106752788290337	0.372555495530892	-0.304426579517339	0.114044350580781	0.909199156749641	0.737546177243075	1.12080183199407	0.912230467716581
1196	wsGfGf	9naZcp	outcome	ADAMTS16	Wald ratio	1	0.224806881322694	0.231981569024482	0.33250918454462	-0.22987699396529	0.679490756610677	1.25208089263643	0.794631340942307	1.97287280394224	0.90367911971974
1197	Wt7sZy	9naZcp	outcome	CRTAC1	Wald ratio	1	-0.00063967085096692	0.046823906290779	0.989100276728072	-0.0924145271808938	0.0911351854789599	0.999360533694816	0.911727135522727	1.09541707973207	0.999227526243682
1198	wTTv5D	9naZcp	outcome	APOL1	Wald ratio	1	0.0578289634893408	0.114024340439435	0.6120402266424	-0.165658743771951	0.281316670750633	1.05953376125442	0.847335343319602	1.32487308606755	0.950830561444482
1199	wu63PW	9naZcp	outcome	TMEM106A	Wald ratio	1	-0.360255665310866	0.288591903931823	0.211913106628687	-0.925895797017238	0.205384466395506	0.697497977236019	0.396176366463822	1.22799709783487	0.873918853749482
1200	WVGBze	9naZcp	outcome	VMO1	Wald ratio	1	-0.0124258545164567	0.0393257813268082	0.752023592279266	-0.0895043859170008	0.0646526768840873	0.987651027642133	0.914384254702062	1.0667884397467	0.966376878491477
1201	WwfbYo	9naZcp	outcome	GBP2	Wald ratio	1	-0.101329153505751	0.261239223882015	0.698105736426021	-0.6133580323145	0.410699725302998	0.903635549120723	0.541529339387499	1.50787251261083	0.950861658837055
1202	WYuB6L	9naZcp	outcome	CA13	Wald ratio	1	0.144006086294968	0.113341717515177	0.203889515766997	-0.0781436800347788	0.366155852624715	1.15489113751164	0.924831537169568	1.44217999267729	0.873918853749482
1203	wZLcA4	9naZcp	outcome	HSDL2	Wald ratio	1	-0.0542386022423156	0.0494778471865638	0.272982539272287	-0.151215182727981	0.0427379782433494	0.947206074043743	0.859662694191357	1.04366439624243	0.899929386349466
1204	WZN0Gq	9naZcp	outcome	SLAMF7	Wald ratio	1	0.086724311142786	0.0502314079391384	0.0842582674795721	-0.0117292484179253	0.185177870703497	1.09059597311194	0.988339271060659	1.20343247647294	0.800019708287237
1205	wzO72r	9naZcp	outcome	SERPINE1	Wald ratio	1	-0.525250666911968	0.330236408794039	0.11171555829311	-1.17251402814828	0.122012694324349	0.591407099593684	0.309587650029347	1.12976844333635	0.802399691310503
1206	WZPvec	9naZcp	outcome	HMOX2	Wald ratio	1	0.0903981096949735	0.287304883287985	0.753033680187715	-0.472719461549477	0.653515680939424	1.09460997181562	0.623304907645329	1.92228711133456	0.966376878491477
1207	wzRl4a	9naZcp	outcome	SCARB2	Wald ratio	1	-0.047106043447259	0.130670873946164	0.718477871978191	-0.30322095638174	0.209008869487222	0.953986228238013	0.738435916215105	1.2324559297339	0.952404550435574
1208	WZwqIw	9naZcp	outcome	PDGFC	Wald ratio	1	0.228175480914751	0.35041234569051	0.514941407043905	-0.458632716638649	0.914983678468151	1.25630576377505	0.632147379481707	2.49673450104065	0.9418876626175
1209	wZZCCk	9naZcp	outcome	MUC2	Wald ratio	1	-0.194881264757512	0.135395036001942	0.150050505306974	-0.460255535321317	0.0704930058062939	0.822932363329085	0.631122350846848	1.07303706437539	0.873918853749482
1210	x1EUSS	9naZcp	outcome	ST3GAL1	Wald ratio	1	-0.0281605857401834	0.123642571765493	0.819834374157864	-0.270500026400549	0.214178854920182	0.972232227632816	0.762997879852657	1.23884420836189	0.971823486325002
1211	X3qLg6	9naZcp	outcome	GALNT10	Wald ratio	1	0.0801607490220389	0.0777559265513777	0.302574662380089	-0.0722408670186614	0.232562365062739	1.08346121900863	0.930306788599661	1.26182913795851	0.90367911971974
1212	x4xcme	9naZcp	outcome	TYRP1	Wald ratio	1	0.0847674242700873	0.370368438349304	0.818967440368352	-0.641154714894549	0.810689563434724	1.08846388697481	0.526683903028977	2.24945859638914	0.971823486325002
1213	x5CZAg	9naZcp	outcome	SELP	Wald ratio	1	0.0295192952147287	0.120012872348405	0.805707203689869	-0.205705934588145	0.264744525017603	1.02995930856618	0.814072431633019	1.30309802430497	0.971823486325002
1214	x68ofn	9naZcp	outcome	PRKG1	Wald ratio	1	-0.0770380054160052	0.150807731814362	0.609465959387278	-0.372621159772154	0.218545148940144	0.925854665446109	0.688926176362506	1.24426519261372	0.950830561444482
1215	x6rErR	9naZcp	outcome	TNFRSF17	Wald ratio	1	-0.317226329062701	0.215338145924111	0.140709417742247	-0.739289095073959	0.104836436948557	0.728165931361465	0.477453218745738	1.11052895399554	0.873918853749482
1216	x8Tab1	9naZcp	outcome	CD207	Wald ratio	1	0.00064489223850694	0.0664239005662154	0.992253669647883	-0.129545952871275	0.130835737348289	1.00064510022621	0.878494218156966	1.13978054255995	0.999227526243682
1217	xaJXSR	9naZcp	outcome	METAP2	Wald ratio	1	-0.499600684124732	0.530597806862398	0.346407326049986	-1.53957238557503	0.540371017325568	0.606772905396948	0.214472793481414	1.71664364858361	0.90367911971974
1218	XaMIWi	9naZcp	outcome	IL17RB	Wald ratio	1	-0.0171713626792339	0.0358467863230723	0.631923704125434	-0.0874310638724556	0.0530883385139878	0.982975224933304	0.916282034408945	1.05452279598165	0.950861658837055
1219	xBKpCD	9naZcp	outcome	DNM1	Wald ratio	1	-0.102608362102033	0.110599667561693	0.353539514988539	-0.319383710522951	0.114166986318885	0.90248034978637	0.726596693012662	1.12093929078251	0.906538385681441
1220	XD3Gtk	9naZcp	outcome	PRRT3	Wald ratio	1	-0.075356521656706	0.149765162537856	0.614848581540629	-0.368896240230904	0.218183196917492	0.927412784638469	0.691497156313347	1.24381490980584	0.950830561444482
1221	xeif6I	9naZcp	outcome	SIL1	Wald ratio	1	0.321771134475455	0.490949772189354	0.512206772194767	-0.640490419015679	1.28403268796659	1.37956900404022	0.527033893210874	3.61117313596948	0.94137184699011
1222	XEJ9kb	9naZcp	outcome	FRZB	Wald ratio	1	0.0236369467197667	0.0701442364819024	0.7361347506533	-0.113845756784762	0.161119650224295	1.0239185134273	0.892395591232732	1.1748255285427	0.961322147755374
1223	XFUL23	9naZcp	outcome	SSC5D	Wald ratio	1	-0.0767678291868646	0.0920459475262652	0.404271746033519	-0.257177886338344	0.103642227964615	0.926104843162865	0.773230654361043	1.10920354190878	0.917705998961325
1224	xGBx3j	9naZcp	outcome	COL28A1	Wald ratio	1	0.0433932611872534	0.0373090208620565	0.244798294083329	-0.0297324197023773	0.116518942076884	1.04434851584192	0.97070524039787	1.12357879318152	0.87421925747448
1225	xgdzhS	9naZcp	outcome	TWF2	Wald ratio	1	0.16492526529407	0.441371424263177	0.708653210548123	-0.700162726261757	1.0300132568499	1.17930498040702	0.496504502895672	2.80110296825453	0.952404550435574
1226	XgTWSG	9naZcp	outcome	TNR	Wald ratio	1	-0.0864905106771988	0.0782793862458192	0.26920504377083	-0.239918107719004	0.0669370863646068	0.917144251821273	0.786692282454162	1.06922820702492	0.898258138651059
1227	xGUt7Q	9naZcp	outcome	FUOM	Wald ratio	1	-0.00689806046248539	0.176590347839626	0.968840558800758	-0.353015142228152	0.339219021303182	0.993125676545455	0.70256655487363	1.40385078477194	0.998926911221477
1228	xHIMBV	9naZcp	outcome	EDDM3B	Wald ratio	1	0.312781733546761	0.181536064960473	0.0848934126536926	-0.0430289537757662	0.668592420869288	1.36722307952546	0.957883655316954	1.95148851200363	0.800019708287237
1229	XHlzk9	9naZcp	outcome	ANXA10	Wald ratio	1	-0.442110838500413	0.612826904852057	0.470645873025353	-1.64325157201044	0.759029895009619	0.642678397997796	0.193350326552646	2.13620287390904	0.934464837176404
1230	XiWCJc	9naZcp	outcome	SIGLEC8	Wald ratio	1	-0.0395582406587909	0.0674183245468888	0.557366254274854	-0.171698156770693	0.0925816754531112	0.961213970625472	0.842233357241079	1.09700273609695	0.950409065844342
1231	xiYhMe	9naZcp	outcome	AOC1	Wald ratio	1	-0.180872443551247	0.105213382196477	0.0855959602553474	-0.387090672656342	0.025345785553848	0.834541803095549	0.679029522724661	1.02566972098557	0.800019708287237
1232	xjdPWG	9naZcp	outcome	LCN15	Wald ratio	1	-0.00812716404910647	0.0594969745481757	0.891348606347291	-0.124741234163531	0.108486906065318	0.99190577206251	0.882725292182212	1.11459031407002	0.991285465756385
1233	XjUj7H	9naZcp	outcome	UMOD	Wald ratio	1	-0.0140922834231629	0.0392270277376101	0.719408576499116	-0.0909772577888787	0.0627926909425529	0.986006548004692	0.913038475176916	1.06480607240538	0.952404550435574
1234	XKMf9j	9naZcp	outcome	NCAM1	Wald ratio	1	0.105326829150855	0.108336167126594	0.330940007555671	-0.107012058417269	0.317665716718979	1.11107368228935	0.898514838258139	1.3739169070031	0.90367911971974
1235	XKXnuh	9naZcp	outcome	FAM20A	Wald ratio	1	-0.111619214079596	0.126761355524502	0.378563556502278	-0.36007147090762	0.136833042748428	0.894384761791337	0.697626464292636	1.14663669322757	0.912230467716581
1236	xlHZwY	9naZcp	outcome	SIRPB1	Wald ratio	1	-0.069922735377408	0.0438606249185559	0.110890597528893	-0.155889560217778	0.0160440894629616	0.932465863745735	0.855653683359478	1.01617348696177	0.802399691310503
1237	xlrVzm	9naZcp	outcome	NTRK3	Wald ratio	1	0.0913227441487643	0.160712078130795	0.569873227001721	-0.223672928987594	0.406318417285122	1.09562255397106	0.799576609937804	1.50128051002322	0.950409065844342
1238	XNaxJq	9naZcp	outcome	CD72	Wald ratio	1	-0.248171287822855	0.20598216889297	0.228273076486144	-0.651896338853077	0.155553763207366	0.780226288569346	0.521056739143081	1.16830474618914	0.873918853749482
1239	XndpPU	9naZcp	outcome	SKAP1	Wald ratio	1	-0.565735837555716	0.598118023543754	0.344220062736254	-1.73804716370147	0.606575488590041	0.567942079849913	0.175863498124051	1.83413959977481	0.90367911971974
1240	XPpjZT	9naZcp	outcome	NFKBIE	Wald ratio	1	0.0552246907322756	0.146761506877554	0.706702309034834	-0.232427862747731	0.342877244212282	1.0567780362321	0.792606923770161	1.40899578892199	0.952404550435574
1241	XpscoX	9naZcp	outcome	PI3	Wald ratio	1	-0.0744174733385648	0.107427558788356	0.488483796537975	-0.284975488563743	0.136140541886613	0.928284079083872	0.752032687494753	1.14584292120494	0.934464837176404
1242	xQmgcK	9naZcp	outcome	GNAS	Wald ratio	1	0.527521932585878	0.394978733443698	0.181689707583313	-0.246636384963769	1.30168025013553	1.6947274519367	0.781424779678824	3.67546718639806	0.873918853749482
1243	XqrEHz	9naZcp	outcome	DAPK2	Wald ratio	1	0.127602172882715	0.0734363525569913	0.0822833207313141	-0.0163330781289875	0.271537423894418	1.13610094101952	0.983799583352829	1.31197997033764	0.800019708287237
1244	xqyipb	9naZcp	outcome	BAMBI	Wald ratio	1	-0.634477207353307	0.662886634548231	0.338495154510859	-1.93373501106784	0.664780596361226	0.530212607125609	0.14460707952752	1.94406393983937	0.90367911971974
1245	Xrail2	9naZcp	outcome	TRIM25	Wald ratio	1	-0.759833945478834	0.335764459691323	0.0236358778021807	-1.41793228647383	-0.101735604483842	0.46774409158261	0.24221432931236	0.903268340199214	0.795940198387791
1246	XrE1FN	9naZcp	outcome	ROR1	Wald ratio	1	0.0707018691458713	0.103825973194528	0.495893543819372	-0.132797038315403	0.274200776607145	1.0732612058868	0.875642796011603	1.31547889311513	0.934464837176404
1247	xSEtfj	9naZcp	outcome	BPIFA2	Wald ratio	1	0.083394527929059	0.183931264376869	0.650260373760339	-0.277110750249604	0.443899806107723	1.08697056421028	0.757970547034571	1.55877429813342	0.950861658837055
1248	xtgjHo	9naZcp	outcome	PLAUR	Wald ratio	1	-0.52047168859532	0.220176734856173	0.0180846009146261	-0.952018088913419	-0.0889252882772209	0.594240185535113	0.385961332689967	0.914913925816656	0.795940198387791
1249	XtgWmz	9naZcp	outcome	CD209	Wald ratio	1	0.171244736672407	0.093862177841361	0.0680874705584179	-0.0127251318966609	0.355214605241474	1.18678116235542	0.987355490256058	1.42648675296919	0.800019708287237
1250	xTxZv3	9naZcp	outcome	PSTPIP2	Wald ratio	1	-0.0771003070485912	0.179449837458125	0.667451539453096	-0.428821988466515	0.274621374369333	0.925796984985726	0.651275853476194	1.31603229696583	0.950861658837055
1251	xU2QBy	9naZcp	outcome	CEACAM1	Wald ratio	1	0.0861046452004884	0.0961663116059387	0.370588138554632	-0.102381325547152	0.274590615948128	1.08992037727408	0.902685269077038	1.31599181851266	0.912034675584847
1252	XV1f4u	9naZcp	outcome	HMCN2	Wald ratio	1	0.0516030639730086	0.0455224481545331	0.256973281273904	-0.0376209344098762	0.140827062355893	1.05295770270422	0.963077941415457	1.15122554053584	0.88413878684388
1253	XVk6Ea	9naZcp	outcome	SIGLEC9	Wald ratio	1	0.023706534334669	0.050420614070005	0.638229680513853	-0.0751178692425409	0.122530937911879	1.02398976795369	0.927634140350937	1.13035409032829	0.950861658837055
1254	xWHuMw	9naZcp	outcome	KYAT1	Wald ratio	1	0.232451011657985	0.214025016831438	0.277437974980515	-0.187038021331632	0.651940044647603	1.26168863681057	0.829412200429556	1.91926067090945	0.900667495311556
1255	xyCy5h	9naZcp	outcome	DBN1	Wald ratio	1	0.265282220982055	0.567900458250474	0.640408282698936	-0.847802677188873	1.37836711915298	1.30379888326156	0.428355133112954	3.96841638301515	0.950861658837055
1256	XYvSp4	9naZcp	outcome	CLEC5A	Wald ratio	1	-0.186373248270671	0.111465538869575	0.094519249749358	-0.404845704455037	0.0320992079136948	0.829963754625707	0.667079730348788	1.03261994429397	0.802399691310503
1257	xZmOMs	9naZcp	outcome	PPM1F	Wald ratio	1	-0.159015015560755	0.578511770897223	0.783416800042233	-1.29289808651931	0.974868055397802	0.85298355084664	0.274474179414855	2.65081742685617	0.968628372510942
1258	y1Eedh	9naZcp	outcome	FCRL6	Wald ratio	1	0.0235733500966045	0.0409066957558725	0.564431895351643	-0.0566037735849057	0.103750473778115	1.02385339773804	0.944968416646591	1.1093236150471	0.950409065844342
1259	y1xeWi	9naZcp	outcome	ENTPD6	Wald ratio	1	-0.0368932140592492	0.0457496816388133	0.420003795582617	-0.126562590071323	0.0527761619528249	0.963779047906455	0.881118998516619	1.05419365006003	0.921277792560758
1260	Y2f4hU	9naZcp	outcome	INHBB	Wald ratio	1	-0.00619992503727	0.0865171357473587	0.942871504583908	-0.175773511102093	0.163373661027553	0.99381925483956	0.838807942510895	1.17747658460808	0.998926911221477
1261	y3HeQl	9naZcp	outcome	CCL24	Wald ratio	1	0.0792223395347144	0.0359704372519751	0.027635008696698	0.00872028252084318	0.149724396548586	1.08244496562705	1.00875841494571	1.16151408132184	0.795940198387791
1262	Y3L6Wn	9naZcp	outcome	CST7	Wald ratio	1	0.0190511082615864	0.0488489955425292	0.696536546928035	-0.0766929230017708	0.114795139524944	1.01923373855081	0.926174216741886	1.12164363358624	0.950861658837055
1263	y5FaBS	9naZcp	outcome	LTBP3	Wald ratio	1	0.129041140322323	0.076304616429294	0.090811690491639	-0.0205159078790933	0.278598188523739	1.13773693006694	0.97969311151099	1.3212763331996	0.802399691310503
1264	Y5SlZH	9naZcp	outcome	ACHE	Wald ratio	1	0.0637425715387784	0.0902202551010401	0.479863738481752	-0.11308912845926	0.240574271536817	1.0658179915574	0.893071058521228	1.271979402186	0.934464837176404
1265	y7abSG	9naZcp	outcome	ADD1	Wald ratio	1	-0.258134864340115	0.197495424225734	0.19119836156645	-0.645225895822555	0.128956167142325	0.77249104358659	0.524544036415554	1.13764025704936	0.873918853749482
1266	y9reNx	9naZcp	outcome	STX8	Wald ratio	1	0.555902317234922	0.420340173207459	0.185999779131588	-0.267964422251697	1.37976905672154	1.7435134774838	0.764934995283482	3.97398375667347	0.873918853749482
1267	Y9YGMH	9naZcp	outcome	RBM17	Wald ratio	1	-0.266187129005105	0.22054724138308	0.227455528455684	-0.698459722115942	0.166085464105731	0.76629571792808	0.497350772518327	1.18067400265931	0.873918853749482
1268	YbZXLs	9naZcp	outcome	SLAMF8	Wald ratio	1	-0.0647761941959351	0.0414891892290233	0.118457968493347	-0.146095005084821	0.0165426166929505	0.937277207984662	0.864075607708559	1.01668020341089	0.811726988960623
1269	YC3pXX	9naZcp	outcome	B3GNT7	Wald ratio	1	-0.0239388915335664	0.0439107667558561	0.585635681262034	-0.110003994375044	0.0621262113079116	0.976345370903316	0.895830557006161	1.06409663728157	0.950409065844342
1270	ycjSBM	9naZcp	outcome	HMOX1	Wald ratio	1	-0.486590961017148	0.394583279301977	0.217509794589218	-1.25997418844902	0.286792266414726	0.614718425325919	0.283661348144627	1.33214745296393	0.873918853749482
1271	YcrNRN	9naZcp	outcome	PTPRB	Wald ratio	1	0.104359925788497	0.089370559753835	0.242919113783479	-0.0708063713290194	0.279526222906014	1.10999990061533	0.931642267318174	1.32250309221452	0.873918853749482
1272	YCW8sZ	9naZcp	outcome	RNASE3	Wald ratio	1	0.0762626882964272	0.136026237297954	0.575038272417652	-0.190348736807563	0.342874113400418	1.07924604222804	0.826670793135454	1.40899137762816	0.950409065844342
1273	YDntAM	9naZcp	outcome	IL12A_IL12B	Wald ratio	1	-0.0614060269159916	0.0566532384550016	0.278412413302386	-0.172446374287795	0.0496343204558114	0.940441317758027	0.841603419184436	1.0508867383209	0.900667495311556
1274	yEf2TS	9naZcp	outcome	HGF	Wald ratio	1	-1.18147009181929	0.312436843513931	0.00015590593244395	-1.79384630510659	-0.569093878531984	0.306827342519411	0.166319223341598	0.566038105674451	0.104250593880502
1275	yEO8QE	9naZcp	outcome	ISM1	Wald ratio	1	0.348194884415006	0.152891588344634	0.0227625135654176	0.0485273712595231	0.64786239757049	1.41650827822948	1.04972410369798	1.91145053754995	0.795940198387791
1276	YeSBWo	9naZcp	outcome	LILRB1	Wald ratio	1	0.105965475076005	0.056413274500895	0.060329421213319	-0.00460454294574872	0.21653549309776	1.11178349160337	0.995406041710055	1.24176715873483	0.800019708287237
1277	yfqScY	9naZcp	outcome	ARHGAP25	Wald ratio	1	0.13746103657238	0.310739385491084	0.658223219796584	-0.471588158990145	0.746510232134905	1.1473570001397	0.624010453100033	2.10962505392285	0.950861658837055
1278	Yi4vtN	9naZcp	outcome	RNASE4	Wald ratio	1	0.0707646532202854	0.103020169571857	0.492145142915081	-0.131154879140555	0.272684185581126	1.07332859171357	0.877081922176675	1.31348536169895	0.934464837176404
1279	YiCp8k	9naZcp	outcome	CENPF	Wald ratio	1	0.187814132443181	0.526183723282109	0.721139406767519	-0.843505965189753	1.21913423007611	1.20660922499741	0.430199611511831	3.38425647743483	0.952404550435574
1280	YiZ42V	9naZcp	outcome	MIF	Wald ratio	1	-0.0322130355417159	0.255019864705251	0.899481958176398	-0.532051970364007	0.467625899280576	0.968300277730688	0.587398408062168	1.59620015135297	0.993923274132549
1281	YIzVw3	9naZcp	outcome	PCDHB15	Wald ratio	1	0.13246892027981	0.080269271396316	0.0988802127253334	-0.0248588516569695	0.289796692216589	1.14164353357621	0.975447585122293	1.3361558095333	0.802399691310503
1282	YJLNOq	9naZcp	outcome	CDA	Wald ratio	1	-0.125636880767735	0.0599537558061018	0.0361209619008954	-0.243146242147695	-0.00812751938777601	0.881935036219686	0.784156828607113	0.991905419600095	0.800019708287237
1283	YlcJTj	9naZcp	outcome	IPCEF1	Wald ratio	1	-0.139670331460975	0.346847989794754	0.687180291060504	-0.819492391458694	0.540151728536744	0.869644882704862	0.440655278127517	1.71626724914867	0.950861658837055
1284	YlFRcY	9naZcp	outcome	CACYBP	Wald ratio	1	-0.244725929618635	0.245858920033537	0.319545791353933	-0.726609412884367	0.237157553647096	0.782919083772105	0.483545717668634	1.26764082347764	0.90367911971974
1285	ylY1Sv	9naZcp	outcome	CA1	Wald ratio	1	0.394178922847765	0.336464251901207	0.241384662863578	-0.265291010878602	1.05364885657413	1.48316589720162	0.766982717181446	2.8680973238951	0.873918853749482
1286	YM4Dpy	9naZcp	outcome	PON1	Wald ratio	1	-0.0328699526699735	0.0384159117624382	0.392200366420568	-0.108165139724352	0.0424252343844053	0.967664393577414	0.897479374695574	1.04333804764612	0.917705998961325
1287	ymunHW	9naZcp	outcome	DSG3	Wald ratio	1	0.263973854018269	0.119255587285421	0.0268622626196733	0.0302329029388445	0.497714805097693	1.30209415132593	1.03069455779286	1.64495792288634	0.795940198387791
1288	yNkcJf	9naZcp	outcome	ITIH4	Wald ratio	1	0.034620178178517	0.112707913403394	0.758716083048869	-0.186287332092136	0.25552768844917	1.03522643252765	0.830035065003141	1.29114276226374	0.966376878491477
1289	ynSOcC	9naZcp	outcome	TFRC	Wald ratio	1	0.00294302307330089	0.0553288337780568	0.957579336522843	-0.10550149113169	0.111387537278292	1.00294735801728	0.89987313101644	1.11782802295433	0.998926911221477
1290	ynzubm	9naZcp	outcome	ESYT2	Wald ratio	1	0.380177416127526	0.230107383445608	0.0984991027915989	-0.0708330554258654	0.831187887680918	1.46254404531857	0.931617407617368	2.29604456400986	0.802399691310503
1291	YO0eiw	9naZcp	outcome	GOLGA3	Wald ratio	1	-0.0850806220702406	0.308417255004622	0.782654008414754	-0.6895784418793	0.519417197738819	0.918438235024595	0.501787557105237	1.68104764578326	0.968628372510942
1292	YOr6tM	9naZcp	outcome	MPHOSPH8	Wald ratio	1	0.649420097622505	0.498366526528646	0.192541529891232	-0.32737829437364	1.62621848961865	1.91443032435623	0.720811012693124	5.08461080959516	0.873918853749482
1293	YQN6fu	9naZcp	outcome	SHISA5	Wald ratio	1	-0.303272819173582	0.252306137062466	0.229362234466909	-0.797792847816014	0.191247209468851	0.73839761985998	0.450321796785046	1.21075872610968	0.873918853749482
1294	YqoCcq	9naZcp	outcome	PLB1	Wald ratio	1	0.0268419122786049	0.0332231970844619	0.419132705470649	-0.0382755540069404	0.0919593785641502	1.02720540136569	0.962447698028849	1.09632028707207	0.921277792560758
1295	yr6taA	9naZcp	outcome	NBL1	Wald ratio	1	-0.270415016813141	0.2958761709936	0.360744912269749	-0.850332311960597	0.309502278334314	0.763062744744646	0.427272920452069	1.36274667676383	0.909076464327548
1296	YtSGNx	9naZcp	outcome	PCDH12	Wald ratio	1	-0.0345125107851596	0.0896708985578701	0.700326528008702	-0.210267471958585	0.141242450388266	0.966076253238434	0.810367466406839	1.15170384518207	0.950861658837055
1297	yU3DD1	9naZcp	outcome	RNASET2	Wald ratio	1	0.129072745844636	0.0749957161200733	0.0852384400064847	-0.0179188577507071	0.27606434943998	1.13777288940513	0.982240730347027	1.3179326695279	0.800019708287237
1298	yuRR2G	9naZcp	outcome	HEBP1	Wald ratio	1	-0.344463373083475	0.26984667802385	0.201773474257595	-0.873362862010222	0.184436115843271	0.708600505563102	0.41754503927353	1.20254015556715	0.873918853749482
1299	YV0wnh	9naZcp	outcome	NAPRT	Wald ratio	1	-0.048443030739538	0.087915129860643	0.581619684639375	-0.220756685266398	0.123870623787322	0.952711613035881	0.801911773504248	1.13186942454664	0.950409065844342
1300	yVJYmk	9naZcp	outcome	IL1RL1	Wald ratio	1	-0.0182931596860068	0.0424873386255641	0.666791563255851	-0.101568343392112	0.0649820240200989	0.98187314453906	0.903419434483665	1.06713984132744	0.950861658837055
1301	yVuanr	9naZcp	outcome	TDP1	Wald ratio	1	-0.0201014935789003	0.372825814869037	0.95700162544228	-0.750840090722212	0.710637103564412	0.980099194483684	0.471969888622825	2.03528753461479	0.998926911221477
1302	yw9ch0	9naZcp	outcome	CD48	Wald ratio	1	-0.0484393837910248	0.0453315472203617	0.285268918573587	-0.137289216342934	0.0404104487608841	0.952715087532418	0.871718074557096	1.04123806136872	0.90367911971974
1303	YwFBKH	9naZcp	outcome	TREML2	Wald ratio	1	-0.0610847185289206	0.118185651066825	0.60525812795874	-0.292728594619897	0.170559157562056	0.940743537991318	0.746224642598692	1.1859678088229	0.950830561444482
1304	yX57iX	9naZcp	outcome	LYPD3	Wald ratio	1	-0.0161245469352845	0.0981494161278186	0.869506227244972	-0.208497402545809	0.17624830867524	0.984004757646187	0.811803143321282	1.19273418812956	0.984198351559439
1305	Yy4DIu	9naZcp	outcome	IL36A	Wald ratio	1	0.336666584706637	0.703595334330724	0.632298199969607	-1.04238027058158	1.71571343999486	1.40027211376113	0.352614364665406	5.56064128141128	0.950861658837055
1306	yYHB1i	9naZcp	outcome	CD27	Wald ratio	1	0.057625082879449	0.111431636170501	0.60506265112353	-0.160780924014733	0.276031089773631	1.05931776488446	0.851478589186449	1.31788883625598	0.950830561444482
1307	YZGwFj	9naZcp	outcome	CD163	Wald ratio	1	-0.0765657408306812	0.259409301023353	0.767876098735773	-0.585007970836452	0.43187648917509	0.926292017080471	0.55710142123016	1.54014487884878	0.968628372510942
1308	z099Xx	9naZcp	outcome	DNPH1	Wald ratio	1	0.133589379644318	0.103707544723879	0.197698767203095	-0.0696774080144839	0.33685616730312	1.14292341565837	0.932694651199868	1.40053760614981	0.873918853749482
1309	z1cZyP	9naZcp	outcome	ABO	Wald ratio	1	0.0473098409602272	0.0260931310901796	0.0698141240273719	-0.00383269597652473	0.0984523778969792	1.04844681052518	0.996174639428248	1.10346185396903	0.800019708287237
1310	z2O4Iu	9naZcp	outcome	FCER1A	Wald ratio	1	0.38234052872593	0.23494731007376	0.103663666359429	-0.0781561990186383	0.842837256470499	1.46571111690003	0.924819959290953	2.3229484362031	0.802399691310503
1311	Z4XcCy	9naZcp	outcome	ACRBP	Wald ratio	1	-0.0320724580973335	0.218092715061868	0.883085590508198	-0.459534179618594	0.395389263423927	0.968436408477359	0.631577778796773	1.4849621198695	0.986850498604832
1312	z5OemQ	9naZcp	outcome	RPA2	Wald ratio	1	0.290271618097722	0.364505015512877	0.425831741527197	-0.424158212307516	1.00470144850296	1.33679053522037	0.654320352186462	2.73109177955927	0.921277792560758
1313	Z60Oqj	9naZcp	outcome	CD4	Wald ratio	1	0.10736852379763	0.0887082188595396	0.226142322843435	-0.0664995851670672	0.281236632762328	1.11334447282027	0.935663304000203	1.32476705013449	0.873918853749482
1314	z88ewB	9naZcp	outcome	FIS1	Wald ratio	1	-0.379352775399341	0.18457298713376	0.0398500818151062	-0.741115830181511	-0.0175897206171712	0.68430416440541	0.476581834325413	0.982564075454978	0.800019708287237
1315	Z8IaNL	9naZcp	outcome	LAMA4	Wald ratio	1	0.0675487992727456	0.176131915860711	0.701339770602572	-0.277669755814247	0.412767354359738	1.06988246781038	0.757546955686935	1.51099345899962	0.950861658837055
1316	Z9XP2j	9naZcp	outcome	SRP14	Wald ratio	1	0.362932361101152	0.582456798362943	0.533214827312955	-0.778682963690217	1.50454768589252	1.43753862242328	0.459010146413345	4.5021167987378	0.9418876626175
1317	zAcF8S	9naZcp	outcome	C1QTNF1	Wald ratio	1	-0.223369339265748	0.14538374336025	0.124437346337172	-0.508321476251837	0.0615827977203416	0.799819390029315	0.601504371306197	1.06351854979491	0.82692601088101
1318	zazhvI	9naZcp	outcome	FCER2	Wald ratio	1	0.0727728896728339	0.104307808531062	0.485380829793643	-0.131670415048047	0.277216194393715	1.07548625514103	0.876629871486174	1.3194515982399	0.934464837176404
1319	zbjuyh	9naZcp	outcome	BOC	Wald ratio	1	0.0527583666806028	0.181667960739812	0.771501860807347	-0.303310836369428	0.408827569730634	1.05417489056397	0.738369548586652	1.50505218155694	0.968628372510942
1320	ZBXL8a	9naZcp	outcome	AMY2B	Wald ratio	1	-0.191517547106892	0.08076778344444	0.017729852414982	-0.349822402657994	-0.0332126915557894	0.825705136243078	0.704813251564267	0.967332794190564	0.795940198387791
1321	ZcdIqj	9naZcp	outcome	CTRC	Wald ratio	1	0.0860982970663138	0.0951612757048731	0.365591537564832	-0.100417803315238	0.272614397447865	1.08991345833525	0.904459452925989	1.313393699206	0.909076464327548
1322	ZDI9jB	9naZcp	outcome	MSRA	Wald ratio	1	0.438435590232729	0.506437845044336	0.386641326067691	-0.554182586054169	1.43105376651963	1.55028004721324	0.574541707708577	4.18310488610612	0.917705998961325
1323	zDrt5s	9naZcp	outcome	EDIL3	Wald ratio	1	-0.226954646896395	0.357119812028151	0.525093226673694	-0.926909478471572	0.473000184678781	0.796956925940551	0.395774973305264	1.60480167934905	0.9418876626175
1324	zExEhI	9naZcp	outcome	DKK1	Wald ratio	1	0.453100581312007	0.288701255349243	0.116544414906222	-0.11275387917251	1.01895504179652	1.57318241130777	0.893370510149283	2.77029840489649	0.810404204682956
1325	zFexG3	9naZcp	outcome	TAFA5	Wald ratio	1	0.040090797185739	0.178996939547595	0.822776940292421	-0.310743204327547	0.390924798699025	1.04090528117199	0.732902057782918	1.47834733558991	0.971823486325002
1326	Zflltr	9naZcp	outcome	COL18A1	Wald ratio	1	0.145292712457868	0.234955332307994	0.536321977851389	-0.315219738865801	0.605805163781537	1.15637800698193	0.72962852890725	1.83272726058864	0.9418876626175
1327	zfMOgp	9naZcp	outcome	CLUL1	Wald ratio	1	0.111915841908632	0.0529265255292653	0.0344682265497546	0.00817985187127218	0.215651831945992	1.11841873269839	1.00821339826538	1.24067034201565	0.795940198387791
1328	ZI2Fq6	9naZcp	outcome	IL18	Wald ratio	1	0.161981929548379	0.0974696459187215	0.0965387420239562	-0.0290585764523152	0.353022435549073	1.17583899318738	0.971359564002926	1.42336307700754	0.802399691310503
1329	ZicfK9	9naZcp	outcome	CASP1	Wald ratio	1	0.82441612236212	0.611609521671085	0.177676006996267	-0.374338540113206	2.02317078483745	2.28054881506395	0.68774404346723	7.56226527483896	0.873918853749482
1330	zjfhWQ	9naZcp	outcome	KLB	Wald ratio	1	0.0278147847278635	0.0384727863525589	0.469696488993749	-0.0475918765231519	0.103221445978879	1.02820522747318	0.953522862742644	1.10873690722245	0.934464837176404
1331	zkfccA	9naZcp	outcome	SH3GLB2	Wald ratio	1	0.00601318390571328	0.111619726249803	0.957037102101909	-0.2127614795439	0.224787847355327	1.00603129938843	0.808348921977578	1.25205706079638	0.998926911221477
1332	ZLuePR	9naZcp	outcome	CCL18	Wald ratio	1	-0.0120602246437454	0.060595275039306	0.842239960928205	-0.130826963720785	0.106706514433294	0.988012208386864	0.877369578024174	1.11260767226487	0.976940418995829
1333	zNiXUw	9naZcp	outcome	TSPAN15	Wald ratio	1	-0.389435015771275	0.472042443359121	0.409371590694505	-1.31463820475515	0.535768173212603	0.677439509035267	0.268571473545948	1.70876036215898	0.917705998961325
1334	zpIDH7	9naZcp	outcome	VAMP5	Wald ratio	1	-0.452295106236893	0.438306597796577	0.302111988238209	-1.31137603791818	0.406785825444397	0.63616640534731	0.269449029088374	1.50198238480118	0.90367911971974
1335	ZQBg2A	9naZcp	outcome	PFKFB2	Wald ratio	1	0.0043010752688172	0.148924731182796	0.976959605636503	-0.287591397849462	0.296193548387097	1.00431033816843	0.750068009035038	1.34473040204662	0.999227526243682
1336	ZQUcg3	9naZcp	outcome	SCGB3A1	Wald ratio	1	0.222325376853729	0.24757111561734	0.369171519940715	-0.262914009756256	0.707564763463715	1.24897770019123	0.76880800445653	2.02904403509389	0.910443108592367
1337	zqWMWM	9naZcp	outcome	NAGPA	Wald ratio	1	-0.0583986698617013	0.0885632720629933	0.509638592277686	-0.231982683105168	0.115185343381766	0.943273817623551	0.792959854790201	1.12208138865935	0.938523177734678
1338	zR5m0M	9naZcp	outcome	IGSF8	Wald ratio	1	0.174988023633363	0.224224197583435	0.43514638835761	-0.26449140363017	0.614467450896897	1.19123194989635	0.767596247380434	1.84867182883784	0.925887189107912
1339	ZRSrov	9naZcp	outcome	IGSF21	Wald ratio	1	-0.00523783022882771	0.210167937931712	0.98011708479617	-0.417166988574983	0.406691328117327	0.994775863285392	0.658910880167764	1.50184045818646	0.999227526243682
1340	ZrY7SP	9naZcp	outcome	CRTAM	Wald ratio	1	0.0850614402893986	0.0901208568121881	0.345241374214372	-0.0915754390624901	0.261698319641287	1.088783959845	0.912492475978508	1.29913455992559	0.90367911971974
1341	zsdAES	9naZcp	outcome	ANGPTL2	Wald ratio	1	0.579160743431791	0.511701679566156	0.257704736213081	-0.423774548517875	1.58209603538146	1.78454011508957	0.654571439375873	4.86514264264318	0.88413878684388
1342	zTnAli	9naZcp	outcome	C7	Wald ratio	1	-0.0214104752987828	0.0689816599658534	0.756272578075651	-0.156614528831855	0.11379357823429	0.978817101855405	0.855033586097208	1.12052080112756	0.966376878491477
1343	zvg5yN	9naZcp	outcome	FOXO1	Wald ratio	1	-0.0925509029966482	0.301594448375178	0.758940773349165	-0.683676021811997	0.4985742158187	0.911602806468806	0.504758076053097	1.64637222500703	0.966376878491477
1344	ZWuPtG	9naZcp	outcome	ENG	Wald ratio	1	-0.172505149258786	0.119518579163131	0.148926594116373	-0.406761564418522	0.061751265900951	0.841553955421518	0.665802922484041	1.06369773392302	0.873918853749482
1345	zXdD2K	9naZcp	outcome	C2CD2L	Wald ratio	1	-0.324483104107842	0.535112487476091	0.544260468638822	-1.37330357956098	0.724337371345295	0.722900921602696	0.253268882084922	2.06336340316298	0.948588336167663
1346	ZXNnpS	9naZcp	outcome	MTHFSD	Wald ratio	1	0.125326660631629	0.0715237330691581	0.0797327534855294	-0.0148598561839206	0.265513177447179	1.13351866852035	0.985250006623938	1.30410003881844	0.800019708287237
1347	zypZyR	9naZcp	outcome	CLEC4M	Wald ratio	1	0.192458421465153	0.105489762393034	0.0680874705584179	-0.014301512825193	0.3992183557555	1.21222610007445	0.985800268024927	1.49065907706221	0.800019708287237
1348	ZzC9LS	9naZcp	outcome	C4BPB	Wald ratio	1	0.191665762049501	0.184202670429874	0.298100395244308	-0.169371471993053	0.552702996092054	1.21126559836798	0.844195250240829	1.73794433144606	0.90367911971974
1349	FfXB03	9naZcp	outcome	EBI3_IL27	Inverse variance weighted	2	-0.00717329741259843	0.0953007607512375	0.939999813886059	-0.193962788485024	0.179616193659827	0.992852369277018	0.823688554397282	1.19675795167543	0.998926911221477
