# Supplementary material for: APOE and Cerebral Microbleeds: Insights Into Causal Proteins and Therapeutic Targets
Source: Brain Behav. 2026 Jun 19;16(6):e71382. doi: 10.1002/brb3.71382 (PMC13280472; doi:10.1002/brb3.71382)
Supplement: Supplementary file 3 — Supplementary Material: brb371382‐sup‐0003‐SuppMat.xlsx [file BRB3-16-e71382-s003.xlsx]

	id.exposure	id.outcome	outcome	exposure	method	nsnp	b	se	pval	lo_ci	up_ci	or	or_lci95	or_uci95	FDR
1	02FtDL	dZr3Fw	outcome	Dtk	Wald ratio	1	0.0866666666666667	0.254166666666667	0.733115923050174	-0.4115	0.584833333333333	1.09053310809034	0.662655520994483	1.79469184540467	0.992036783865069
2	06NvGQ	dZr3Fw	outcome	JAG1	Wald ratio	1	-0.218571428571429	0.418571428571429	0.601542015959633	-1.03897142857143	0.601828571428571	0.803666072674962	0.353818422380372	1.82545372291114	0.991944410172077
3	0AStP3	dZr3Fw	outcome	DGC14	Wald ratio	1	-0.0811111111111111	0.283333333333333	0.774667879741814	-0.636444444444444	0.474222222222222	0.922091231171235	0.529170578513406	1.60676400602522	0.992244644790077
4	0B11jK	dZr3Fw	outcome	IR	Wald ratio	1	-0.471176470588235	0.476470588235294	0.322717507387376	-1.40505882352941	0.462705882352941	0.624267403854438	0.245352623521167	1.58836610720627	0.991944410172077
5	0bYBYQ	dZr3Fw	outcome	SRCA	Wald ratio	1	-0.0516666666666667	0.260833333333333	0.84298007284419	-0.5629	0.459566666666667	0.949645362544857	0.56955495717758	1.58338770163978	0.999654310774983
6	0cUVTA	dZr3Fw	outcome	Carbonic anhydrase XIII	Wald ratio	1	0.149310344827586	0.0979310344827586	0.127346946343558	-0.0426344827586207	0.341255172413793	1.16103325396807	0.958261587193459	1.40671214920309	0.991127672846415
7	0DvIyw	dZr3Fw	outcome	AP1G2	Wald ratio	1	0.551428571428571	0.306428571428571	0.0719342823196956	-0.0491714285714285	1.15202857142857	1.73573086307524	0.952017912638133	3.16460603213154	0.991127672846415
8	0FtrJ7	dZr3Fw	outcome	ACP1	Wald ratio	1	-0.00165137614678899	0.0265137614678899	0.950336879305032	-0.0536183486238532	0.0503155963302752	0.998349986624548	0.947793764278255	1.05160292603552	0.999654310774983
9	0gXj0l	dZr3Fw	outcome	CACP	Wald ratio	1	0.434444444444444	0.355555555555556	0.22175490081151	-0.262444444444444	1.13133333333333	1.54410498451689	0.769169094797981	3.09978679504293	0.991127672846415
10	0iLz4z	dZr3Fw	outcome	Histidyl-tRNA synthetase-related	Wald ratio	1	-0.241	0.1695	0.155075925181611	-0.57322	0.09122	0.785841626388346	0.56370737543964	1.09550999094708	0.991127672846415
11	0Koy24	dZr3Fw	outcome	SCO2	Wald ratio	1	-0.2325	0.3375	0.490893192138033	-0.894	0.429	0.792549749346778	0.409016410611407	1.53572103439735	0.991944410172077
12	0MIeIe	dZr3Fw	outcome	CD68	Wald ratio	1	0.245	0.563333333333333	0.663626853756152	-0.859133333333333	1.34913333333333	1.27762131320489	0.423528981755882	3.85408387682954	0.991944410172077
13	0TInvj	dZr3Fw	outcome	NMRL1	Wald ratio	1	0.0594252873563218	0.0790804597701149	0.452379782519935	-0.0955724137931035	0.214422988505747	1.0612264709824	0.908852545810499	1.23914668876175	0.991944410172077
14	0xRNpH	dZr3Fw	outcome	IVD	Wald ratio	1	0.452727272727273	0.26	0.0816382348120445	-0.0568727272727274	0.962327272727273	1.57259523841343	0.944714298080653	2.61778168162061	0.991127672846415
15	15a29W	dZr3Fw	outcome	CD36 ANTIGEN	Wald ratio	1	-0.038	0.236	0.872080051331918	-0.50056	0.42456	0.9627129408912	0.606191097629452	1.52891754792137	0.999654310774983
16	15m45V	dZr3Fw	outcome	APP	Wald ratio	1	-0.24875	0.3725	0.504270692855781	-0.97885	0.48135	0.779774892741951	0.375742954884704	1.61825757594657	0.991944410172077
17	18afKA	dZr3Fw	outcome	GST M1-1	Wald ratio	1	0.21551724137931	0.24551724137931	0.380047385605219	-0.265696551724138	0.696731034482759	1.24050337072789	0.766671737423568	2.00718056721201	0.991944410172077
18	1bK5ci	dZr3Fw	outcome	RET7	Wald ratio	1	0.145384615384615	0.319230769230769	0.648805896218184	-0.480307692307692	0.771076923076923	1.15648428638882	0.618593026204872	2.16209340876291	0.991944410172077
19	1dmOfa	dZr3Fw	outcome	RNase 1	Wald ratio	1	0.0390909090909091	0.150454545454545	0.795003601677144	-0.2558	0.333981818181818	1.03986501253628	0.774296812669878	1.39651775211182	0.992244644790077
20	1HIYb5	dZr3Fw	outcome	UBE2F	Wald ratio	1	-0.364285714285714	0.42	0.385751945466918	-1.18748571428571	0.458914285714286	0.69469268276176	0.304987125638876	1.58235506653536	0.991944410172077
21	1idHXu	dZr3Fw	outcome	Ephrin-A5	Wald ratio	1	-0.605	0.511666666666667	0.237042889290245	-1.60786666666667	0.397866666666667	0.546074426639709	0.200314496164167	1.48864553060354	0.991127672846415
22	1lzes5	dZr3Fw	outcome	GPX7	Wald ratio	1	0.00563380281690141	0.0528169014084507	0.915053427839804	-0.097887323943662	0.109154929577465	1.00564970252858	0.906751067132454	1.1153351353576	0.999654310774983
23	1ML8wm	dZr3Fw	outcome	ITI heavy chain H4	Wald ratio	1	-0.303809523809524	0.242857142857143	0.210941631285615	-0.779809523809524	0.172190476190476	0.738001424763615	0.458493335052232	1.18790407910963	0.991127672846415
24	1MthD2	dZr3Fw	outcome	CSPG3	Wald ratio	1	-0.177575757575758	0.171212121212121	0.299657502657841	-0.513151515151515	0.158	0.837297565299245	0.598606086842384	1.17116619470767	0.991127672846415
25	1nj4rQ	dZr3Fw	outcome	EFNB2	Wald ratio	1	-0.291666666666667	0.49	0.551684329116147	-1.25206666666667	0.668733333333333	0.747017500310433	0.285913298372313	1.95176352043402	0.991944410172077
26	1QxYdW	dZr3Fw	outcome	IFN-g R1	Wald ratio	1	0.28125	0.41	0.492728488931346	-0.52235	1.08485	1.32478475872887	0.593125065017147	2.95899593605871	0.991944410172077
27	1U3PJe	dZr3Fw	outcome	EphB4	Wald ratio	1	0.406363636363636	0.26	0.118067398987413	-0.103236363636364	0.915963636363636	1.50134839807938	0.901913768667528	2.49918239494846	0.991127672846415
28	1uDbFf	dZr3Fw	outcome	EPHB2	Wald ratio	1	-0.403333333333333	0.486666666666667	0.407236195132191	-1.3572	0.550533333333333	0.668089365748111	0.257380434178965	1.73417766602785	0.991944410172077
29	1XsWdC	dZr3Fw	outcome	C1QRF	Wald ratio	1	0.345555555555556	0.395555555555556	0.382338574654403	-0.429733333333333	1.12084444444444	1.41277457645196	0.650682586946511	3.06744339545862	0.991944410172077
30	24HlJu	dZr3Fw	outcome	CC134	Wald ratio	1	-0.12	0.284	0.672634405256016	-0.67664	0.43664	0.886920436717157	0.508322088417151	1.5474988771706	0.991944410172077
31	2bhMqs	dZr3Fw	outcome	LRP8	Wald ratio	1	-0.055	0.3875	0.887130965965235	-0.8145	0.7045	0.946485147953484	0.442860702364171	2.02283501451856	0.999654310774983
32	2KyJqe	dZr3Fw	outcome	CD46	Wald ratio	1	-0.104166666666667	0.116666666666667	0.371933680494178	-0.332833333333333	0.1245	0.901075105721291	0.71688966581042	1.13258202046025	0.991944410172077
33	2lDAd8	dZr3Fw	outcome	GSHB	Wald ratio	1	0.176363636363636	0.131363636363636	0.179414310477122	-0.0811090909090909	0.433836363636364	1.19287175133862	0.922093093983685	1.54316632932817	0.991127672846415
34	2M4jrZ	dZr3Fw	outcome	FCRL6	Wald ratio	1	0.221333333333333	0.234	0.344215434340792	-0.237306666666667	0.679973333333333	1.24773927434437	0.788749367785616	1.97382509619274	0.991944410172077
35	2NSAAZ	dZr3Fw	outcome	BOC	Wald ratio	1	0.00111111111111111	0.137037037037037	0.993530736606388	-0.267481481481481	0.269703703703704	1.00111172862375	0.765304502797209	1.30957637061441	0.999654310774983
36	2q4AFG	dZr3Fw	outcome	STCH	Wald ratio	1	-0.14	0.296363636363636	0.63664655818934	-0.720872727272727	0.440872727272727	0.869358235398806	0.486327639305352	1.55406289993152	0.991944410172077
37	2THAMS	dZr3Fw	outcome	lymphotactin beta	Wald ratio	1	0.392857142857143	0.868571428571428	0.651050980406698	-1.30954285714286	2.09525714285714	1.48120677324658	0.269943430893916	8.12753063797931	0.991944410172077
38	2XKTl9	dZr3Fw	outcome	Carbonyl reductase 3	Wald ratio	1	-0.00354838709677419	0.139677419354839	0.979732595337783	-0.277316129032258	0.27021935483871	0.996457900989001	0.757814891951007	1.31025182929184	0.999654310774983
39	301hLV	dZr3Fw	outcome	DJB14	Wald ratio	1	0.115	0.5175	0.824140895741885	-0.8993	1.1293	1.12187343757194	0.40685435813523	3.09349029883353	0.997247028657401
40	38B05d	dZr3Fw	outcome	TLR3	Wald ratio	1	-0.0658	0.0698	0.345837745229635	-0.202608	0.071008	0.936318109188343	0.816598285220734	1.07358981455252	0.991944410172077
41	3hoQrI	dZr3Fw	outcome	APOA4	Wald ratio	1	-0.611428571428571	0.442857142857143	0.167388090295053	-1.47942857142857	0.256571428571429	0.542575207722988	0.227767804235306	1.29249108329425	0.991127672846415
42	3MQiWe	dZr3Fw	outcome	TBCB	Wald ratio	1	-0.135	0.565	0.811153617896822	-1.2424	0.9724	0.873715911688034	0.288690528576203	2.64428312941812	0.997027499174737
43	3NXBAM	dZr3Fw	outcome	ACBP	Wald ratio	1	0.23125	0.42625	0.587458960108888	-0.6042	1.0667	1.26017424363298	0.546511460971445	2.90577460442118	0.991944410172077
44	3Q9lT5	dZr3Fw	outcome	GXLT1	Wald ratio	1	-0.226	0.286	0.429405259412082	-0.78656	0.33456	0.797718101665674	0.455408709768816	1.39732542675375	0.991944410172077
45	3TKw6N	dZr3Fw	outcome	FUT8	Wald ratio	1	-0.030952380952381	0.0319047619047619	0.331972101198306	-0.0934857142857143	0.0315809523809524	0.969521739678702	0.910751028062238	1.03208492194574	0.991944410172077
46	3tRqKF	dZr3Fw	outcome	ADH1C	Wald ratio	1	0.0123076923076923	0.213846153846154	0.954103925962123	-0.406830769230769	0.431446153846154	1.01238374363785	0.665756847312127	1.53948224268383	0.999654310774983
47	3u3veZ	dZr3Fw	outcome	C3b	Wald ratio	1	0.129	0.432	0.765236786621086	-0.71772	0.97572	1.13769012416573	0.487863317232099	2.65307673872201	0.992244644790077
48	3XDlyA	dZr3Fw	outcome	sLFA-3	Wald ratio	1	0.382222222222222	0.516666666666667	0.459430494726721	-0.630444444444445	1.39488888888889	1.4655377239993	0.53235514613365	4.03452626703046	0.991944410172077
49	3zcQKD	dZr3Fw	outcome	CM35H	Wald ratio	1	0.0264705882352941	0.0516176470588235	0.608076879465923	-0.0747	0.127641176470588	1.02682404611031	0.928021851127083	1.13614525389658	0.991944410172077
50	4270tx	dZr3Fw	outcome	ERBB3	Wald ratio	1	-0.00272727272727273	0.268181818181818	0.991886059576226	-0.528363636363636	0.522909090909091	0.997276442902379	0.58956892992657	1.68692794529029	0.999654310774983
51	46g9tI	dZr3Fw	outcome	SYDC	Wald ratio	1	0.439090909090909	0.372727272727273	0.238777159706068	-0.291454545454546	1.16963636363636	1.55129630791468	0.747175975375441	3.22082121784025	0.991127672846415
52	4A8q9f	dZr3Fw	outcome	LGP2	Wald ratio	1	0.0977777777777778	0.475555555555556	0.837097536799519	-0.834311111111111	1.02986666666667	1.102717709499	0.434173475717518	2.80069238415171	0.999654310774983
53	4ASiLK	dZr3Fw	outcome	FKB1B	Wald ratio	1	-0.161923076923077	0.133846153846154	0.226367116722206	-0.424261538461538	0.100415384615385	0.850506625610591	0.65425274727371	1.1056300844311	0.991127672846415
54	4fbQTh	dZr3Fw	outcome	BPNT1	Wald ratio	1	0.465	0.621666666666667	0.454466625962616	-0.753466666666667	1.68346666666667	1.5920141888871	0.470731850479223	5.38418884347347	0.991944410172077
55	4h6K26	dZr3Fw	outcome	MPPD2	Wald ratio	1	0.12375	0.233125	0.595535827218427	-0.333175	0.580675	1.13173290240397	0.716644770346625	1.78724441366427	0.991944410172077
56	4Ibd43	dZr3Fw	outcome	ARMET	Wald ratio	1	-0.725555555555556	0.446666666666667	0.104295136083796	-1.60102222222222	0.149911111111111	0.484055574477994	0.201690240336138	1.1617309731632	0.991127672846415
57	4M0nrW	dZr3Fw	outcome	PCYOX	Wald ratio	1	-0.00085365853658536	0.0480487804878049	0.985825131691999	-0.0950292682926829	0.0933219512195122	0.999146705726204	0.909346319064523	1.0978151212956	0.999654310774983
58	4qBIjU	dZr3Fw	outcome	GST omega-1	Wald ratio	1	0.00475609756097561	0.0363414634146342	0.895876182639222	-0.0664731707317073	0.0759853658536585	1.00476742574518	0.935688019344484	1.07894678457661	0.999654310774983
59	4rQXwq	dZr3Fw	outcome	CBL	Wald ratio	1	0.2755	0.2825	0.329450528998362	-0.2782	0.8292	1.31718910479882	0.757145377294959	2.29148481893831	0.991944410172077
60	4SccFp	dZr3Fw	outcome	OBP2B	Wald ratio	1	-0.0883783783783784	0.0924324324324324	0.339001331036697	-0.269545945945946	0.0927891891891892	0.915414438154374	0.763726188594049	1.09723040285438	0.991944410172077
61	4zp7JG	dZr3Fw	outcome	HDGR3	Wald ratio	1	-0.448333333333333	0.317222222222222	0.157564600125981	-1.07008888888889	0.173422222222222	0.638691751294667	0.342978029127769	1.1893681767583	0.991127672846415
62	56b4Md	dZr3Fw	outcome	Cytosolic 5'-nucleotidase III-like protein	Wald ratio	1	0.0767741935483871	0.0506451612903226	0.129538680404085	-0.0224903225806452	0.176038709677419	1.07979822345656	0.977760699347868	1.19248421843667	0.991127672846415
63	5BnrKm	dZr3Fw	outcome	Testican-2	Wald ratio	1	0.0842105263157895	0.147368421052632	0.567709166197353	-0.204631578947368	0.373052631578947	1.08785789241706	0.814947504927739	1.45216076733558	0.991944410172077
64	5ChYQ1	dZr3Fw	outcome	SYSM	Wald ratio	1	-0.57	0.267272727272727	0.0329531970993582	-1.09385454545455	-0.0461454545454546	0.565525438699537	0.334923026414884	0.954903057098648	0.991127672846415
65	5EzPCk	dZr3Fw	outcome	Galectin-3	Wald ratio	1	0.136315789473684	0.0971929824561404	0.160757911026839	-0.0541824561403509	0.326814035087719	1.14604374500848	0.947259257465565	1.3865436047436	0.991127672846415
66	5FUZn8	dZr3Fw	outcome	tPA	Wald ratio	1	0.169661016949153	0.194406779661017	0.382820390906979	-0.211376271186441	0.550698305084746	1.18490312115939	0.809469429549101	1.73446377995438	0.991944410172077
67	5JuASF	dZr3Fw	outcome	ENTP6	Wald ratio	1	-0.207058823529412	0.256764705882353	0.420003795582617	-0.710317647058823	0.2962	0.812971826708858	0.491488052928393	1.34473907775462	0.991944410172077
68	5KLxAz	dZr3Fw	outcome	SAT2	Wald ratio	1	0.2704	0.2188	0.216521088238881	-0.158448	0.699248	1.31048854132467	0.853467342938899	2.01223893468436	0.991127672846415
69	5LRZfp	dZr3Fw	outcome	CETN3	Wald ratio	1	-0.425	0.40375	0.292509878183885	-1.21635	0.36635	0.653769785129847	0.29630972603012	1.44246001531951	0.991127672846415
70	5M6ATo	dZr3Fw	outcome	SERC	Wald ratio	1	0.316666666666667	0.228666666666667	0.166101503878935	-0.13152	0.764853333333333	1.37254498067093	0.876761739727649	2.1486792119261	0.991127672846415
71	5NuKjZ	dZr3Fw	outcome	OMGP	Wald ratio	1	0.145833333333333	0.348333333333333	0.675464423043251	-0.5369	0.828566666666667	1.15700333809073	0.584557574957388	2.29003400469266	0.991944410172077
72	5Od2h6	dZr3Fw	outcome	LYPL1	Wald ratio	1	0.0693333333333333	0.289333333333333	0.810616069511222	-0.49776	0.636426666666667	1.07179341408224	0.607890811191321	1.88971621436227	0.997027499174737
73	5RvMFl	dZr3Fw	outcome	APOB	Wald ratio	1	-0.05	0.404444444444444	0.901611109536782	-0.842711111111111	0.742711111111111	0.951229424500714	0.430541693362238	2.10162553821395	0.999654310774983
74	5Sgaqf	dZr3Fw	outcome	PPT1	Wald ratio	1	0.29875	0.1875	0.111085432642337	-0.06875	0.66625	1.34817253820446	0.933560040917111	1.94692265425489	0.991127672846415
75	5UDrqi	dZr3Fw	outcome	BSSP4	Wald ratio	1	-0.141666666666667	0.12875	0.271191142344834	-0.394016666666667	0.110683333333333	0.867910511777946	0.674342817099833	1.11704112115298	0.991127672846415
76	5xsMON	dZr3Fw	outcome	ENPP2	Wald ratio	1	0.243636363636364	0.258181818181818	0.345342412779332	-0.2624	0.749672727272727	1.27588028965454	0.769203280850767	2.11630729360446	0.991944410172077
77	6A7Zvp	dZr3Fw	outcome	CA125	Wald ratio	1	0.103461538461538	0.251153846153846	0.680379831929257	-0.3888	0.595723076923077	1.10900313857792	0.677869830423563	1.8143423798743	0.991944410172077
78	6CPFap	dZr3Fw	outcome	SH3L2	Wald ratio	1	-0.233	0.28	0.405328313575537	-0.7818	0.3158	0.792153573524314	0.457581622657242	1.37135595700569	0.991944410172077
79	6J23yt	dZr3Fw	outcome	TCEA2	Wald ratio	1	0.241428571428571	0.231428571428571	0.296851100200283	-0.212171428571429	0.695028571428571	1.27306651834709	0.808826029790209	2.00376632358971	0.991127672846415
80	6kiewk	dZr3Fw	outcome	SLIK6	Wald ratio	1	-0.1055	0.171	0.537261726849797	-0.44066	0.22966	0.899874472846783	0.643611497285504	1.25817215866494	0.991944410172077
81	6muQTf	dZr3Fw	outcome	FOLR3	Wald ratio	1	-0.124358974358974	0.183846153846154	0.498767949868068	-0.484697435897436	0.235979487179487	0.883062787081136	0.615883512818929	1.2661483376269	0.991944410172077
82	6NSNHe	dZr3Fw	outcome	Sema E	Wald ratio	1	-0.319	0.401	0.426316185799418	-1.10496	0.46696	0.726875549306338	0.331224130942243	1.59513759663701	0.991944410172077
83	6UZiY5	dZr3Fw	outcome	Glutathione S-transferase Pi	Wald ratio	1	0.139230769230769	0.211538461538462	0.510421306514092	-0.275384615384615	0.553846153846154	1.14938931308855	0.759280036274819	1.7399322119988	0.991944410172077
84	6yY73q	dZr3Fw	outcome	WIF1	Wald ratio	1	-0.525	0.466666666666667	0.260589034273618	-1.43966666666667	0.389666666666667	0.591555364366815	0.237006747765798	1.47648854899672	0.991127672846415
85	6ZMjws	dZr3Fw	outcome	Protein C	Wald ratio	1	0.358571428571429	0.202857142857143	0.0771268555255378	-0.0390285714285714	0.756171428571428	1.43128326299579	0.961723230947224	2.13010532865487	0.991127672846415
86	72DGCl	dZr3Fw	outcome	DECR2	Wald ratio	1	0.04	0.14	0.775096962195985	-0.2344	0.3144	1.04081077419239	0.791045334469731	1.36943740196778	0.992244644790077
87	79wBry	dZr3Fw	outcome	SOD3	Wald ratio	1	0.0232142857142857	0.117142857142857	0.842911486061138	-0.206385714285714	0.252814285714286	1.02348583444359	0.813519229770644	1.28764412071983	0.999654310774983
88	7bGaev	dZr3Fw	outcome	Glutathione reductase	Wald ratio	1	-0.318	0.301	0.290749701682014	-0.90796	0.27196	0.727602788414595	0.40334621159291	1.31253449888111	0.991127672846415
89	7eX70S	dZr3Fw	outcome	ULK3	Wald ratio	1	0.134444444444444	0.341111111111111	0.693480037181998	-0.534133333333333	0.803022222222222	1.14390110717557	0.586177090211163	2.23227718184299	0.991944410172077
90	7GrYVl	dZr3Fw	outcome	GST A1-1	Wald ratio	1	-0.0181081081081081	0.0818918918918919	0.824997353320979	-0.178616216216216	0.1424	0.982054858526464	0.836426844865644	1.15303777141485	0.997247028657401
91	7gt4Y8	dZr3Fw	outcome	B4GT7	Wald ratio	1	0.0141176470588235	0.513529411764706	0.978067791936206	-0.9924	1.02063529411765	1.0142177716578	0.370685976248864	2.77495711803225	0.999654310774983
92	7hB5Yo	dZr3Fw	outcome	NEO1	Wald ratio	1	0.156875	0.285	0.582018581924491	-0.401725	0.715475	1.16984937358939	0.669164740693565	2.04515790157896	0.991944410172077
93	7jQDv0	dZr3Fw	outcome	ABLIM3	Wald ratio	1	0.507037037037037	0.306666666666667	0.0982532165577781	-0.0940296296296297	1.1081037037037	1.66036430151858	0.910255791299235	3.0286098040886	0.991127672846415
94	7lBR2Z	dZr3Fw	outcome	PDCD6	Wald ratio	1	-0.29	0.501428571428571	0.563029478328136	-1.2728	0.6928	0.748263567578565	0.280046393070607	1.9993057594005	0.991944410172077
95	7lJgfx	dZr3Fw	outcome	MARK3	Wald ratio	1	1.23666666666667	0.695	0.0751780567675827	-0.125533333333333	2.59886666666667	3.44411392975287	0.882026363058244	13.4484877753415	0.991127672846415
96	7sRCBX	dZr3Fw	outcome	TrkB	Wald ratio	1	-0.05	0.3825	0.895997637683151	-0.7997	0.6997	0.951229424500714	0.449463783028282	2.01314867226805	0.999654310774983
97	7XmoEM	dZr3Fw	outcome	IL-18 Rb	Wald ratio	1	-0.14875	0.3775	0.69355170316748	-0.88865	0.59115	0.861784534103962	0.411210512397067	1.80606419542031	0.991944410172077
98	7zb7GK	dZr3Fw	outcome	GREM2	Wald ratio	1	0.406428571428571	0.567142857142857	0.473605708757557	-0.705171428571429	1.51802857142857	1.50144589140043	0.494023877189082	4.56322025896818	0.991944410172077
99	8btcwP	dZr3Fw	outcome	CREL1	Wald ratio	1	0.00340909090909091	0.0445454545454545	0.938996960334009	-0.0839	0.0907181818181818	1.00341490846849	0.919523203818044	1.09496038202866	0.999654310774983
100	8EJRi6	dZr3Fw	outcome	ANGPTL1	Wald ratio	1	-0.0386666666666667	0.093	0.677577867350823	-0.220946666666667	0.143613333333333	0.962071346152614	0.801759439653384	1.15443763965916	0.991944410172077
101	8ewmtb	dZr3Fw	outcome	Ribonuclease UK114	Wald ratio	1	-0.130714285714286	0.202142857142857	0.517862950583736	-0.526914285714286	0.265485714285714	0.877468443849087	0.590424041566613	1.3040642246003	0.991944410172077
102	8JdiCv	dZr3Fw	outcome	IGFBP-1	Wald ratio	1	0.04	0.355	0.910287384614292	-0.6558	0.7358	1.04081077419239	0.519026675114122	2.08715104563127	0.999654310774983
103	8MBuF4	dZr3Fw	outcome	SUMO3	Wald ratio	1	-0.32	0.563333333333333	0.570002825368043	-1.42413333333333	0.784133333333333	0.726149037073691	0.240716994226845	2.19050767785071	0.991944410172077
104	8n36tY	dZr3Fw	outcome	ENA-78	Wald ratio	1	-0.057	0.219	0.794652447772903	-0.48624	0.37224	0.944594069366523	0.614934205392712	1.45098117499024	0.992244644790077
105	8OSF6L	dZr3Fw	outcome	KREM1	Wald ratio	1	-0.1	0.186666666666667	0.592156028908923	-0.465866666666667	0.265866666666667	0.90483741803596	0.627590957263304	1.30456110560957	0.991944410172077
106	8P9Jmm	dZr3Fw	outcome	PSME1	Wald ratio	1	-0.508333333333333	0.55	0.355360112018659	-1.58633333333333	0.569666666666667	0.601497239262129	0.204674711487518	1.7676777273094	0.991944410172077
107	8qOM0V	dZr3Fw	outcome	UGDH	Wald ratio	1	0.142	0.0963333333333333	0.140468548567045	-0.0468133333333333	0.330813333333333	1.15257664853701	0.954265510527945	1.39209990940346	0.991127672846415
108	8Rhp0a	dZr3Fw	outcome	ARMEL	Wald ratio	1	-0.142352941176471	0.267058823529412	0.59400613532297	-0.665788235294118	0.381082352941176	0.867315091251256	0.513868318882192	1.46386815429388	0.991944410172077
109	8VEIyB	dZr3Fw	outcome	5NTC	Wald ratio	1	0.0818181818181818	0.275454545454545	0.766443832236106	-0.458072727272727	0.621709090909091	1.08525847216809	0.632501474427361	1.8621078353674	0.992244644790077
110	8YQiDk	dZr3Fw	outcome	LIGO1	Wald ratio	1	-0.96	0.486666666666667	0.0485408406299744	-1.91386666666667	-0.00613333333333321	0.382892885975112	0.147508914658383	0.993885437160717	0.991127672846415
111	93E7HK	dZr3Fw	outcome	SBDS	Wald ratio	1	-0.0953125	0.349375	0.785000358574885	-0.7800875	0.5894625	0.90908879982456	0.458365902534019	1.80301903216966	0.992244644790077
112	95c9X1	dZr3Fw	outcome	RFESD	Wald ratio	1	-0.443125	0.49125	0.367037944442307	-1.405975	0.519725	0.642026948703163	0.24512794016102	1.68156515569106	0.991944410172077
113	9C6LNl	dZr3Fw	outcome	NADK	Wald ratio	1	-0.04	0.288333333333333	0.88966483543599	-0.605133333333333	0.525133333333333	0.960789439152323	0.546001621569937	1.69068425791918	0.999654310774983
114	9cfC4x	dZr3Fw	outcome	pTEN	Wald ratio	1	-0.966153846153846	0.825384615384615	0.241779761376499	-2.58390769230769	0.6516	0.380543857255199	0.0754784803141193	1.91860814754078	0.991127672846415
115	9H9l9R	dZr3Fw	outcome	IGFBP-3	Wald ratio	1	-0.0728571428571429	0.203571428571429	0.720422089594567	-0.471857142857143	0.326142857142857	0.929733639630542	0.62384262692759	1.38561329949162	0.991944410172077
116	9hnYBp	dZr3Fw	outcome	APOA1BP	Wald ratio	1	-0.112592592592593	0.151111111111111	0.456212454393706	-0.40877037037037	0.183585185185185	0.893514610443873	0.664466796069251	1.20151731252717	0.991944410172077
117	9i7Jbv	dZr3Fw	outcome	SLPI	Wald ratio	1	-0.485714285714286	0.538571428571428	0.367132961427831	-1.54131428571429	0.569885714285714	0.615257570080532	0.21409952848214	1.76806497531814	0.991944410172077
118	9iNjL8	dZr3Fw	outcome	CO9A1	Wald ratio	1	-0.0628571428571429	0.435714285714286	0.885293350971902	-0.916857142857143	0.791142857142857	0.939077618052601	0.399773499758973	2.20591603310133	0.999654310774983
119	9jcY3l	dZr3Fw	outcome	ACADVL	Wald ratio	1	-0.446	0.596	0.454265868660737	-1.61416	0.72216	0.640183772061647	0.19905780879227	2.0588755824132	0.991944410172077
120	9KIIfM	dZr3Fw	outcome	CRBP	Wald ratio	1	0.511111111111111	0.381111111111111	0.179885431925449	-0.235866666666667	1.25808888888889	1.66714254683418	0.789885985043245	3.51869044911919	0.991127672846415
121	9MdN52	dZr3Fw	outcome	HEXI1	Wald ratio	1	0.366666666666667	0.344444444444444	0.2870949517261	-0.308444444444444	1.04177777777778	1.44291686665534	0.734588761552319	2.83425120700022	0.991127672846415
122	9pwe2f	dZr3Fw	outcome	ARFP1	Wald ratio	1	-0.0672727272727273	0.131818181818182	0.609809902435089	-0.325636363636364	0.191090909090909	0.934940182876874	0.722067709773769	1.21056949885172	0.991944410172077
123	9THikH	dZr3Fw	outcome	PKC-A	Wald ratio	1	0.1225	0.4275	0.77445712759096	-0.7154	0.9604	1.13031912007401	0.488996474081764	2.61274136097607	0.992244644790077
124	9XnVC6	dZr3Fw	outcome	ARSK	Wald ratio	1	0.0115	0.3675	0.975036258050727	-0.7088	0.7318	1.0115663792096	0.492234524623377	2.07881911641641	0.999654310774983
125	9ZhXYU	dZr3Fw	outcome	PSA	Wald ratio	1	0.274285714285714	0.505714285714286	0.587561657525383	-0.716914285714286	1.26548571428571	1.31559063158386	0.488256554073266	3.54481408487452	0.991944410172077
126	aFDm7G	dZr3Fw	outcome	SMAP1	Wald ratio	1	-0.053125	0.0965625	0.582208393449337	-0.2423875	0.1361375	0.948261472389648	0.784752027215962	1.145839435686	0.991944410172077
127	AfuTAW	dZr3Fw	outcome	nectin-4	Wald ratio	1	-0.30625	0.59	0.603713464306062	-1.46265	0.85015	0.7362025458114	0.231621663321517	2.33999782527612	0.991944410172077
128	aFye43	dZr3Fw	outcome	Cathepsin S	Wald ratio	1	-0.0974285714285714	0.0785714285714286	0.214975394149174	-0.251428571428571	0.0565714285714286	0.90716713689429	0.777689004840546	1.05820219797208	0.991127672846415
129	AfyfYi	dZr3Fw	outcome	Notch 1	Wald ratio	1	0.02625	0.40375	0.948161675172535	-0.7651	0.8176	1.02659756578639	0.465287399907808	2.26505717173377	0.999654310774983
130	AGwaZL	dZr3Fw	outcome	PAI-1	Wald ratio	1	-0.834285714285714	0.512857142857143	0.103792128273401	-1.83948571428571	0.170914285714286	0.434184502485495	0.158899124646742	1.18638905417307	0.991127672846415
131	AiFSOA	dZr3Fw	outcome	TCP-1-epsilon	Wald ratio	1	0.285333333333333	0.896	0.750141810360754	-1.47082666666667	2.04149333333333	1.33020535601472	0.229735491993642	7.70210242141962	0.992244644790077
132	AIP0iW	dZr3Fw	outcome	RALB	Wald ratio	1	0.111428571428571	0.508571428571429	0.826571275533718	-0.885371428571429	1.10822857142857	1.11787389301853	0.412560907908591	3.02898800331629	0.997247028657401
133	aKPTFt	dZr3Fw	outcome	ARHGAP25	Wald ratio	1	0.0835294117647059	0.188823529411765	0.658223219796584	-0.286564705882353	0.453623529411765	1.08711718885764	0.750838493292019	1.57400531921064	0.991944410172077
134	AlvRJV	dZr3Fw	outcome	APOC3	Wald ratio	1	-0.4285	0.21	0.0413029201082631	-0.8401	-0.0169	0.651485590554182	0.431667354535217	0.983242003919255	0.991127672846415
135	anEXgM	dZr3Fw	outcome	ARL3	Wald ratio	1	0.0741666666666667	0.21375	0.728607427843068	-0.344783333333333	0.493116666666667	1.07698628825362	0.708373817835757	1.63741154159263	0.991944410172077
136	aOacUZ	dZr3Fw	outcome	CCL28	Wald ratio	1	-0.288333333333333	0.473333333333333	0.54242175126997	-1.21606666666667	0.6394	0.749511713357089	0.296393692347162	1.89534333207566	0.991944410172077
137	AoMjF6	dZr3Fw	outcome	GLRX3	Wald ratio	1	0.1375	0.34625	0.691284935142109	-0.54115	0.81615	1.14740170597207	0.582078477078369	2.26177521882564	0.991944410172077
138	Aq6vFs	dZr3Fw	outcome	HDGF	Wald ratio	1	0.26	0.3725	0.485185588487631	-0.4701	0.9901	1.29693008666577	0.62493977118078	2.69150360925312	0.991944410172077
139	aQhNn2	dZr3Fw	outcome	PDE5A	Wald ratio	1	-0.254666666666667	0.285333333333333	0.372112475139645	-0.81392	0.304586666666667	0.775174846516102	0.443117636075115	1.35606438054161	0.991944410172077
140	aqtoMR	dZr3Fw	outcome	MCF2L	Wald ratio	1	-0.0676190476190476	0.142380952380952	0.634846570181045	-0.346685714285714	0.211447619047619	0.934616450129805	0.707027501986388	1.23546524908738	0.991944410172077
141	Ar6Aif	dZr3Fw	outcome	BNP	Wald ratio	1	0.157777777777778	0.315555555555556	0.617075077451974	-0.460711111111111	0.776266666666667	1.17090596446883	0.630834892267961	2.17334328591056	0.991944410172077
142	ARLnMr	dZr3Fw	outcome	TGM4	Wald ratio	1	-0.834	0.554	0.132217373273242	-1.91984	0.25184	0.434308572923995	0.14663042112096	1.28639019838643	0.991127672846415
143	ArM84u	dZr3Fw	outcome	Nr-CAM	Wald ratio	1	0.185714285714286	0.438571428571429	0.671964951649069	-0.673885714285714	1.04531428571429	1.20407818888722	0.509724082543426	2.84429230363156	0.991944410172077
144	ATbxGy	dZr3Fw	outcome	FKBP52 protein	Wald ratio	1	0.168823529411765	0.515294117647059	0.743194785452254	-0.841152941176471	1.1788	1.18391119498328	0.431213073410711	3.25047129605865	0.992244644790077
145	AtjZPK	dZr3Fw	outcome	HDHD2	Wald ratio	1	-0.363181818181818	0.553181818181818	0.511481591275057	-1.44741818181818	0.721054545454546	0.695459974735058	0.235176688399335	2.05660084658227	0.991944410172077
146	AvvNUE	dZr3Fw	outcome	S100A14	Wald ratio	1	0.11	0.335555555555556	0.743051870619325	-0.547688888888889	0.767688888888889	1.11627807045887	0.578284747497628	2.15478055746662	0.992244644790077
147	Aw6Mzp	dZr3Fw	outcome	RAP	Wald ratio	1	0.4225	0.375	0.2598834408151	-0.3125	1.1575	1.52577121960346	0.731615628946642	3.18196840316545	0.991127672846415
148	AwWU6z	dZr3Fw	outcome	K1467	Wald ratio	1	0.312692307692308	0.210576923076923	0.137561968847479	-0.100038461538462	0.725423076923077	1.36710081990001	0.904802617266054	2.06560482486063	0.991127672846415
149	Ay4UTQ	dZr3Fw	outcome	CAH11	Wald ratio	1	-0.0572222222222222	0.225555555555556	0.799731520649302	-0.499311111111111	0.384866666666667	0.944384182894914	0.606948635897925	1.46941838592761	0.992244644790077
150	aZa1V3	dZr3Fw	outcome	MMAB	Wald ratio	1	-0.04	0.565555555555556	0.943615098986539	-1.14848888888889	1.06848888888889	0.960789439152323	0.317115604414803	2.91097736451705	0.999654310774983
151	B2yInb	dZr3Fw	outcome	FN1.4	Wald ratio	1	0.010625	0.196875	0.956960457029745	-0.37525	0.3965	1.01068164575512	0.687117477947275	1.48661243797479	0.999654310774983
152	b5qloF	dZr3Fw	outcome	NEC2	Wald ratio	1	0.06	0.34875	0.863403715398121	-0.62355	0.74355	1.06183654654536	0.536038120555987	2.10338930822666	0.999654310774983
153	b6yMgS	dZr3Fw	outcome	Enoyl-CoA hydratase	Wald ratio	1	0.65	0.665	0.328349582383499	-0.6534	1.9534	1.9155408290139	0.520273835127775	7.05262579025927	0.991944410172077
154	B8fTnF	dZr3Fw	outcome	TPSNR	Wald ratio	1	-0.00969924812030075	0.0233082706766917	0.677315586678343	-0.0553834586466165	0.035984962406015	0.990347637877995	0.946122279616554	1.03664025779841	0.991944410172077
155	bA5jgg	dZr3Fw	outcome	Keratin-1	Wald ratio	1	0.28375	0.42	0.499297665708507	-0.53945	1.10695	1.32810086403018	0.58306885206963	3.02511770055428	0.991944410172077
156	BadT33	dZr3Fw	outcome	ARH	Wald ratio	1	0.3625	0.41875	0.386670255606132	-0.45825	1.18325	1.43691722098612	0.632389359103773	3.26496812484739	0.991944410172077
157	bbz3q5	dZr3Fw	outcome	PSMD9	Wald ratio	1	0.14	0.235833333333333	0.552753205038157	-0.322233333333333	0.602233333333333	1.15027379885723	0.724529113811853	1.82619274659131	0.991944410172077
158	BCbOoh	dZr3Fw	outcome	HTAI2	Wald ratio	1	-0.0396363636363636	0.0509090909090909	0.436232215058512	-0.139418181818182	0.0601454545454545	0.961138880661166	0.869864190999485	1.06199100673078	0.991944410172077
159	bcJriX	dZr3Fw	outcome	PDLI1	Wald ratio	1	0.976923076923077	0.404615384615385	0.0157590433022533	0.183876923076923	1.76996923076923	2.65627051491551	1.20186789179096	5.87067272251979	0.941873764234565
160	bDnscl	dZr3Fw	outcome	PILRA isoform FDF03-deltaTM	Wald ratio	1	-0.0427480916030534	0.0247328244274809	0.0839174202474861	-0.091224427480916	0.00572824427480915	0.958152726385766	0.912812827625955	1.00574468203756	0.991127672846415
161	BHDz7P	dZr3Fw	outcome	TPP1	Wald ratio	1	-0.4	0.222307692307692	0.0719699798805595	-0.835723076923077	0.0357230769230769	0.670320046035639	0.43356087020414	1.03636881230923	0.991127672846415
162	BIpmEc	dZr3Fw	outcome	KIRR2	Wald ratio	1	-0.219615384615385	0.267692307692308	0.411986805402721	-0.744292307692308	0.305061538461538	0.802827518404128	0.475070384660437	1.3567084901906	0.991944410172077
163	biZCj0	dZr3Fw	outcome	VIM	Wald ratio	1	-0.18875	0.35625	0.596233574241355	-0.887	0.5095	0.827993479191891	0.411889569810828	1.66445875747512	0.991944410172077
164	bl0vYG	dZr3Fw	outcome	ADH5	Wald ratio	1	-0.206111111111111	0.207777777777778	0.321207960027336	-0.613355555555556	0.201133333333333	0.813742655409031	0.541530680626796	1.22278779932783	0.991944410172077
165	BLYXiN	dZr3Fw	outcome	SMAD1	Wald ratio	1	0.778	0.57	0.172280621941399	-0.3392	1.8952	2.17711368100456	0.712339966848073	6.65387904737364	0.991127672846415
166	BM3tdb	dZr3Fw	outcome	UGT 1A6	Wald ratio	1	0.008	0.273	0.976622113363909	-0.52708	0.54308	1.00803208550427	0.590326207974732	1.72130031104699	0.999654310774983
167	bmvKPl	dZr3Fw	outcome	UBP8	Wald ratio	1	0.25	0.378	0.508371430379393	-0.49088	0.99088	1.28402541668774	0.612087520096908	2.69360380103665	0.991944410172077
168	brPzzo	dZr3Fw	outcome	Siglec-9	Wald ratio	1	0.0144715447154472	0.0222764227642276	0.515927995819242	-0.029190243902439	0.0581333333333333	1.01457676447011	0.971231675985509	1.05985630046316	0.991944410172077
169	BRZXXO	dZr3Fw	outcome	Serpin B1	Wald ratio	1	-0.1225	0.3725	0.742262219749284	-0.8526	0.6076	0.884705904943484	0.426305096536903	1.83601965962918	0.992244644790077
170	bSnp0A	dZr3Fw	outcome	Nidogen	Wald ratio	1	0.0892307692307692	0.248461538461538	0.719495500711963	-0.397753846153846	0.576215384615385	1.0933329348165	0.671827380203681	1.77929173710075	0.991944410172077
171	BtjpgO	dZr3Fw	outcome	SIAE	Wald ratio	1	0.2315	0.419	0.580601747649223	-0.58974	1.05274	1.26048932657761	0.554471428566424	2.86549181898151	0.991944410172077
172	buNJ3l	dZr3Fw	outcome	APLP2	Wald ratio	1	-0.208928571428571	0.228214285714286	0.359932897797418	-0.656228571428571	0.238371428571429	0.811453194515892	0.518804282769408	1.26918051519384	0.991944410172077
173	Bx6pey	dZr3Fw	outcome	PPCS	Wald ratio	1	-0.202	0.288	0.48306035419025	-0.76648	0.36248	0.817094927942237	0.464645746138866	1.43688848292909	0.991944410172077
174	BxJOn4	dZr3Fw	outcome	jun-D	Wald ratio	1	-0.223333333333333	0.491666666666667	0.64965804751841	-1.187	0.740333333333333	0.799848188790676	0.305135298224616	2.09663427611966	0.991944410172077
175	BXvRhm	dZr3Fw	outcome	NAR3	Wald ratio	1	0.135	0.355	0.703736325568246	-0.5608	0.8308	1.14453678435131	0.570752279335903	2.29515412931413	0.991944410172077
176	ByAtsJ	dZr3Fw	outcome	BMP-7	Wald ratio	1	-0.0166666666666667	0.56	0.976256940894227	-1.11426666666667	1.08093333333333	0.983471453821617	0.328155838298447	2.94742920161717	0.999654310774983
177	BYcoMd	dZr3Fw	outcome	Fibrinogen g-chain dimer	Wald ratio	1	-0.173333333333333	0.202222222222222	0.391365938307552	-0.569688888888889	0.223022222222222	0.840857282364351	0.565701407318609	1.24984834783511	0.991944410172077
178	bZrSOF	dZr3Fw	outcome	EGLN1	Wald ratio	1	-0.137272727272727	0.395454545454545	0.728496333234043	-0.912363636363636	0.637818181818182	0.871732448496134	0.401573926661603	1.8923476134979	0.991944410172077
179	c9PW04	dZr3Fw	outcome	DJC17	Wald ratio	1	0.124642857142857	0.3075	0.685225678774245	-0.478057142857143	0.727342857142857	1.13274382944925	0.619986768154428	2.06957414103352	0.991944410172077
180	cAcV1L	dZr3Fw	outcome	TFF1	Wald ratio	1	-0.145789473684211	0.0873684210526316	0.0951818660051588	-0.317031578947368	0.0254526315789474	0.864339650273808	0.728307755570272	1.02577931557309	0.991127672846415
181	caGyyT	dZr3Fw	outcome	GRM1C	Wald ratio	1	0.141176470588235	0.171176470588235	0.409517929215965	-0.194329411764706	0.476682352941176	1.15162785849949	0.82338662634834	1.6107217217675	0.991944410172077
182	CAP3VX	dZr3Fw	outcome	DUT	Wald ratio	1	-0.12875	0.4875	0.791700888152605	-1.08425	0.82675	0.879193736507195	0.338155307292775	2.28587755283769	0.992244644790077
183	CcbrYg	dZr3Fw	outcome	PCOC1	Wald ratio	1	0.01	0.1825	0.956302165815335	-0.3477	0.3677	1.01005016708417	0.706310737654876	1.44440865137358	0.999654310774983
184	ceFVQg	dZr3Fw	outcome	IL-1 R4	Wald ratio	1	-0.0295348837209302	0.0667441860465116	0.658121128297373	-0.160353488372093	0.101283720930233	0.970897008550159	0.851842619278588	1.10659056013182	0.991944410172077
185	CFToki	dZr3Fw	outcome	PTPRU	Wald ratio	1	0.657142857142857	0.340714285714286	0.0537654861553638	-0.0106571428571429	1.32494285714286	1.92927224589962	0.98939944329583	3.76197037912185	0.991127672846415
186	cGWj2V	dZr3Fw	outcome	PLD3	Wald ratio	1	0.402857142857143	0.540714285714286	0.456243769833337	-0.656942857142857	1.46265714285714	1.49609314880391	0.518433840598241	4.31741629233761	0.991944410172077
187	cHxKCf	dZr3Fw	outcome	FBLN3	Wald ratio	1	-0.0927272727272727	0.262727272727273	0.724132540388919	-0.607672727272727	0.422218181818182	0.911442041504846	0.544616867323628	1.5253412901163	0.991944410172077
188	cIE6gm	dZr3Fw	outcome	ASAH2	Wald ratio	1	-0.00133333333333333	0.213333333333333	0.995013253960798	-0.419466666666667	0.4168	0.998667555160625	0.657397338248899	1.51709906277852	0.999654310774983
189	CIpr7F	dZr3Fw	outcome	RT4I1	Wald ratio	1	-0.571428571428571	0.475714285714286	0.229673163574604	-1.50382857142857	0.360971428571429	0.564718122007759	0.222277523623844	1.43472246822243	0.991127672846415
190	cjDIBk	dZr3Fw	outcome	MO2R1	Wald ratio	1	-0.168333333333333	0.255	0.509169946999647	-0.668133333333333	0.331466666666667	0.845072097031981	0.512664659196776	1.39300971184737	0.991944410172077
191	cjTyYj	dZr3Fw	outcome	CATZ	Wald ratio	1	0.36	0.379090909090909	0.34229506014596	-0.383018181818182	1.10301818181818	1.43332941456034	0.681800502800517	3.0132468401024	0.991944410172077
192	clZApP	dZr3Fw	outcome	LARGE	Wald ratio	1	0.00363636363636364	0.266363636363636	0.989107716349858	-0.518436363636364	0.525709090909091	1.00364298322793	0.595450889085975	1.69165796247088	0.999654310774983
193	CpfnrA	dZr3Fw	outcome	p27Kip1	Wald ratio	1	-0.3	0.368333333333333	0.415370232427107	-1.02193333333333	0.421933333333333	0.740818220681718	0.359898463433198	1.52490686083713	0.991944410172077
194	CpTyH3	dZr3Fw	outcome	BCMA	Wald ratio	1	-0.337692307692308	0.229230769230769	0.140709417742247	-0.786984615384615	0.1116	0.713414766366438	0.455215377273241	1.11806554496989	0.991127672846415
195	Cq47Wp	dZr3Fw	outcome	GLRX1	Wald ratio	1	-0.09125	0.39875	0.818993178624791	-0.8728	0.6903	0.912789485000967	0.417780125668087	1.99431373762923	0.997247028657401
196	cqDX1w	dZr3Fw	outcome	Protein disulfide-isomerase	Wald ratio	1	-0.05	0.4	0.900523550339774	-0.834	0.734	0.951229424500714	0.434308572923995	2.08339755290603	0.999654310774983
197	CsNkAI	dZr3Fw	outcome	NMT2	Wald ratio	1	0.2	0.425	0.637934810590957	-0.633	1.033	1.22140275816017	0.530996419872114	2.80948164961369	0.991944410172077
198	cTQXgm	dZr3Fw	outcome	CMBL	Wald ratio	1	0.0711111111111111	0.163888888888889	0.664362290610189	-0.250111111111111	0.392333333333333	1.07370051929852	0.778714254458298	1.48043110620065	0.991944410172077
199	CVeaX7	dZr3Fw	outcome	ADH6	Wald ratio	1	-0.103888888888889	0.198611111111111	0.600920723905316	-0.493166666666667	0.285388888888889	0.901325439128688	0.610689479003781	1.33027925836511	0.991944410172077
200	CVNdRu	dZr3Fw	outcome	APOL3	Wald ratio	1	0.04	0.0381	0.293778453428718	-0.034676	0.114676	1.04081077419239	0.965918323100605	1.1215100094567	0.991127672846415
201	Cwd9dF	dZr3Fw	outcome	F151A	Wald ratio	1	-0.0384375	0.091875	0.675678556624869	-0.2185125	0.1416375	0.962291846100762	0.803713432963954	1.15215891522065	0.991944410172077
202	cWoAqb	dZr3Fw	outcome	Caspase-3	Wald ratio	1	-0.694347826086957	0.235652173913043	0.00321398171113465	-1.15622608695652	-0.232469565217391	0.499400037479726	0.314671485681408	0.79257387079317	0.912592089782545
203	cWy0yv	dZr3Fw	outcome	SGK3	Wald ratio	1	1.23086956521739	0.56695652173913	0.0299302448873006	0.119634782608696	2.34210434782609	3.42420581234067	1.12708514530626	10.4031052969663	0.991127672846415
204	d1G7he	dZr3Fw	outcome	NDE1	Wald ratio	1	-0.70875	0.42	0.0915072499234822	-1.53195	0.11445	0.492259136964911	0.216113834185711	1.12125657683353	0.991127672846415
205	D391ZU	dZr3Fw	outcome	TMEM9	Wald ratio	1	0.485714285714286	0.41	0.236148348025561	-0.317885714285714	1.28931428571429	1.62533554827957	0.727685947770858	3.63029635599493	0.991127672846415
206	d3PrQJ	dZr3Fw	outcome	Endoplasmin	Wald ratio	1	0.0145833333333333	0.0415277777777778	0.725460388676307	-0.0668111111111111	0.0959777777777778	1.01469018894401	0.935371866003722	1.10073460295324	0.991944410172077
207	d7gUTs	dZr3Fw	outcome	IP16	Wald ratio	1	0.876666666666667	0.407777777777778	0.0315659929387051	0.0774222222222222	1.67591111111111	2.40287675308004	1.08049819044216	5.34366160125612	0.991127672846415
208	d9GomN	dZr3Fw	outcome	Granzyme K	Wald ratio	1	-0.295	0.205714285714286	0.151564336068862	-0.6982	0.1082	0.744531587465909	0.497479962289324	1.11427057721799	0.991127672846415
209	D9rNJ5	dZr3Fw	outcome	AKR1C4	Wald ratio	1	-0.126666666666667	0.0590909090909091	0.0320657733032888	-0.242484848484848	-0.0108484848484848	0.881027299423108	0.78467563651345	0.989210147746788	0.991127672846415
210	DbayV0	dZr3Fw	outcome	INHBC	Wald ratio	1	-0.274	0.321	0.393336328075315	-0.90316	0.35516	0.760332075260882	0.405286927400321	1.42640886144225	0.991944410172077
211	dc6m0I	dZr3Fw	outcome	IRF-3	Wald ratio	1	0.328571428571429	0.448571428571429	0.463873158354574	-0.550628571428571	1.20777142857143	1.38898244981699	0.576587270167108	3.34601949387553	0.991944410172077
212	dcfLgy	dZr3Fw	outcome	CBPZ	Wald ratio	1	-0.428571428571428	0.474285714285714	0.366199872248304	-1.35817142857143	0.501028571428571	0.651439057531056	0.257130528873707	1.65041797073185	0.991944410172077
213	dcQ90I	dZr3Fw	outcome	PERL	Wald ratio	1	0.0579310344827586	0.11551724137931	0.61602452861276	-0.16848275862069	0.284344827586207	1.05964191443755	0.844945831324925	1.32889109006219	0.991944410172077
214	dCxNBG	dZr3Fw	outcome	K1161	Wald ratio	1	0.0391666666666667	0.238333333333333	0.869466907250643	-0.427966666666667	0.5063	1.03994379317283	0.651833142208013	1.65914100239714	0.999654310774983
215	dDUSBz	dZr3Fw	outcome	CA198	Wald ratio	1	-0.0407142857142857	0.278571428571429	0.883799939658806	-0.586714285714286	0.505285714285714	0.9601034060225	0.556151641328883	1.65745901253377	0.999654310774983
216	DF2LZT	dZr3Fw	outcome	FGF23	Wald ratio	1	0.378	0.588	0.520316800507367	-0.77448	1.53048	1.4593629428758	0.460943409263034	4.62039407927359	0.991944410172077
217	dfBJng	dZr3Fw	outcome	UBX2B	Wald ratio	1	0.298333333333333	0.491666666666667	0.543997147621363	-0.665333333333333	1.262	1.34761091665949	0.514102131764974	3.532479385886	0.991944410172077
218	dgHFlV	dZr3Fw	outcome	F172A	Wald ratio	1	-0.21	0.43	0.625286305140081	-1.0528	0.6328	0.810584245970187	0.348959293890211	1.88287525599412	0.991944410172077
219	dgl8Ke	dZr3Fw	outcome	CD30 Ligand	Wald ratio	1	0.0178571428571429	0.2	0.928854847071627	-0.374142857142857	0.409857142857143	1.01801753492495	0.687878636432842	1.50660254080423	0.999654310774983
220	dL5buv	dZr3Fw	outcome	CAN2	Wald ratio	1	-0.12	0.287272727272727	0.676150737063755	-0.683054545454545	0.443054545454545	0.886920436717157	0.505071868760871	1.55745728424045	0.991944410172077
221	DMOK0z	dZr3Fw	outcome	HSP 40	Wald ratio	1	-0.026	0.598	0.965320293449223	-1.19808	1.14608	0.974335089608749	0.301773060315719	3.14583702683629	0.999654310774983
222	DPT4Ln	dZr3Fw	outcome	ADSSL1	Wald ratio	1	0.11027027027027	0.128648648648649	0.391365938307552	-0.141881081081081	0.362421621621622	1.11657980800818	0.867724439202833	1.43680460215798	0.991944410172077
223	DqBfnc	dZr3Fw	outcome	LEAP2	Wald ratio	1	-0.03275	0.0935	0.726138043753063	-0.21601	0.15051	0.967780474467029	0.805727244560748	1.16242692931431	0.991944410172077
224	DU1Yky	dZr3Fw	outcome	ASM3A	Wald ratio	1	-0.198333333333333	0.146666666666667	0.176288085609234	-0.4858	0.0891333333333333	0.820096442091158	0.615204835977448	1.09322641013054	0.991127672846415
225	DuCxgG	dZr3Fw	outcome	TPST1	Wald ratio	1	-0.0545	0.147	0.710825012321317	-0.34262	0.23362	0.946958508857825	0.709907925322971	1.26316439852432	0.991944410172077
226	dunai6	dZr3Fw	outcome	METAP1	Wald ratio	1	-0.215	0.471666666666667	0.648511949873469	-1.13946666666667	0.709466666666667	0.806541440177327	0.319989637454732	2.03290675253614	0.991944410172077
227	dvBqga	dZr3Fw	outcome	CCM2	Wald ratio	1	0.452857142857143	0.492857142857143	0.358178963622757	-0.513142857142857	1.41885714285714	1.57279948482375	0.598611269601503	4.13239500336937	0.991944410172077
228	DVj4pP	dZr3Fw	outcome	UNC5H4	Wald ratio	1	-0.168	0.285	0.555543560281303	-0.7266	0.3906	0.845353834684659	0.483550269249982	1.47786724826869	0.991944410172077
229	Dvwr8c	dZr3Fw	outcome	MIP-1a	Wald ratio	1	0.00363636363636364	0.0929545454545455	0.968794871425152	-0.178554545454545	0.185827272727273	1.00364298322793	0.836478429536865	1.20421424177114	0.999654310774983
230	dW5ERD	dZr3Fw	outcome	KGUA	Wald ratio	1	-0.326666666666667	0.216666666666667	0.131633295181901	-0.751333333333333	0.098	0.721324144338942	0.471737150365522	1.10296278510851	0.991127672846415
231	dXFHwf	dZr3Fw	outcome	CINP	Wald ratio	1	0.228333333333333	0.515	0.657501244308804	-0.781066666666667	1.23773333333333	1.25650409033109	0.457917305582553	3.44778961129291	0.991944410172077
232	DxxCTu	dZr3Fw	outcome	ANGPT2	Wald ratio	1	0.158461538461538	0.229230769230769	0.489392634007881	-0.290830769230769	0.607753846153846	1.17170685771017	0.747642191375969	1.83630214592136	0.991944410172077
233	e3DhEC	dZr3Fw	outcome	TLL1	Wald ratio	1	-0.928333333333333	0.5	0.0633585927013654	-1.90833333333333	0.0516666666666666	0.395211848184718	0.148327393021299	1.05302467578023	0.991127672846415
234	e3FkwI	dZr3Fw	outcome	sPLA(2)-XIII	Wald ratio	1	0.22	0.316666666666667	0.487220234966406	-0.400666666666667	0.840666666666667	1.24607673058738	0.669873314931862	2.3179117362949	0.991944410172077
235	eAYNxZ	dZr3Fw	outcome	PPase	Wald ratio	1	-0.442777777777778	0.162222222222222	0.00634396733222328	-0.760733333333333	-0.124822222222222	0.642249913433933	0.467323597349675	0.882653804869289	0.912592089782545
236	eDWHwS	dZr3Fw	outcome	ASF1A	Wald ratio	1	-0.331666666666667	0.468333333333333	0.478830346761751	-1.2496	0.586266666666666	0.717726525160231	0.286619421702374	1.79726608147822	0.991944410172077
237	EdzPl5	dZr3Fw	outcome	Factor I	Wald ratio	1	-0.126	0.144	0.381573905705021	-0.40824	0.15624	0.881614846783416	0.664819303041344	1.1691067550435	0.991944410172077
238	eFt70N	dZr3Fw	outcome	LEGL	Wald ratio	1	0.233125	0.425625	0.583881474514962	-0.6011	1.06735	1.26253928687494	0.548208275203652	2.90766397189196	0.991944410172077
239	EH9nRh	dZr3Fw	outcome	Sphingosine kinase 1	Wald ratio	1	0.0366666666666667	0.535	0.945359102447725	-1.01193333333333	1.08526666666667	1.03734718080775	0.363515503124038	2.96022910792504	0.999654310774983
240	Ekc1xb	dZr3Fw	outcome	Protein S	Wald ratio	1	-0.662631578947368	0.442631578947368	0.134386142085638	-1.53018947368421	0.204926315789474	0.515492987483529	0.216494643391957	1.22743461908012	0.991127672846415
241	EO17iw	dZr3Fw	outcome	SPON2	Wald ratio	1	0.113076923076923	0.290769230769231	0.697358341877476	-0.456830769230769	0.682984615384615	1.1197180617945	0.633287502726125	1.97977779841178	0.991944410172077
242	esmbQi	dZr3Fw	outcome	PPIL1	Wald ratio	1	0.0195454545454545	0.0671969696969697	0.771152203529726	-0.112160606060606	0.151251515151515	1.01973771752166	0.893900680104161	1.16328920615108	0.992244644790077
243	eT32BX	dZr3Fw	outcome	RNase 2	Wald ratio	1	-0.150714285714286	0.235714285714286	0.522566690652037	-0.612714285714286	0.311285714285714	0.860093404529418	0.54187805929023	1.36517921667463	0.991944410172077
244	eyKF5K	dZr3Fw	outcome	STAT3	Wald ratio	1	-0.345333333333333	0.195333333333333	0.0770745983137626	-0.728186666666667	0.03752	0.707984319357848	0.482783644505901	1.03823276152941	0.991127672846415
245	F0CFaN	dZr3Fw	outcome	ALDH3A1	Wald ratio	1	-0.243846153846154	0.225384615384615	0.279291959796096	-0.6856	0.197907692307692	0.783608180094498	0.503787866155177	1.21884987940911	0.991127672846415
246	F2zoEU	dZr3Fw	outcome	SIA8F	Wald ratio	1	-0.00846153846153846	0.611538461538461	0.988960440089576	-1.20707692307692	1.19015384615385	0.99157415959724	0.299070208213352	3.28758695108662	0.999654310774983
247	f4NoYa	dZr3Fw	outcome	Holo-TC I	Wald ratio	1	-0.158775510204082	0.106122448979592	0.134613568714043	-0.366775510204082	0.0492244897959184	0.853187869442945	0.692965191198827	1.05045614095749	0.991127672846415
248	F5OjrN	dZr3Fw	outcome	NPTX1	Wald ratio	1	0.2104	0.0956	0.0277475779486633	0.023024	0.397776	1.23417162988813	1.02329109823887	1.48851056619391	0.991127672846415
249	F7r9FW	dZr3Fw	outcome	TFAR19	Wald ratio	1	0.2415	0.1525	0.113283280772076	-0.0574	0.5404	1.27315745491753	0.944216307296228	1.71669340222859	0.991127672846415
250	F8Tbsg	dZr3Fw	outcome	Epithelial cell kinase	Wald ratio	1	-0.331428571428571	0.204285714285714	0.104722517576426	-0.731828571428571	0.0689714285714286	0.717897432773463	0.481028590262052	1.07140559712254	0.991127672846415
251	F8ucnA	dZr3Fw	outcome	CLN5	Wald ratio	1	0.0476470588235294	0.304705882352941	0.875740865450348	-0.549576470588235	0.644870588235294	1.04880042513764	0.577194217347411	1.90574038808644	0.999654310774983
252	F8xGSZ	dZr3Fw	outcome	MUCDL	Wald ratio	1	0.0357142857142857	0.542857142857143	0.947545436863437	-1.02828571428571	1.09971428571429	1.03635970141467	0.357619497383098	3.00330781340408	0.999654310774983
253	FaGEW7	dZr3Fw	outcome	CRHBP	Wald ratio	1	-0.1862	0.1558	0.232039386701996	-0.491568	0.119168	0.830107556867301	0.611666548713842	1.12655916433085	0.991127672846415
254	FALSE	dZr3Fw	outcome	Kininogen	Wald ratio	1	0.0633333333333333	0.0780555555555556	0.417142945417258	-0.0896555555555556	0.216322222222222	1.06538190735245	0.914246038012125	1.24150235420423	0.991944410172077
255	fBj10M	dZr3Fw	outcome	CGAT2	Wald ratio	1	0.128333333333333	0.2575	0.618214907978511	-0.376366666666667	0.633033333333333	1.13693191684681	0.686350625002813	1.88331464481388	0.991944410172077
256	fdJbim	dZr3Fw	outcome	LD78-beta	Wald ratio	1	0.0177777777777778	0.454444444444444	0.968794871425152	-0.872933333333333	0.908488888888889	1.01793674308856	0.417724425364767	2.48057128099444	0.999654310774983
257	FDmxft	dZr3Fw	outcome	TGF-b R III	Wald ratio	1	0.310833333333333	0.389166666666667	0.424455569077476	-0.451933333333333	1.0736	1.36456177527032	0.636396594750554	2.92589378052648	0.991944410172077
258	fE2Cdu	dZr3Fw	outcome	OAF	Wald ratio	1	-0.0966	0.0698	0.166372492970697	-0.233408	0.040208	0.907919101149888	0.791830440789876	1.0410272853498	0.991127672846415
259	FE5LcP	dZr3Fw	outcome	hnRNP A, B	Wald ratio	1	-0.422307692307692	0.423076923076923	0.318191201309401	-1.25153846153846	0.406923076923077	0.65553230611111	0.286064359134758	1.50218854825224	0.991944410172077
260	fEP1Wn	dZr3Fw	outcome	TAFI	Wald ratio	1	-6e-04	0.058	0.991746168999644	-0.11428	0.11308	0.999400179964005	0.892008158628009	1.11972150708614	0.999654310774983
261	feyyc2	dZr3Fw	outcome	U773	Wald ratio	1	0.0733333333333333	0.171666666666667	0.669244974779128	-0.263133333333333	0.4098	1.07608917352979	0.768639405224476	1.50651645169018	0.991944410172077
262	FiylnD	dZr3Fw	outcome	TRIM3	Wald ratio	1	-0.0135714285714286	0.255714285714286	0.957674042232405	-0.514771428571428	0.487628571428571	0.986520248069034	0.59763718179209	1.6284498848145	0.999654310774983
263	fOya2O	dZr3Fw	outcome	C3d	Wald ratio	1	0.107	0.43	0.803486707324517	-0.7358	0.9498	1.11293425447933	0.479122008008551	2.58519256909473	0.993927946299199
264	FrYojw	dZr3Fw	outcome	Sperm-associated antigen 2	Wald ratio	1	-0.825	0.535	0.123059967736965	-1.8736	0.2236	0.438234992464949	0.153569814156538	1.25057069109293	0.991127672846415
265	FV3URd	dZr3Fw	outcome	CHI3L1	Wald ratio	1	0.0451	0.0275	0.101005166948207	-0.0088	0.099	1.04613246792502	0.991238606670767	1.10406629955888	0.991127672846415
266	fVclnw	dZr3Fw	outcome	IL-22	Wald ratio	1	1.20692307692308	0.481538461538462	0.012197107996533	0.263107692307692	2.15073846153846	3.34318209644805	1.30096681552652	8.5912003262645	0.912592089782545
267	fVDL0S	dZr3Fw	outcome	RCL	Wald ratio	1	0.139375	0.27875	0.617075077451974	-0.406975	0.685725	1.149555102349	0.665660831614294	1.98521059160398	0.991944410172077
268	FX0NhY	dZr3Fw	outcome	RBP	Wald ratio	1	-0.185	0.3975	0.641638729890942	-0.9641	0.5941	0.831104283852126	0.381326238963598	1.81139995116699	0.991944410172077
269	FXkyEh	dZr3Fw	outcome	NPTX2	Wald ratio	1	-0.0341666666666667	0.295833333333333	0.908054402030929	-0.614	0.545666666666667	0.966410422810592	0.541181806615203	1.72575850462951	0.999654310774983
270	FYVrxX	dZr3Fw	outcome	ALDH2	Wald ratio	1	-0.807777777777778	0.374444444444444	0.0309846307678053	-1.54168888888889	-0.0738666666666666	0.445847738932508	0.214019341139244	0.928795524989026	0.991127672846415
271	FZ9uqe	dZr3Fw	outcome	STAT6	Wald ratio	1	-0.0877777777777778	0.317777777777778	0.782376196588481	-0.710622222222222	0.535066666666667	0.91596440175343	0.491338380668747	1.70756207593144	0.992244644790077
272	fzXGD4	dZr3Fw	outcome	PTN	Wald ratio	1	-0.08	0.146315789473684	0.584541847531089	-0.366778947368421	0.206778947368421	0.923116346386636	0.692962809367677	1.22971071094535	0.991944410172077
273	G660aG	dZr3Fw	outcome	THG1	Wald ratio	1	-0.0605405405405405	0.0778378378378378	0.436700030722758	-0.213102702702703	0.0920216216216216	0.941255609233717	0.808073141658997	1.09638852752243	0.991944410172077
274	g7LUfX	dZr3Fw	outcome	EIF1A	Wald ratio	1	0.17015873015873	0.156031746031746	0.275475710481196	-0.135663492063492	0.475980952380952	1.18549300988038	0.873136400386717	1.60959235676441	0.991127672846415
275	G9LT4L	dZr3Fw	outcome	TAJ	Wald ratio	1	-0.648888888888889	0.458888888888889	0.157349106141228	-1.54831111111111	0.250533333333333	0.522626149993949	0.212606739944206	1.28471041289273	0.991127672846415
276	G9MR0X	dZr3Fw	outcome	ACAA1	Wald ratio	1	0.232608695652174	0.322608695652174	0.470894589448261	-0.399704347826087	0.864921739130435	1.26188760060053	0.670518256913762	2.37482022320859	0.991944410172077
277	gB8dqc	dZr3Fw	outcome	CD7	Wald ratio	1	-0.304444444444444	0.177111111111111	0.0856241963860248	-0.651582222222222	0.0426933333333332	0.737533001152076	0.521220437439297	1.04361780297945	0.991127672846415
278	gdBMGf	dZr3Fw	outcome	PLXA4	Wald ratio	1	0.347	0.354	0.326974578695987	-0.34684	1.04084	1.41481672537043	0.706918426157861	2.83159455507092	0.991944410172077
279	gDo1x8	dZr3Fw	outcome	HAI-1	Wald ratio	1	0.07425	0.1715	0.665055012981435	-0.26189	0.41039	1.07707604085061	0.769595674575896	1.50740555865744	0.991944410172077
280	gdxrXO	dZr3Fw	outcome	PIP	Wald ratio	1	0.109333333333333	0.0885	0.21667985140872	-0.0641266666666667	0.282793333333333	1.11553413308524	0.937886193088689	1.32683092175616	0.991127672846415
281	gejuDL	dZr3Fw	outcome	FABPL	Wald ratio	1	-0.231818181818182	0.264545454545455	0.380873128387353	-0.750327272727273	0.286690909090909	0.793090308436445	0.472211985345253	1.33201243690571	0.991944410172077
282	GENfbG	dZr3Fw	outcome	PP14A	Wald ratio	1	-0.0605	0.163	0.710514160305041	-0.37998	0.25898	0.941293769018406	0.683875086577313	1.29560789241108	0.991944410172077
283	gIGRU1	dZr3Fw	outcome	Cyclin H	Wald ratio	1	0.236	0.343	0.491423406656493	-0.43628	0.90828	1.26617431016688	0.646436698317227	2.4800531713313	0.991944410172077
284	GIpexJ	dZr3Fw	outcome	SIRPG	Wald ratio	1	0.222666666666667	0.198	0.260767423842327	-0.165413333333333	0.610746666666667	1.24940403630483	0.847543313775879	1.84180610071758	0.991127672846415
285	gK7im5	dZr3Fw	outcome	Fragile histidine triad protein	Wald ratio	1	0.216666666666667	0.475	0.648289055584097	-0.714333333333333	1.14766666666667	1.2419300564485	0.489518348604382	3.15083238352052	0.991944410172077
286	GniNoQ	dZr3Fw	outcome	ENPP7	Wald ratio	1	-0.00362637362637363	0.0334065934065934	0.913557333165803	-0.0691032967032967	0.0618505494505494	0.99638019372551	0.933230275488275	1.06380334685248	0.999654310774983
287	gODlp9	dZr3Fw	outcome	K6PF	Wald ratio	1	-0.3665	0.184	0.0463877569412562	-0.72714	-0.00586000000000003	0.693156136482555	0.483289222593528	0.994157136310733	0.991127672846415
288	GPeebp	dZr3Fw	outcome	Nephronectin	Wald ratio	1	-0.0585	0.211	0.781587239613021	-0.47206	0.35506	0.943178240399667	0.623716088829711	1.42626622768791	0.992244644790077
289	GrCDRb	dZr3Fw	outcome	LPH	Wald ratio	1	-0.0421904761904762	0.0313333333333333	0.178139851012643	-0.10360380952381	0.0192228571428571	0.958687156102877	0.901582425041555	1.01940880583854	0.991127672846415
290	grt6Dv	dZr3Fw	outcome	LCN1	Wald ratio	1	-0.123333333333333	0.423333333333333	0.770792381889535	-0.953066666666667	0.7064	0.883968957126935	0.385556834333945	2.02668205457689	0.992244644790077
291	Gv9c9F	dZr3Fw	outcome	IL3RB	Wald ratio	1	-0.00526315789473684	0.0491228070175439	0.914675647748153	-0.101543859649123	0.0910175438596491	0.99475066825374	0.903441553843692	1.09528822067273	0.999654310774983
292	GXBntm	dZr3Fw	outcome	SF3B4	Wald ratio	1	-0.208888888888889	0.658888888888889	0.751219290524398	-1.50031111111111	1.08253333333333	0.811485395678392	0.223060752673662	2.95214886306205	0.992244644790077
293	h261By	dZr3Fw	outcome	TENR	Wald ratio	1	-0.243076923076923	0.22	0.26920504377083	-0.674276923076923	0.188123076923077	0.784211187513844	0.509524713001346	1.20698205784623	0.991127672846415
294	H2heJO	dZr3Fw	outcome	INSL5	Wald ratio	1	0.3	0.48	0.531971058097401	-0.6408	1.2408	1.349858807576	0.526870758792403	3.45837906162573	0.991944410172077
295	h4EqOQ	dZr3Fw	outcome	SNPH	Wald ratio	1	0.571428571428571	0.442857142857143	0.196938679952046	-0.296571428571429	1.43942857142857	1.77079495243515	0.743362528044294	4.21828467977737	0.991127672846415
296	H6HH6R	dZr3Fw	outcome	PPR1A	Wald ratio	1	-0.49	0.601666666666667	0.415413300420148	-1.66926666666667	0.689266666666667	0.612626394184416	0.188385164116802	1.99225401114231	0.991944410172077
297	h6LvTC	dZr3Fw	outcome	Transgelin-2	Wald ratio	1	-0.0688888888888889	0.325555555555556	0.832415913888932	-0.706977777777778	0.5692	0.933430388804144	0.493132303040159	1.76685300348718	0.998831113571647
298	HAF3IJ	dZr3Fw	outcome	TXND5	Wald ratio	1	0.4	0.2375	0.0921409896538883	-0.0655	0.8655	1.49182469764127	0.936599046759628	2.37619388594535	0.991127672846415
299	HbHfeg	dZr3Fw	outcome	GP1BA	Wald ratio	1	-0.0368	0.2152	0.86422084253307	-0.458592	0.384992	0.963868889850931	0.632173118922138	1.4696025645736	0.999654310774983
300	hc6Bto	dZr3Fw	outcome	G6PE	Wald ratio	1	0.178888888888889	0.463333333333333	0.699429180908279	-0.729244444444444	1.08702222222222	1.19588786035666	0.482273236691881	2.96543051892828	0.991944410172077
301	HF6HFy	dZr3Fw	outcome	S100A7	Wald ratio	1	-0.00346153846153846	0.0396703296703297	0.930466741628244	-0.0812153846153846	0.0742923076923077	0.996544445755864	0.921995086500059	1.0771216104163	0.999654310774983
302	HFBKpA	dZr3Fw	outcome	AZGP1	Wald ratio	1	0.201666666666667	0.153333333333333	0.188436851888467	-0.0988666666666667	0.5022	1.22344012675932	0.905863481769356	1.65235245032868	0.991127672846415
303	HFU67b	dZr3Fw	outcome	FAIM3	Wald ratio	1	0.033125	0.325625	0.918973015427927	-0.6051	0.67135	1.03367974113366	0.546019821927327	1.95687732261919	0.999654310774983
304	hGisHm	dZr3Fw	outcome	FOLR2	Wald ratio	1	-0.1988	0.4248	0.639795363697653	-1.031408	0.633808	0.819713819703683	0.356504648479362	1.88477415113453	0.991944410172077
305	hIDt6n	dZr3Fw	outcome	ADAM22	Wald ratio	1	-0.04375	0.115833333333333	0.705655071301742	-0.270783333333333	0.183283333333333	0.957193225869718	0.762781747880883	1.2011546870337	0.991944410172077
306	HMKJTo	dZr3Fw	outcome	Midkine	Wald ratio	1	0.251818181818182	0.518181818181818	0.626992043605638	-0.763818181818182	1.26745454545455	1.28636213199737	0.465884196167215	3.55180010021826	0.991944410172077
307	hPRXTu	dZr3Fw	outcome	COF2	Wald ratio	1	0.204666666666667	0.258666666666667	0.428805637866901	-0.30232	0.711653333333333	1.22711595812978	0.739101514558839	2.03735690569594	0.991944410172077
308	hqxrps	dZr3Fw	outcome	MGAT2	Wald ratio	1	-0.0576923076923077	0.216153846153846	0.789543142544991	-0.481353846153846	0.365969230769231	0.943940345941181	0.617946221119108	1.44191087548347	0.992244644790077
309	HRGbMJ	dZr3Fw	outcome	Cathelicidin peptide	Wald ratio	1	-0.347	0.455	0.445679695746883	-1.2388	0.5448	0.706805328257749	0.289731687440582	1.72426349518983	0.991944410172077
310	hrHsDW	dZr3Fw	outcome	GCKR	Wald ratio	1	0.538888888888889	0.315555555555556	0.0876833938619298	-0.0796	1.15737777777778	1.71410124676483	0.923485666784346	3.18157951968176	0.991127672846415
311	hRtgIM	dZr3Fw	outcome	CBR1	Wald ratio	1	-0.0561538461538462	0.484615384615385	0.907753181827452	-1.006	0.893692307692308	0.945393679520267	0.365678773130537	2.44413751890876	0.999654310774983
312	hT74or	dZr3Fw	outcome	HPLN4	Wald ratio	1	0.0581818181818182	0.340909090909091	0.864485874378008	-0.61	0.726363636363636	1.05990768868106	0.5433508690745	2.06754856293642	0.999654310774983
313	HUSRbq	dZr3Fw	outcome	FCRL3	Wald ratio	1	0.0291071428571429	0.0498214285714286	0.559065990207036	-0.0685428571428572	0.126757142857143	1.02953489587629	0.933753441241357	1.1351413071291	0.991944410172077
314	HvLN39	dZr3Fw	outcome	PEDF	Wald ratio	1	0.0357142857142857	0.114642857142857	0.755400415754862	-0.188985714285714	0.260414285714286	1.03635970141467	0.827798332300726	1.29746749758625	0.992244644790077
315	HVuTic	dZr3Fw	outcome	PECI	Wald ratio	1	-0.0148837209302326	0.0688372093023256	0.828819213786263	-0.149804651162791	0.120037209302326	0.985226494163036	0.86087613115131	1.12753880573113	0.997247028657401
316	HwjqHg	dZr3Fw	outcome	Elafin	Wald ratio	1	-0.0876470588235294	0.109411764705882	0.423088072577168	-0.302094117647059	0.1268	0.916084143488243	0.739268483404958	1.13518995708476	0.991944410172077
317	HxOZLU	dZr3Fw	outcome	NPDC1	Wald ratio	1	-0.768888888888889	0.636666666666667	0.227170803696075	-2.01675555555556	0.478977777777778	0.46352781319244	0.133086557316076	1.61442325908757	0.991127672846415
318	HzUpjf	dZr3Fw	outcome	Cysteine-rich protein 1	Wald ratio	1	-0.11	0.294	0.708292974041404	-0.68624	0.46624	0.895834135296528	0.503465545074586	1.59398951092788	0.991944410172077
319	I87mLV	dZr3Fw	outcome	Sorcin	Wald ratio	1	-0.154285714285714	0.252857142857143	0.541749537207679	-0.649885714285714	0.341314285714286	0.857027121135674	0.522105442544912	1.40679530705892	0.991944410172077
320	IBJEh7	dZr3Fw	outcome	PPCE	Wald ratio	1	-0.162380952380952	0.186190476190476	0.383141409754692	-0.527314285714286	0.202552380952381	0.850117288640687	0.590187919177612	1.22452422518717	0.991944410172077
321	icSCR1	dZr3Fw	outcome	TTL	Wald ratio	1	-0.39125	0.55375	0.479848485641885	-1.4766	0.6941	0.676211082135398	0.228412973762604	2.00190654703341	0.991944410172077
322	IcsL9K	dZr3Fw	outcome	IGSF8	Wald ratio	1	0.124375	0.21	0.553675221547479	-0.287225	0.535975	1.13244045655562	0.750342882693983	1.70911381612573	0.991944410172077
323	ICuF83	dZr3Fw	outcome	FCRL1	Wald ratio	1	0.0276315789473684	0.0728947368421053	0.70464229028709	-0.115242105263158	0.170505263157895	1.02801687158645	0.891150365593577	1.18590389351684	0.991944410172077
324	id2TJd	dZr3Fw	outcome	APOE	Wald ratio	1	-0.825263157894737	0.186315789473684	9.45050228761235e-06	-1.19044210526316	-0.460084210526316	0.438119682639943	0.304086795971412	0.631230487017167	0.0126731235676882
325	iDZpm3	dZr3Fw	outcome	PDGFRA	Wald ratio	1	0.148666666666667	0.312666666666667	0.634445067542644	-0.46416	0.761493333333333	1.16028616268735	0.628662960346128	2.14147176506552	0.991944410172077
326	IfTqH9	dZr3Fw	outcome	LAP	Wald ratio	1	0.768571428571428	0.534285714285714	0.150291479361558	-0.278628571428571	1.81577142857143	2.15668307621641	0.756820955942803	6.14581540682098	0.991127672846415
327	IFXB6e	dZr3Fw	outcome	PGRP-S	Wald ratio	1	0.0647368421052632	0.158421052631579	0.682805432159408	-0.245768421052632	0.375242105263158	1.06687823001023	0.782103322619647	1.4553437183431	0.991944410172077
328	IJAbTx	dZr3Fw	outcome	ENOB	Wald ratio	1	-0.166969696969697	0.0912121212121212	0.0671655288869825	-0.345745454545455	0.0118060606060606	0.846225254138178	0.707692604117139	1.0118760272118	0.991127672846415
329	INrUul	dZr3Fw	outcome	RANTES	Wald ratio	1	0.164230769230769	0.139615384615385	0.23947160439864	-0.109415384615385	0.437876923076923	1.17848624207888	0.896358006830845	1.54941419855169	0.991127672846415
330	IpBgu7	dZr3Fw	outcome	RTP4	Wald ratio	1	0.0703030303030303	0.0875757575757576	0.422108745101344	-0.101345454545455	0.241951515151515	1.07283323298116	0.903620819041818	1.27373243459494	0.991944410172077
331	IpUfVi	dZr3Fw	outcome	Triosephosphate isomerase	Wald ratio	1	0.253333333333333	0.545	0.642051910064778	-0.814866666666667	1.32153333333333	1.28831264281726	0.442698349873079	3.74916569288918	0.991944410172077
332	IqJHZ1	dZr3Fw	outcome	KCAB2	Wald ratio	1	-0.4725	0.43625	0.278766455190046	-1.32755	0.38255	0.623441714117489	0.265126025001026	1.46601817343375	0.991127672846415
333	IwE8hQ	dZr3Fw	outcome	Marapsin	Wald ratio	1	0.027741935483871	0.219354838709677	0.899359429268073	-0.402193548387097	0.457677419354839	1.02813032622798	0.668851278075548	1.58039911465976	0.999654310774983
334	j1MXln	dZr3Fw	outcome	ACAP2	Wald ratio	1	0.455	0.641666666666667	0.47826806405006	-0.802666666666667	1.71266666666667	1.57617338303399	0.448132349741182	5.54372505091327	0.991944410172077
335	J8GuSL	dZr3Fw	outcome	IGFALS	Wald ratio	1	0.125714285714286	0.222857142857143	0.57268433313998	-0.311085714285714	0.562514285714286	1.13395813395634	0.732651074514355	1.75507972934877	0.991944410172077
336	JaKIwT	dZr3Fw	outcome	F171B	Wald ratio	1	-0.0873684210526316	0.192105263157895	0.649257072673795	-0.463894736842105	0.289157894736842	0.916339434697174	0.628829743587988	1.33530254912894	0.991944410172077
337	JaL1yD	dZr3Fw	outcome	DNJB6	Wald ratio	1	-0.704	0.608	0.246906995624742	-1.89568	0.48768	0.494602929967057	0.150216153324292	1.6285336358193	0.991127672846415
338	jBj0pK	dZr3Fw	outcome	LRC15	Wald ratio	1	-0.109565217391304	0.100652173913043	0.276351089655656	-0.30684347826087	0.0877130434782609	0.896223713083517	0.735765755230542	1.09167481386998	0.991127672846415
339	JH68wT	dZr3Fw	outcome	GRAN	Wald ratio	1	-0.0495348837209302	0.104418604651163	0.635223585330786	-0.254195348837209	0.155125581395349	0.951671959698364	0.775540286354602	1.16780460642894	0.991944410172077
340	JHspFH	dZr3Fw	outcome	SDF2	Wald ratio	1	0.11875	0.11625	0.307015063198403	-0.1091	0.3466	1.12608836100491	0.896640748939988	1.41425091185053	0.991127672846415
341	JkgxCY	dZr3Fw	outcome	CHST4	Wald ratio	1	-0.22625	0.38625	0.558036459393411	-0.9833	0.5308	0.797518697066871	0.374074613548051	1.70029199826879	0.991944410172077
342	jl3oc4	dZr3Fw	outcome	SIAS	Wald ratio	1	0.122222222222222	0.361111111111111	0.73501540641829	-0.585555555555556	0.83	1.13000518614461	0.55679644451282	2.29331874026418	0.992244644790077
343	Jm5uuu	dZr3Fw	outcome	TCL1A	Wald ratio	1	0.134888888888889	0.193111111111111	0.484862039951654	-0.243608888888889	0.513386666666667	1.14440962066228	0.783794124914084	1.6709405419541	0.991944410172077
344	jowI8v	dZr3Fw	outcome	CO8G	Wald ratio	1	0.0180434782608696	0.0695652173913043	0.795345916949667	-0.118304347826087	0.154391304347826	1.01820724530765	0.888425621057668	1.1669474290518	0.992244644790077
345	jQ9r6B	dZr3Fw	outcome	ISK4	Wald ratio	1	-0.298571428571429	0.14	0.0329531970993582	-0.572971428571428	-0.0241714285714286	0.741877288722607	0.563847514403799	0.976118360837982	0.991127672846415
346	JqVWUf	dZr3Fw	outcome	MIME	Wald ratio	1	0.0823076923076923	0.0730769230769231	0.26003187678557	-0.060923076923077	0.225538461538462	1.08578984762037	0.940895613578026	1.25299722539061	0.991127672846415
347	jqvzH5	dZr3Fw	outcome	PKHA7	Wald ratio	1	0.0336363636363636	0.0718181818181818	0.639531150082197	-0.107127272727273	0.1744	1.03420846253785	0.898411322454386	1.19053168326383	0.991944410172077
348	JTA3LW	dZr3Fw	outcome	IL-12 Rb1	Wald ratio	1	0.005	0.36375	0.989032859992492	-0.70795	0.71795	1.0050125208594	0.492653101839421	2.0502259364915	0.999654310774983
349	jTAWhW	dZr3Fw	outcome	TPSB2	Wald ratio	1	0.23	0.571428571428571	0.687316088363005	-0.89	1.35	1.25860000992948	0.410655752752346	3.85742553069697	0.991944410172077
350	JvF4MC	dZr3Fw	outcome	CNPY3	Wald ratio	1	0.153571428571429	0.226428571428571	0.497623694129519	-0.290228571428571	0.597371428571428	1.16599106922409	0.748092555450964	1.81733552032313	0.991944410172077
351	JZrPkC	dZr3Fw	outcome	MIC-1	Wald ratio	1	-0.114444444444444	0.0751111111111111	0.127591507327572	-0.261662222222222	0.0327733333333333	0.891861484902094	0.769770991334311	1.0333162943345	0.991127672846415
352	K19tzA	dZr3Fw	outcome	TIM-4	Wald ratio	1	0.154583333333333	0.121666666666667	0.203889515766997	-0.0838833333333333	0.39305	1.16717153829979	0.919538529332486	1.48149246210053	0.991127672846415
353	K2q7pg	dZr3Fw	outcome	Carboxypeptidase B1	Wald ratio	1	0.370833333333333	0.134583333333333	0.00586172033022136	0.10705	0.634616666666667	1.44894156300084	1.11298990258324	1.88629892159717	0.912592089782545
354	K3Din0	dZr3Fw	outcome	ANP	Wald ratio	1	0.795384615384615	0.516153846153846	0.123320775869375	-0.216276923076923	1.80704615384615	2.21529286869078	0.805512206066114	6.09242474181633	0.991127672846415
355	K3WixD	dZr3Fw	outcome	TAGL	Wald ratio	1	0.228	0.3895	0.558301743578421	-0.53542	0.99142	1.25608532543234	0.585423360691733	2.69505873988735	0.991944410172077
356	k5Hgub	dZr3Fw	outcome	OSMR	Wald ratio	1	0.03125	0.229375	0.891631726844561	-0.418325	0.480825	1.0317434074991	0.658148295466578	1.6174082136963	0.999654310774983
357	k8Sexw	dZr3Fw	outcome	Cystatin M	Wald ratio	1	0.00666666666666667	0.315555555555556	0.983144537813892	-0.611822222222222	0.625155555555556	1.00668893835402	0.542361664595321	1.86853659607469	0.999654310774983
358	kB0NVo	dZr3Fw	outcome	ACYP2	Wald ratio	1	-0.537142857142857	0.46	0.242927044927815	-1.43874285714286	0.364457142857143	0.584415628211986	0.237225798021369	1.43973222704743	0.991127672846415
359	kbCfS1	dZr3Fw	outcome	CCS	Wald ratio	1	-0.306363636363636	0.249090909090909	0.218724439716106	-0.794581818181818	0.181854545454545	0.736118891184388	0.451770117475341	1.19943971723209	0.991127672846415
360	kfOxvG	dZr3Fw	outcome	PKDCC	Wald ratio	1	-0.445	0.58	0.442938014646427	-1.5818	0.6918	0.640824276032319	0.205604676507656	1.99730745296085	0.991944410172077
361	KgbVoy	dZr3Fw	outcome	MCEM1	Wald ratio	1	0.09	0.728333333333333	0.901655909999891	-1.33753333333333	1.51753333333333	1.09417428370521	0.262492351810916	4.56096093795607	0.999654310774983
362	kGW0xl	dZr3Fw	outcome	MFGM	Wald ratio	1	0.204230769230769	0.123461538461538	0.0980857439119122	-0.0377538461538461	0.446215384615385	1.2265811779932	0.96294994555295	1.56238794462288	0.991127672846415
363	KH4mwD	dZr3Fw	outcome	Perlecan	Wald ratio	1	-0.100196078431373	0.121764705882353	0.410584003352652	-0.338854901960784	0.138462745098039	0.904660016327277	0.712585836395997	1.14850689326144	0.991944410172077
364	KH55h8	dZr3Fw	outcome	DRG-1	Wald ratio	1	-0.01	0.546	0.9853875465935	-1.08016	1.06016	0.990049833749168	0.339541194707427	2.88683284557376	0.999654310774983
365	kI6qGL	dZr3Fw	outcome	PDIA5	Wald ratio	1	-0.00111111111111111	0.0457142857142857	0.980608881748884	-0.0907111111111111	0.0884888888888889	0.998889505944279	0.913281509673736	1.09252211340845	0.999654310774983
366	KK0XLM	dZr3Fw	outcome	AK1	Wald ratio	1	-1.465	0.61	0.0163217914452577	-2.6606	-0.2694	0.23107799147733	0.0699062653997707	0.76383765946925	0.941873764234565
367	KnFTWJ	dZr3Fw	outcome	F176C	Wald ratio	1	-0.665714285714286	0.411428571428571	0.105650625490294	-1.47211428571429	0.140685714285714	0.513906320633552	0.229439870562974	1.15106282852713	0.991127672846415
368	KogcgE	dZr3Fw	outcome	PATE4	Wald ratio	1	-0.214615384615385	0.233076923076923	0.357158991156318	-0.671446153846154	0.242215384615385	0.80685170808663	0.51096910328449	1.27406857803661	0.991944410172077
369	KPYwEk	dZr3Fw	outcome	MASP3	Wald ratio	1	0.651666666666667	0.51	0.201327791983001	-0.347933333333333	1.65126666666667	1.91873605901428	0.706145951041942	5.21357951388012	0.991127672846415
370	kqcmX9	dZr3Fw	outcome	FA49B	Wald ratio	1	-1.172	0.546	0.0318315031879425	-2.24216	-0.10184	0.309746827703221	0.10622880217748	0.903174047956539	0.991127672846415
371	kqfg2A	dZr3Fw	outcome	Sorbitol dehydrogenase	Wald ratio	1	-0.0416666666666667	0.578333333333333	0.942565213083829	-1.1752	1.09186666666667	0.959189457109138	0.30875722206805	2.979831235904	0.999654310774983
372	kRAP5V	dZr3Fw	outcome	RD23B	Wald ratio	1	-0.106666666666667	0.55	0.846223337355413	-1.18466666666667	0.971333333333333	0.898825231471609	0.305848111879664	2.64146406451531	0.999654310774983
373	KRdGZi	dZr3Fw	outcome	MK12	Wald ratio	1	0.127142857142857	0.441428571428571	0.773326920709778	-0.738057142857143	0.992342857142857	1.13557923179904	0.4780417807627	2.697547042093	0.992244644790077
374	KTkvUs	dZr3Fw	outcome	PGD2 synthase	Wald ratio	1	-0.0571428571428571	0.211428571428571	0.786952335429884	-0.471542857142857	0.357257142857143	0.94445913699487	0.62403872256661	1.42940338347014	0.992244644790077
375	Ku0Mgw	dZr3Fw	outcome	CR3L4	Wald ratio	1	0.0675	0.1405	0.630923766486165	-0.20788	0.34288	1.0698302595979	0.812304507404469	1.40899967182063	0.991944410172077
376	kUN9rR	dZr3Fw	outcome	C4b-binding protein alpha chain	Wald ratio	1	-0.236666666666667	0.256	0.355236893427805	-0.738426666666667	0.265093333333333	0.789254328951336	0.477865165576529	1.30355263501345	0.991944410172077
377	kVdxhV	dZr3Fw	outcome	ITI heavy chain H2	Wald ratio	1	-0.0459405940594059	0.0608910891089109	0.450566125542247	-0.165287128712871	0.0734059405940594	0.955098699042022	0.847650284408071	1.07616730825352	0.991944410172077
378	kwpD2Q	dZr3Fw	outcome	EphA5	Wald ratio	1	0.622857142857143	0.547142857142857	0.254961340374394	-0.449542857142857	1.69525714285714	1.86424685951576	0.637919705412589	5.44804671140636	0.991127672846415
379	kXXl98	dZr3Fw	outcome	THSD1	Wald ratio	1	-0.0349659863945578	0.0717006802721088	0.625786414074878	-0.175499319727891	0.105567346938775	0.965638260537781	0.839037967947398	1.11134094741335	0.991944410172077
380	kzC2M1	dZr3Fw	outcome	MAAI	Wald ratio	1	-0.00930434782608696	0.0254782608695652	0.71497128925288	-0.0592417391304348	0.0406330434782609	0.990738803682229	0.942478907585108	1.04146986125847	0.991944410172077
381	Kzwhhr	dZr3Fw	outcome	CT032	Wald ratio	1	0.368	0.663	0.578858552610868	-0.93148	1.66748	1.44484203897388	0.393970202782377	5.29879798736794	0.991944410172077
382	l8G6Id	dZr3Fw	outcome	SECTM1	Wald ratio	1	-0.0738888888888889	0.164444444444444	0.653197713211544	-0.3962	0.248422222222222	0.928774885317801	0.672872108057436	1.28200110729432	0.991944410172077
383	L8oEAI	dZr3Fw	outcome	CPNE1	Wald ratio	1	-0.0722222222222222	0.0424074074074074	0.0885574452234387	-0.155340740740741	0.0108962962962963	0.930324134142062	0.856123411652732	1.01095587713965	0.991127672846415
384	L9ktSO	dZr3Fw	outcome	FKBP2	Wald ratio	1	1.02625	0.71875	0.15334192222369	-0.3825	2.435	2.79058150821743	0.682153890976452	11.4158187133669	0.991127672846415
385	lB2zzK	dZr3Fw	outcome	LSHB	Wald ratio	1	0.102272727272727	0.127272727272727	0.421644529402355	-0.147181818181818	0.351727272727273	1.10768552658947	0.863137029143428	1.42152078336092	0.991944410172077
386	LCoZ97	dZr3Fw	outcome	CD8A	Wald ratio	1	0.125	0.09275	0.177752030063863	-0.05679	0.30679	1.13314845306683	0.944792454950848	1.35905553644006	0.991127672846415
387	ldBmHK	dZr3Fw	outcome	S100A16	Wald ratio	1	-0.0278947368421053	0.158421052631579	0.860231301919099	-0.3384	0.282610526315789	0.972490728858819	0.712910066831139	1.32658838992151	0.999654310774983
388	lEZIvh	dZr3Fw	outcome	SHBG	Wald ratio	1	0.0117647058823529	0.170588235294118	0.945017067376838	-0.322588235294118	0.346117647058824	1.01183418222352	0.724272022632497	1.41356890826008	0.999654310774983
389	lH2zTi	dZr3Fw	outcome	DPY30	Wald ratio	1	-0.35	0.465	0.451637319227034	-1.2614	0.5614	0.704688089718713	0.283257188713938	1.75312515825649	0.991944410172077
390	lNaAKy	dZr3Fw	outcome	STX8	Wald ratio	1	0.494285714285714	0.468571428571429	0.291481102861164	-0.424114285714286	1.41268571428571	1.6393268729954	0.654349094881695	4.1069707554356	0.991127672846415
391	LnbLRj	dZr3Fw	outcome	HIBCH	Wald ratio	1	-0.0409090909090909	0.0851515151515151	0.630923766486165	-0.207806060606061	0.125987878787879	0.959916391107787	0.812364570927944	1.13426841949158	0.991944410172077
392	LnxDGx	dZr3Fw	outcome	DYL2	Wald ratio	1	0.33	0.486666666666667	0.49771958127645	-0.623866666666667	1.28386666666667	1.39096812846378	0.535868402024663	3.61057365407596	0.991944410172077
393	LPc2fK	dZr3Fw	outcome	MRC2	Wald ratio	1	-0.095	0.266428571428571	0.721414964064835	-0.6172	0.4272	0.909372934468231	0.539452792731673	1.53295922291146	0.991944410172077
394	lpD0gY	dZr3Fw	outcome	GLCE	Wald ratio	1	0.0398387096774194	0.0535483870967742	0.456891053074652	-0.0651161290322581	0.144793548387097	1.04064291502427	0.9369586489581	1.15580092866898	0.991944410172077
395	lq6HUf	dZr3Fw	outcome	VASN	Wald ratio	1	0.1425	0.40875	0.727371717677557	-0.65865	0.94365	1.15315308095737	0.517549554986054	2.56934242394877	0.991944410172077
396	lqwg21	dZr3Fw	outcome	DJB12	Wald ratio	1	-0.34125	0.365	0.349823598683515	-1.05665	0.37415	0.710881165698097	0.347618383517504	1.45375519738253	0.991944410172077
397	LRbJ2x	dZr3Fw	outcome	AP2A2	Wald ratio	1	0.78	0.513333333333333	0.128641587853192	-0.226133333333334	1.78613333333333	2.1814722654982	0.797611746342631	5.96633796701083	0.991127672846415
398	lxRsQK	dZr3Fw	outcome	CHAD	Wald ratio	1	-0.536666666666667	0.496666666666667	0.279903158490598	-1.51013333333333	0.4368	0.584693987639072	0.220880525259207	1.54774649679999	0.991127672846415
399	LyXfwQ	dZr3Fw	outcome	TIMD3	Wald ratio	1	0.0124615384615385	0.0558461538461538	0.823426161663508	-0.0969969230769231	0.12192	1.01253950696451	0.907558798617588	1.12966372506729	0.997247028657401
400	lYxX0H	dZr3Fw	outcome	A4GNT	Wald ratio	1	-0.218333333333333	0.496666666666667	0.660228785406772	-1.1918	0.755133333333333	0.803857444521343	0.303674158334262	2.12789522380469	0.991944410172077
401	M3IvWo	dZr3Fw	outcome	PSMP	Wald ratio	1	0.475	0.46	0.301787057154339	-0.4266	1.3766	1.60801419748578	0.652724589852836	3.96140991087653	0.991127672846415
402	m5s2NY	dZr3Fw	outcome	PIGR	Wald ratio	1	-0.175714285714286	0.199285714285714	0.377928010110321	-0.566314285714286	0.214885714285714	0.838857622707736	0.567613649798687	1.2397202065603	0.991944410172077
403	m6qEbb	dZr3Fw	outcome	FIS1	Wald ratio	1	-0.340625	0.204375	0.0955807045456294	-0.7412	0.05995	0.711325605299567	0.476541722207061	1.06178345604531	0.991127672846415
404	M7e9U7	dZr3Fw	outcome	FHR2	Wald ratio	1	0.0451282051282051	0.0764102564102564	0.554785766138158	-0.104635897435897	0.194892307692308	1.04616197464152	0.900652392739023	1.21518011389214	0.991944410172077
405	M8GLwG	dZr3Fw	outcome	TRIL	Wald ratio	1	-0.376363636363636	0.387272727272727	0.331134637985747	-1.13541818181818	0.382690909090909	0.686352704856343	0.321287736547883	1.46622476327667	0.991944410172077
406	MA2J7f	dZr3Fw	outcome	ERK-1	Wald ratio	1	-0.51625	0.38	0.174288393947212	-1.26105	0.22855	0.596754185477866	0.283356346081515	1.25677636237907	0.991127672846415
407	MBV0vA	dZr3Fw	outcome	Nectin-like protein 2	Wald ratio	1	0.269333333333333	0.210666666666667	0.201079875424337	-0.143573333333333	0.68224	1.30909143213796	0.866257272324614	1.97830417411471	0.991127672846415
408	MBZyyS	dZr3Fw	outcome	ARLY	Wald ratio	1	-0.0341666666666667	0.244166666666667	0.888713922624112	-0.512733333333333	0.4444	0.966410422810592	0.59885646537238	1.55955418254723	0.999654310774983
409	McEC6B	dZr3Fw	outcome	PARK7	Wald ratio	1	-0.233333333333333	0.314444444444444	0.458057363280637	-0.849644444444444	0.382977777777778	0.791889566336782	0.427566928722356	1.46664543758543	0.991944410172077
410	McPxQV	dZr3Fw	outcome	EGFL9	Wald ratio	1	0.227222222222222	0.177222222222222	0.19979646395275	-0.120133333333333	0.574577777777778	1.25510875000779	0.886802188542315	1.77638034129745	0.991127672846415
411	mdisxr	dZr3Fw	outcome	RAB6B	Wald ratio	1	0.167692307692308	0.149230769230769	0.261135503976144	-0.1248	0.460184615384615	1.18257268614348	0.882673419616227	1.58436645641901	0.991127672846415
412	MDoEvy	dZr3Fw	outcome	MARE2	Wald ratio	1	-0.254	0.185333333333333	0.17052975329627	-0.617253333333333	0.109253333333333	0.775691802046476	0.539424022683269	1.11544489392421	0.991127672846415
413	me4wl5	dZr3Fw	outcome	kallikrein 12	Wald ratio	1	-0.605	0.212857142857143	0.00447918693729493	-1.0222	-0.1878	0.54607442663971	0.359802503304869	0.828780446747526	0.912592089782545
414	MfP8Yh	dZr3Fw	outcome	F177A	Wald ratio	1	0.45625	0.3725	0.220638444488941	-0.27385	1.18635	1.57814483166148	0.760446133626335	3.27510523042994	0.991127672846415
415	MFq0cP	dZr3Fw	outcome	IP-10	Wald ratio	1	-0.0475	0.34875	0.891662608488445	-0.73105	0.63605	0.953610473132626	0.481403251209985	1.8890045552924	0.999654310774983
416	mfY3Lu	dZr3Fw	outcome	LRC4B	Wald ratio	1	1.69333333333333	0.638333333333333	0.00798409867733846	0.4422	2.94446666666667	5.4375757825226	1.55612693470058	19.000526069787	0.912592089782545
417	mGqhYv	dZr3Fw	outcome	ALDH1A1	Wald ratio	1	0.354	0.31	0.253480837827773	-0.2536	0.9616	1.42475518647989	0.776002140830914	2.61587853253571	0.991127672846415
418	mGzJjM	dZr3Fw	outcome	QPCTL	Wald ratio	1	0.178888888888889	0.422222222222222	0.671796131838497	-0.648666666666667	1.00644444444444	1.19588786035666	0.522742302043697	2.73585621243424	0.991944410172077
419	MIwnHM	dZr3Fw	outcome	RIFK	Wald ratio	1	-0.533333333333333	0.538333333333333	0.321826193523375	-1.58846666666667	0.5218	0.586646219510032	0.204238537520665	1.6850580259888	0.991944410172077
420	mjTnR3	dZr3Fw	outcome	3BP2	Wald ratio	1	-0.0173076923076923	0.106923076923077	0.871407831169589	-0.226876923076923	0.192261538461538	0.982841225420364	0.797018870884057	1.21198745685198	0.999654310774983
421	MLTJ8i	dZr3Fw	outcome	PILRA isoform FDF03-M14	Wald ratio	1	-0.0430769230769231	0.0249230769230769	0.0839174202474861	-0.0919261538461538	0.00577230769230769	0.957837707409472	0.91217250748932	1.00578899956177	0.991127672846415
422	MooHEm	dZr3Fw	outcome	RIPK2	Wald ratio	1	-0.86	0.53875	0.1104245742952	-1.91595	0.19595	0.423162082317749	0.147201924312158	1.21646608050968	0.991127672846415
423	mQA9N8	dZr3Fw	outcome	CNTP2	Wald ratio	1	-0.333636363636364	0.256363636363636	0.19311526524974	-0.836109090909091	0.168836363636364	0.716314212768883	0.433393541942055	1.18392638966297	0.991127672846415
424	MQCrUK	dZr3Fw	outcome	HERV1	Wald ratio	1	-0.255714285714286	0.54	0.635824422957326	-1.31411428571429	0.802685714285714	0.774363183812544	0.268712220121458	2.23152612922949	0.991944410172077
425	mtdFHv	dZr3Fw	outcome	Gc-Globulin, Mixed Type	Wald ratio	1	0.313333333333333	0.563333333333333	0.578065241116221	-0.7908	1.41746666666667	1.36797744751981	0.453481864637744	4.12665299949253	0.991944410172077
426	mTHyZo	dZr3Fw	outcome	cSHMT	Wald ratio	1	-0.0607575757575757	0.0496969696969697	0.221495560193538	-0.158163636363636	0.0366484848484849	0.941051345785264	0.853710072526153	1.03732832012138	0.991127672846415
427	mTVgLb	dZr3Fw	outcome	Fucosyltransferase 3	Wald ratio	1	-0.00590909090909091	0.0481818181818182	0.90239098276591	-0.100345454545455	0.0885272727272727	0.994108333431031	0.90452489182191	1.09256404940551	0.999654310774983
428	mZmvMC	dZr3Fw	outcome	a1-Antichymotrypsin	Wald ratio	1	0.448333333333333	0.545	0.410718450571582	-0.619866666666667	1.51653333333333	1.56570050884944	0.538016168301628	4.55640225673861	0.991944410172077
429	n1b2y5	dZr3Fw	outcome	RF1ML	Wald ratio	1	0.296315789473684	0.184736842105263	0.108716564586763	-0.0657684210526315	0.6584	1.34489479339961	0.9363476775955	1.93169914188089	0.991127672846415
430	n8cjeJ	dZr3Fw	outcome	PTK7	Wald ratio	1	0.72125	0.34375	0.0358890871159317	0.0475	1.395	2.05700285785211	1.04864620112129	4.0349745726322	0.991127672846415
431	nbJDfR	dZr3Fw	outcome	ART4	Wald ratio	1	0.00034090909090909	0.0318181818181818	0.991451400406244	-0.0620227272727273	0.0627045454545455	1.00034096720702	0.939861526059126	1.06471221869095	0.999654310774983
432	nCyh2Q	dZr3Fw	outcome	LRP10	Wald ratio	1	0.32	0.510526315789474	0.5307876400936	-0.680631578947368	1.32063157894737	1.37712776433596	0.506297124760288	3.74578639016143	0.991944410172077
433	nErhPV	dZr3Fw	outcome	L-plastin	Wald ratio	1	0.126923076923077	0.244615384615385	0.603852846868062	-0.352523076923077	0.606369230769231	1.13532968137002	0.702912348569353	1.83376133314947	0.991944410172077
434	nFTBjq	dZr3Fw	outcome	PHS	Wald ratio	1	0.142857142857143	0.211428571428571	0.49924658287522	-0.271542857142857	0.557257142857143	1.15356499489511	0.762202616941607	1.7458772350939	0.991944410172077
435	ngCLCY	dZr3Fw	outcome	PCNP	Wald ratio	1	0.30375	0.345	0.378623820725233	-0.37245	0.97995	1.35493028117428	0.689044102901735	2.66432302244784	0.991944410172077
436	NHIZjK	dZr3Fw	outcome	KAT	Wald ratio	1	-0.179795918367347	0.0914285714285714	0.0492388216522627	-0.358995918367347	-0.00059591836734693	0.835440692115122	0.698377201864948	0.999404259156738	0.991127672846415
437	nIdszt	dZr3Fw	outcome	MTHFSD	Wald ratio	1	0.1365625	0.0884375	0.122547248606905	-0.036775	0.3099	1.14632652094445	0.963892986874389	1.36328877843766	0.991127672846415
438	Nk2FOl	dZr3Fw	outcome	Omentin	Wald ratio	1	-0.22	0.36625	0.548051414545584	-0.93785	0.49785	0.802518797962478	0.391468588690509	1.64518032784569	0.991944410172077
439	nlp04I	dZr3Fw	outcome	SNP29	Wald ratio	1	-0.754666666666667	0.59	0.200863236119107	-1.91106666666667	0.401733333333333	0.47016731105005	0.147922518394436	1.49441276946479	0.991127672846415
440	nN1lY6	dZr3Fw	outcome	GRN	Wald ratio	1	0.142272727272727	0.159090909090909	0.371169041435197	-0.169545454545455	0.454090909090909	1.15289103049129	0.844048387772591	1.57474114925432	0.991944410172077
441	NnivKB	dZr3Fw	outcome	Transaldolase	Wald ratio	1	0.395833333333333	0.5175	0.444333874923717	-0.618466666666667	1.41013333333333	1.48562169330106	0.538769918439234	4.0965015678685	0.991944410172077
442	nPGJIs	dZr3Fw	outcome	MANS1	Wald ratio	1	0.0344736842105263	0.115263157894737	0.764873849708147	-0.191442105263158	0.260389473684211	1.03507478920746	0.825767431310734	1.29743530518306	0.992244644790077
443	NpTlAc	dZr3Fw	outcome	GMPR2	Wald ratio	1	-0.2632	0.1424	0.0645568438788432	-0.542304	0.015904	0.768588164305511	0.581407145948385	1.01603114173447	0.991127672846415
444	NraV8E	dZr3Fw	outcome	URB	Wald ratio	1	-0.586	0.566	0.300512168171136	-1.69536	0.52336	0.556549034410465	0.18353314520107	1.68768876795456	0.991127672846415
445	NrXKWv	dZr3Fw	outcome	LIPN	Wald ratio	1	-0.00320512820512821	0.0387179487179487	0.934025313720845	-0.0790923076923077	0.0726820512820513	0.99680000273504	0.923954632388678	1.07538856413742	0.999654310774983
446	NSwXbr	dZr3Fw	outcome	CEAM8	Wald ratio	1	0.00285714285714286	0.441428571428571	0.994835734693497	-0.862342857142857	0.868057142857143	1.00286122837984	0.422171834468182	2.38227792873597	0.999654310774983
447	nT4pkl	dZr3Fw	outcome	HRSL2	Wald ratio	1	0.172	0.68	0.800313669592558	-1.1608	1.5048	1.18767783321391	0.313235492226732	4.50325288963949	0.992244644790077
448	nTHpht	dZr3Fw	outcome	FOXO3A	Wald ratio	1	0.00666666666666667	0.581666666666667	0.990855391489358	-1.1334	1.14673333333333	1.00668893835402	0.321936808368354	3.14789297856493	0.999654310774983
449	NULHJJ	dZr3Fw	outcome	ANGPTL3	Wald ratio	1	-0.1075	0.12	0.370341784125815	-0.3427	0.1277	0.898076522450803	0.70985113496059	1.13621208793602	0.991944410172077
450	nyOteC	dZr3Fw	outcome	COAA1	Wald ratio	1	0.228	0.1268	0.0721600126856565	-0.020528	0.476528	1.25608532543234	0.979681265015059	1.61047312131893	0.991127672846415
451	nytkGf	dZr3Fw	outcome	MMP-13	Wald ratio	1	-0.366666666666667	0.496666666666667	0.460359485931074	-1.34013333333333	0.6068	0.693040620086442	0.261810758151929	1.83455143127112	0.991944410172077
452	o11R4x	dZr3Fw	outcome	CRBB1	Wald ratio	1	-0.0470588235294118	0.162941176470588	0.772727801402715	-0.366423529411765	0.272305882352941	0.954031276452915	0.693209144566804	1.31298855992322	0.992244644790077
453	o1rvzh	dZr3Fw	outcome	HBAT	Wald ratio	1	0.0741666666666667	0.5425	0.891257851425033	-0.989133333333333	1.13746666666667	1.07698628825362	0.371898863742278	3.11885724364595	0.999654310774983
454	o3mY1s	dZr3Fw	outcome	IDI1	Wald ratio	1	0.25	0.434545454545455	0.565079084999024	-0.601709090909091	1.10170909090909	1.28402541668774	0.547874468196663	3.00930480686008	0.991944410172077
455	o3pYYH	dZr3Fw	outcome	ANXA4	Wald ratio	1	-0.0641379310344828	0.117241379310345	0.584338319992383	-0.293931034482759	0.165655172413793	0.937875628453143	0.745327891594407	1.18016607773085	0.991944410172077
456	o470eA	dZr3Fw	outcome	OFUT1	Wald ratio	1	0.1659375	0.1103125	0.132517190230605	-0.050275	0.38215	1.18049931821018	0.950967872374042	1.46543188343019	0.991127672846415
457	OAfN0N	dZr3Fw	outcome	TNF sR-I	Wald ratio	1	-0.605	0.495	0.221623602459394	-1.5752	0.3652	0.546074426639709	0.206966155310491	1.44080213976305	0.991127672846415
458	OaUEqK	dZr3Fw	outcome	ARRB1	Wald ratio	1	-0.16125	0.4025	0.688699095198515	-0.95015	0.62765	0.851079274690035	0.386683016651602	1.87320337489644	0.991944410172077
459	ocgPcE	dZr3Fw	outcome	Cytochrome b5	Wald ratio	1	-0.302	0.369	0.413112733761481	-1.02524	0.42124	0.739338064889532	0.358710364586766	1.52384995851543	0.991944410172077
460	oDUhKf	dZr3Fw	outcome	DCAK1	Wald ratio	1	-0.0609090909090909	0.147727272727273	0.680113911194367	-0.350454545454545	0.228636363636364	0.940908773049261	0.704367849737987	1.2568849068429	0.991944410172077
461	OFeZwg	dZr3Fw	outcome	TXN4B	Wald ratio	1	0.446	0.2224	0.0449207628146658	0.010096	0.881904	1.56205146653374	1.01014713655467	2.41549443224915	0.991127672846415
462	OL37Oi	dZr3Fw	outcome	LRP4	Wald ratio	1	-0.0492857142857143	0.0669047619047619	0.461332298004407	-0.180419047619048	0.0818476190476191	0.951909116807997	0.834920266744779	1.08529041964096	0.991944410172077
463	OmdgUI	dZr3Fw	outcome	DPP2	Wald ratio	1	-0.0377083333333333	0.074375	0.612152853156322	-0.183483333333333	0.108066666666667	0.962993773118335	0.832365748384762	1.11412201771188	0.991944410172077
464	Omr9kz	dZr3Fw	outcome	IDH	Wald ratio	1	0.175	0.174444444444444	0.315771747216617	-0.166911111111111	0.516911111111111	1.19124621661236	0.846274832423528	1.67684006923541	0.991944410172077
465	Oow2hi	dZr3Fw	outcome	CH3L2	Wald ratio	1	-0.93	0.49	0.0577014590116585	-1.8904	0.0304	0.394553710371601	0.15101139219697	1.03086679821445	0.991127672846415
466	OPpctA	dZr3Fw	outcome	CPLX1	Wald ratio	1	0.0166666666666667	0.498333333333333	0.973319871593087	-0.960066666666667	0.9934	1.01680633038626	0.382867360633568	2.70040024253488	0.999654310774983
467	oPW4OU	dZr3Fw	outcome	SHPS1	Wald ratio	1	-0.0254761904761905	0.0246825396825397	0.301999820665895	-0.0738539682539683	0.0229015873015873	0.974845589298696	0.928807319292799	1.0231658420809	0.991127672846415
468	oQiMz0	dZr3Fw	outcome	MMP-9	Wald ratio	1	0.277647058823529	0.406470588235294	0.494563863866316	-0.519035294117647	1.07432941176471	1.32002022549228	0.595094362176469	2.92802874041005	0.991944410172077
469	oTFJlB	dZr3Fw	outcome	IL-20 Ra	Wald ratio	1	0.406666666666667	0.518333333333333	0.432708120214983	-0.609266666666667	1.4226	1.5018034210788	0.543749472515219	4.14789094899002	0.991944410172077
470	OTgJTu	dZr3Fw	outcome	PTN9	Wald ratio	1	0.588571428571429	0.464285714285714	0.204907852886985	-0.321428571428571	1.49857142857143	1.80141312901839	0.725112421922132	4.47529122835564	0.991127672846415
471	OtKPnT	dZr3Fw	outcome	UBS3B	Wald ratio	1	0.295384615384615	0.25	0.237388883699007	-0.194615384615385	0.785384615384615	1.34364304510371	0.823151193792857	2.19325033635303	0.991127672846415
472	OtVPcy	dZr3Fw	outcome	Layilin	Wald ratio	1	-0.646	0.568	0.25540288888105	-1.75928	0.46728	0.524138141808335	0.172168780729736	1.59564812234769	0.991127672846415
473	OVbgg5	dZr3Fw	outcome	SELW	Wald ratio	1	-0.383636363636364	0.255454545454545	0.133154100625387	-0.884327272727273	0.117054545454545	0.681379156373827	0.412991910769573	1.12418074696807	0.991127672846415
474	p2ieTd	dZr3Fw	outcome	CHSTC	Wald ratio	1	-0.0515	0.174	0.76724763744217	-0.39254	0.28954	0.9498036499622	0.675339332239016	1.33581287275333	0.992244644790077
475	p5T84F	dZr3Fw	outcome	PDC6I	Wald ratio	1	-0.177272727272727	0.288181818181818	0.538460976348372	-0.742109090909091	0.387563636363636	0.837551330281482	0.476108699318008	1.47338671160833	0.991944410172077
476	paUUny	dZr3Fw	outcome	DCUP	Wald ratio	1	0.163703703703704	0.12037037037037	0.17382992389417	-0.0722222222222222	0.39962962962963	1.17786526626841	0.930324134142062	1.49127227228278	0.991127672846415
477	pEA6z3	dZr3Fw	outcome	Multifunctional protein ADE2	Wald ratio	1	0.620526315789474	0.516315789473684	0.229427515415134	-0.391452631578947	1.63250526315789	1.8599066825407	0.676074074297649	5.11667729805086	0.991127672846415
478	peVbty	dZr3Fw	outcome	VAV	Wald ratio	1	-1.20818181818182	0.631818181818182	0.0558466721103268	-2.44654545454545	0.0301818181818183	0.298739949488499	0.0865922071186446	1.03064190635667	0.991127672846415
479	PEWPcP	dZr3Fw	outcome	DAN	Wald ratio	1	-0.608	0.578	0.292844002997694	-1.74088	0.52488	0.544438658239217	0.175366010606022	1.6902560054881	0.991127672846415
480	pfj8fq	dZr3Fw	outcome	ZADH2	Wald ratio	1	-0.0711111111111111	0.326666666666667	0.827672934980801	-0.711377777777778	0.569155555555556	0.931358402111352	0.490967287434006	1.76677447843204	0.997247028657401
481	phWujq	dZr3Fw	outcome	C6	Wald ratio	1	-0.491666666666667	0.498333333333333	0.323827944903379	-1.4684	0.485066666666667	0.611606200591592	0.230293660424669	1.62428329078751	0.991944410172077
482	PimzVX	dZr3Fw	outcome	IL-17B	Wald ratio	1	-0.141428571428571	0.441428571428571	0.748673956210688	-1.00662857142857	0.723771428571428	0.868117181740484	0.365448990126793	2.06219598793136	0.992244644790077
483	PJjIE7	dZr3Fw	outcome	F16P2	Wald ratio	1	0.073	0.2115	0.72997885115543	-0.34154	0.48754	1.0757305369147	0.710675040049709	1.62830565706917	0.991944410172077
484	PKjM3k	dZr3Fw	outcome	RMD1	Wald ratio	1	-0.0666666666666667	0.186	0.720026827539777	-0.431226666666667	0.297893333333333	0.935506985031618	0.649711626114533	1.34701809828576	0.991944410172077
485	PMAWUJ	dZr3Fw	outcome	Coagulation Factor X	Wald ratio	1	-0.21	0.25	0.400908386520899	-0.7	0.28	0.810584245970187	0.49658530379141	1.32312981233744	0.991944410172077
486	pNMoJH	dZr3Fw	outcome	Gelsolin	Wald ratio	1	-0.908571428571429	0.474285714285714	0.0554080493992846	-1.83817142857143	0.0210285714285713	0.403099669574062	0.159108100793379	1.02125122982726	0.991127672846415
487	PoWYnh	dZr3Fw	outcome	MARE1	Wald ratio	1	-1.15	0.424285714285714	0.00671944683539828	-1.9816	-0.3184	0.316636769379053	0.137848503165602	0.727311805499692	0.912592089782545
488	PqzDvx	dZr3Fw	outcome	DCTPP1	Wald ratio	1	-0.271666666666667	0.606666666666667	0.65429595711806	-1.46073333333333	0.9174	0.762108254840141	0.232066030558782	2.50277470897821	0.991944410172077
489	PraH9X	dZr3Fw	outcome	PHP14	Wald ratio	1	0.0271428571428571	0.155238095238095	0.861200150541861	-0.277123809523809	0.331409523809524	1.0275145800763	0.757960648553992	1.39293011356666	0.999654310774983
490	PrQ5Pl	dZr3Fw	outcome	LANC1	Wald ratio	1	-0.225714285714286	0.398571428571429	0.571184257375517	-1.00691428571429	0.555485714285714	0.797946053686317	0.365344591044478	1.74278727590646	0.991944410172077
491	pTvKSj	dZr3Fw	outcome	RABP2	Wald ratio	1	-0.3225	0.273333333333333	0.238048721600164	-0.858233333333333	0.213233333333333	0.724335931806916	0.42391032942017	1.23767340801587	0.991127672846415
492	PUUK4h	dZr3Fw	outcome	BGAL	Wald ratio	1	-0.386666666666667	0.59	0.512231343801677	-1.54306666666667	0.769733333333333	0.679317496356421	0.213724673087168	2.1591903929021	0.991944410172077
493	PvlWsi	dZr3Fw	outcome	FGFP1	Wald ratio	1	-0.488333333333333	0.578333333333333	0.398456869363358	-1.62186666666667	0.6452	0.613648289517618	0.197529632747738	1.90636826480006	0.991944410172077
494	PWLmOu	dZr3Fw	outcome	AFM	Wald ratio	1	-0.0581578947368421	0.144473684210526	0.687279231631198	-0.341326315789474	0.225010526315789	0.943500961839007	0.710826916310784	1.25233589860563	0.991944410172077
495	PX3RFQ	dZr3Fw	outcome	ISLR2	Wald ratio	1	-0.150434782608696	0.125217391304348	0.229600384163469	-0.395860869565217	0.0949913043478261	0.860333836906314	0.673100338165695	1.09964929291676	0.991127672846415
496	pxVOAg	dZr3Fw	outcome	C1QT3	Wald ratio	1	-0.186111111111111	0.238888888888889	0.435938618025932	-0.654333333333333	0.282111111111111	0.830181347485224	0.519788472752665	1.32592603691758	0.991944410172077
497	pzns7S	dZr3Fw	outcome	protein Z inhibitor	Wald ratio	1	-0.0258823529411765	0.0418823529411765	0.53659015183107	-0.107971764705882	0.0562070588235294	0.974449724009418	0.89765294156744	1.05781669134172	0.991944410172077
498	q1RhOW	dZr3Fw	outcome	IP3KA	Wald ratio	1	0.145714285714286	0.421428571428571	0.729521050281382	-0.680285714285714	0.971714285714286	1.1568656077965	0.506472265329761	2.64247052823509	0.991944410172077
499	q3GObm	dZr3Fw	outcome	TEC	Wald ratio	1	0.102727272727273	0.253636363636364	0.685464337884124	-0.3944	0.599854545454545	1.10818913445831	0.67408436855908	1.82185378420301	0.991944410172077
500	Q3Wwcc	dZr3Fw	outcome	TATI	Wald ratio	1	-0.0118181818181818	0.265454545454545	0.96448947332268	-0.532109090909091	0.508472727272727	0.988251378597023	0.587364856503169	1.66274978232997	0.999654310774983
501	q5r7On	dZr3Fw	outcome	a2-Antiplasmin	Wald ratio	1	0.0370588235294118	0.23	0.871994698555572	-0.413741176470588	0.487858823529412	1.03775406339944	0.661172056007075	1.62882488199188	0.999654310774983
502	q8DaAW	dZr3Fw	outcome	APOC1	Wald ratio	1	0.814	0.863	0.345567709982202	-0.87748	2.50548	2.25691762588875	0.415829482744713	12.2494372847883	0.991944410172077
503	qaA8g2	dZr3Fw	outcome	Attractin	Wald ratio	1	0.18	0.124565217391304	0.148450532721183	-0.0641478260869565	0.424147826086957	1.19721736312181	0.9378663481705	1.52828749784694	0.991127672846415
504	qaJ9PL	dZr3Fw	outcome	PLXA1	Wald ratio	1	0.0924	0.118	0.433597253404043	-0.13888	0.32368	1.09680345573053	0.870332462087559	1.38220493076519	0.991944410172077
505	Qbrbm8	dZr3Fw	outcome	NETO1	Wald ratio	1	-0.4	0.524285714285714	0.445497521938363	-1.4276	0.6276	0.670320046035639	0.239883953418534	1.87310971706916	0.991944410172077
506	QcmWN8	dZr3Fw	outcome	FCG2A	Wald ratio	1	-0.010241935483871	0.0220967741935484	0.643003399443596	-0.0535516129032258	0.0330677419354839	0.989810334536431	0.947857018088741	1.03362055632677	0.991944410172077
507	QDXNTE	dZr3Fw	outcome	bFGF-R	Wald ratio	1	-0.233333333333333	0.372222222222222	0.530747291203763	-0.962888888888889	0.496222222222222	0.791889566336782	0.381788347184281	1.6425045182701	0.991944410172077
508	QE6xN9	dZr3Fw	outcome	HCC-4	Wald ratio	1	-0.501428571428571	0.245714285714286	0.0412808866697576	-0.983028571428571	-0.0198285714285714	0.605664805955839	0.374176161866948	0.980366721768779	0.991127672846415
509	qG0tdN	dZr3Fw	outcome	CN37	Wald ratio	1	-0.205	0.39	0.599137646373948	-0.9694	0.5594	0.814647316411415	0.379310556174857	1.74962241185396	0.991944410172077
510	Qhp8Gg	dZr3Fw	outcome	TINAL	Wald ratio	1	-0.37125	0.38375	0.333330762875242	-1.1234	0.3809	0.689871452135476	0.325172327082999	1.46360123796768	0.991944410172077
511	QJgZL7	dZr3Fw	outcome	sICAM-1	Wald ratio	1	-0.062719298245614	0.0249122807017544	0.0118155533262283	-0.111547368421053	-0.0138912280701754	0.939207073764238	0.894449021761911	0.986204809829382	0.912592089782545
512	QjZR1w	dZr3Fw	outcome	CRTAM	Wald ratio	1	0.039	0.094	0.678219782705387	-0.14524	0.22324	1.03977048365016	0.864814712671044	1.25012056667139	0.991944410172077
513	QOEDdO	dZr3Fw	outcome	SNAG	Wald ratio	1	-0.00428571428571429	0.398571428571429	0.991420761443078	-0.785485714285714	0.776914285714286	0.995723456282266	0.455898211725284	2.17475124027936	0.999654310774983
514	QRJtoS	dZr3Fw	outcome	Epo	Wald ratio	1	0.148571428571429	0.411428571428571	0.718016387438887	-0.657828571428571	0.954971428571428	1.16017566450519	0.51797485963243	2.59859633624925	0.991944410172077
515	QrmQj7	dZr3Fw	outcome	TPST2	Wald ratio	1	0.272	0.184	0.139337967047261	-0.0886399999999999	0.63264	1.31258700131111	0.915174977270046	1.88257402005268	0.991127672846415
516	qSLGGD	dZr3Fw	outcome	SPT20	Wald ratio	1	-0.013125	0.0896875	0.883651835100635	-0.1889125	0.1626625	0.986960757214684	0.827858941183032	1.17663950683407	0.999654310774983
517	QSXrv2	dZr3Fw	outcome	PGES2	Wald ratio	1	0.753	0.469	0.10837420191899	-0.16624	1.67224	2.12336055269624	0.846842967486174	5.32408039016995	0.991127672846415
518	qtEvMQ	dZr3Fw	outcome	GLRX2	Wald ratio	1	0.331764705882353	0.386470588235294	0.39064541467942	-0.425717647058823	1.08924705882353	1.39342494524418	0.653300777477511	2.97203546202051	0.991944410172077
519	QTmlrZ	dZr3Fw	outcome	sCD4	Wald ratio	1	0.0766666666666667	0.616666666666667	0.901058488682224	-1.132	1.28533333333333	1.07968212236281	0.322387835545425	3.61587304737372	0.999654310774983
520	qTo2j8	dZr3Fw	outcome	MAX	Wald ratio	1	-0.162222222222222	0.161666666666667	0.315650336261002	-0.479088888888889	0.154644444444444	0.850252238602884	0.61934742914111	1.16724286762883	0.991944410172077
521	QUtpeH	dZr3Fw	outcome	ANKRD27	Wald ratio	1	-1.328	0.568	0.0193857869173506	-2.44128	-0.21472	0.265006745129759	0.0870493569438243	0.806767303399952	0.991127672846415
522	qWndSY	dZr3Fw	outcome	TREM2	Wald ratio	1	1.31333333333333	0.465	0.00473732537865981	0.401933333333333	2.22473333333333	3.71854823733488	1.49471168190893	9.25101553747599	0.912592089782545
523	qWxls4	dZr3Fw	outcome	LL-37	Wald ratio	1	-0.315454545454545	0.413636363636364	0.445679695746883	-1.12618181818182	0.495272727272727	0.729457227433471	0.324269013800477	1.64094570868351	0.991944410172077
524	QXle2y	dZr3Fw	outcome	RAB31	Wald ratio	1	-0.178461538461538	0.25	0.475322316522255	-0.668461538461538	0.311538461538462	0.836556231498319	0.512496427635319	1.36552430557945	0.991944410172077
525	QxvOLF	dZr3Fw	outcome	ASIP	Wald ratio	1	0.133529411764706	0.0767647058823529	0.0819532492763166	-0.0169294117647059	0.283988235294118	1.14285487901959	0.983213085462061	1.32841730222201	0.991127672846415
526	QZYrTB	dZr3Fw	outcome	HEM4	Wald ratio	1	-0.163	0.186	0.380843005165623	-0.52756	0.20156	0.84959118841459	0.590042919389603	1.2233096334389	0.991944410172077
527	QzZOce	dZr3Fw	outcome	FHR3	Wald ratio	1	-0.185454545454545	0.262727272727273	0.480261302753423	-0.7004	0.329490909090909	0.830726595022521	0.496386709391421	1.39026017945524	0.991944410172077
528	R0P3RY	dZr3Fw	outcome	Esterase D	Wald ratio	1	-0.123888888888889	0.131388888888889	0.345723078637153	-0.381411111111111	0.133633333333333	0.883477999651568	0.68289708532345	1.14297365246279	0.991944410172077
529	r2AnLN	dZr3Fw	outcome	SYDM	Wald ratio	1	-1.3925	0.367083333333333	0.00014858856914096	-2.11198333333333	-0.673016666666667	0.248453394082188	0.12099774942723	0.51016724958247	0.0996286356090137
530	r6pWpj	dZr3Fw	outcome	CIG49	Wald ratio	1	-0.397777777777778	0.346666666666667	0.251201512121488	-1.07724444444444	0.281688888888889	0.671811302475855	0.340532590456411	1.32536631965062	0.991127672846415
531	r6rNFe	dZr3Fw	outcome	IGFBP-5	Wald ratio	1	0.608	0.558	0.275886855822812	-0.48568	1.70168	1.83675421439419	0.615278664987417	5.48315135250758	0.991127672846415
532	R9Mv1g	dZr3Fw	outcome	IL-18 Ra	Wald ratio	1	-0.257586206896552	0.16	0.107416677389528	-0.571186206896552	0.0560137931034482	0.772914992838561	0.564855006238394	1.05761227139147	0.991127672846415
533	raG8Uh	dZr3Fw	outcome	MCEE	Wald ratio	1	-0.4725	0.4525	0.296393378091771	-1.3594	0.4144	0.623441714117489	0.256814819627909	1.51346239077986	0.991127672846415
534	RapGbT	dZr3Fw	outcome	WFDC5	Wald ratio	1	-0.255	0.52	0.623861761124121	-1.2742	0.7642	0.774916497961081	0.279654602437744	2.14727586665035	0.991944410172077
535	RaU5YS	dZr3Fw	outcome	ALDH3B1	Wald ratio	1	-0.403571428571429	0.242857142857143	0.0965599614841037	-0.879571428571428	0.0724285714285715	0.667930315786775	0.414960713884338	1.07511600934678	0.991127672846415
536	rb6yYZ	dZr3Fw	outcome	NUD12	Wald ratio	1	-0.146363636363636	0.3	0.625635700233138	-0.734363636363636	0.441636363636364	0.863843521147317	0.47981069592297	1.55525009210715	0.991944410172077
537	RB86P7	dZr3Fw	outcome	RSPO3	Wald ratio	1	-0.595555555555556	0.476111111111111	0.210980032988943	-1.52873333333333	0.337622222222222	0.551256227322045	0.216810119611032	1.40161090592319	0.991127672846415
538	RDdqqN	dZr3Fw	outcome	PGM1	Wald ratio	1	0.409166666666667	0.295	0.165440040076653	-0.169033333333333	0.987366666666667	1.50556262668058	0.844480753558421	2.68415687782813	0.991127672846415
539	rEAAIL	dZr3Fw	outcome	GAS1	Wald ratio	1	0.07125	0.35125	0.839254640292203	-0.6172	0.7597	1.07384965472703	0.539452792731673	2.13763483384348	0.999654310774983
540	RehM9D	dZr3Fw	outcome	HDHD3	Wald ratio	1	0.0144444444444444	0.160555555555556	0.928314711746623	-0.300244444444444	0.329133333333333	1.0145492695374	0.740637153914613	1.38976314498737	0.999654310774983
541	rfzRKB	dZr3Fw	outcome	HIS3	Wald ratio	1	0.666923076923077	0.543846153846154	0.220082662142076	-0.399015384615385	1.73286153846154	1.94823352407311	0.670980378498986	5.65681797255129	0.991127672846415
542	RGTSxr	dZr3Fw	outcome	MYZAP	Wald ratio	1	0.751428571428571	0.44	0.0876749054538242	-0.110971428571428	1.61382857142857	2.12002646358383	0.894964318972856	5.02200156030138	0.991127672846415
543	rJeXGE	dZr3Fw	outcome	SULT 1A3	Wald ratio	1	-0.0845	0.247	0.732271676747657	-0.56862	0.39962	0.918971655376832	0.566306402546058	1.49125791195227	0.992036783865069
544	rJf6MT	dZr3Fw	outcome	Galectin-4	Wald ratio	1	0.334	0.558	0.549462128983093	-0.75968	1.42768	1.39654314357451	0.467816104213628	4.1690158468216	0.991944410172077
545	rk1bY5	dZr3Fw	outcome	Glyoxalase I	Wald ratio	1	-0.2825	0.2725	0.299876975108697	-0.8166	0.2516	0.753896641959321	0.441931670713858	1.28608150178389	0.991127672846415
546	rLxRM2	dZr3Fw	outcome	NHEJ1	Wald ratio	1	0.14	0.321111111111111	0.662846771674281	-0.489377777777778	0.769377777777778	1.15027379885723	0.613007702557767	2.15842281722839	0.991944410172077
547	rm8hzc	dZr3Fw	outcome	B3GT6	Wald ratio	1	0.0642857142857143	0.602857142857143	0.915078494497234	-1.11731428571429	1.24588571428571	1.06639704010784	0.327157266720834	3.47601218994518	0.999654310774983
548	rmQLeJ	dZr3Fw	outcome	HO-1	Wald ratio	1	0.850714285714286	0.582142857142857	0.143919498931513	-0.290285714285714	1.99171428571429	2.34131862523961	0.74804980852629	7.32808543283152	0.991127672846415
549	roizQz	dZr3Fw	outcome	SLIK1	Wald ratio	1	-0.5675	0.47125	0.228495271829696	-1.49115	0.35615	0.566941021036925	0.225113625956126	1.42782170545747	0.991127672846415
550	ROYaGu	dZr3Fw	outcome	CRADD	Wald ratio	1	-0.0671428571428571	0.534285714285714	0.899994377718661	-1.11434285714286	0.980057142857143	0.935061611564654	0.328130836901309	2.66460850092203	0.999654310774983
551	rPjm5D	dZr3Fw	outcome	MRVI1	Wald ratio	1	0.0509090909090909	0.271818181818182	0.851432502692042	-0.481854545454545	0.583672727272727	1.05222723191394	0.617636893324892	1.79261012343522	0.999654310774983
552	RpurG6	dZr3Fw	outcome	JNK2	Wald ratio	1	-0.0733333333333333	0.191666666666667	0.702009921814718	-0.449	0.302333333333333	0.929291014721204	0.638266098693769	1.35301215560236	0.991944410172077
553	rrcd70	dZr3Fw	outcome	LRP12	Wald ratio	1	-0.621666666666667	0.508333333333333	0.221348272249031	-1.618	0.374666666666667	0.537048610262161	0.198294892543177	1.45450649830387	0.991127672846415
554	rRpQWR	dZr3Fw	outcome	Semaphorin-7A	Wald ratio	1	-0.12	0.399230769230769	0.763736283104374	-0.902492307692308	0.662492307692308	0.886920436717157	0.405557624725358	1.93962044629109	0.992244644790077
555	Rrzkz5	dZr3Fw	outcome	Chymotrypsin	Wald ratio	1	0.0570731707317073	0.0778048780487805	0.46322772625465	-0.0954243902439025	0.209570731707317	1.05873327584984	0.908987087347442	1.23314859473167	0.991944410172077
556	rshKXR	dZr3Fw	outcome	5NT3	Wald ratio	1	-0.29375	0.37625	0.434960784486111	-1.0312	0.4437	0.745462833857981	0.356578809158689	1.55846287662109	0.991944410172077
557	rU5onO	dZr3Fw	outcome	41	Wald ratio	1	-1.076	0.543	0.0475258424903575	-2.14028	-0.01172	0.340956628137702	0.117621904277373	0.988348411677558	0.991127672846415
558	rY5SKH	dZr3Fw	outcome	ICAM4	Wald ratio	1	-0.593333333333333	0.33	0.0721802092333168	-1.24013333333333	0.0534666666666667	0.552482603295828	0.289345635948849	1.05492182712061	0.991127672846415
559	RZDsds	dZr3Fw	outcome	NIT2	Wald ratio	1	-0.23125	0.37125	0.533353114601012	-0.9589	0.4964	0.793541055971025	0.383314299884842	1.64279654503052	0.991944410172077
560	s4qFJN	dZr3Fw	outcome	PKP2	Wald ratio	1	-0.38875	0.355833333333333	0.274610818457626	-1.08618333333333	0.308683333333333	0.677903724762436	0.337502171932963	1.36163111903785	0.991127672846415
561	s52pfy	dZr3Fw	outcome	DPEP2	Wald ratio	1	-0.1	0.192857142857143	0.604096542957154	-0.478	0.278	0.90483741803596	0.620022196981994	1.3204861972091	0.991944410172077
562	s6Snjy	dZr3Fw	outcome	EDAR	Wald ratio	1	0.218214285714286	0.116071428571429	0.0601080779223996	-0.00928571428571429	0.445714285714286	1.24385357911591	0.990757264825724	1.56160522986587	0.991127672846415
563	S74geK	dZr3Fw	outcome	Gastric intrinsic factor	Wald ratio	1	0.0484210526315789	0.178421052631579	0.786093837328231	-0.301284210526316	0.398126315789474	1.0496125044042	0.739867464740691	1.48903210629458	0.992244644790077
564	s7xMXs	dZr3Fw	outcome	MYOM2	Wald ratio	1	0.431428571428571	0.558571428571429	0.43989027412678	-0.663371428571429	1.52622857142857	1.53945517510214	0.515111741240369	4.60079250075347	0.991944410172077
565	S9jimz	dZr3Fw	outcome	GREM1	Wald ratio	1	-0.0885365853658537	0.0457317073170732	0.0528677009678209	-0.178170731707317	0.00109756097560974	0.915269624649378	0.836799543077335	1.00109816351608	0.991127672846415
566	saG0iI	dZr3Fw	outcome	BDNF	Wald ratio	1	0.81875	0.4075	0.0445156675824466	0.02005	1.61745	2.26766348582462	1.02025235136903	5.04022135116089	0.991127672846415
567	sAREvW	dZr3Fw	outcome	Integrin alpha-2	Wald ratio	1	-0.478888888888889	0.33	0.146730175673748	-1.12568888888889	0.167911111111111	0.619471311014712	0.32442889489797	1.18283146540006	0.991127672846415
568	sGAk7G	dZr3Fw	outcome	RCN1	Wald ratio	1	0.0025	0.39375	0.994934100317087	-0.76925	0.77425	1.0025031276058	0.463360458367449	2.1689647934145	0.999654310774983
569	SHJKBH	dZr3Fw	outcome	MXRA7	Wald ratio	1	-0.157142857142857	0.0992857142857143	0.1134821480264	-0.351742857142857	0.0374571428571429	0.854581966958909	0.703460988689573	1.0381675032354	0.991127672846415
570	sJlHWX	dZr3Fw	outcome	THYN1	Wald ratio	1	0.873333333333333	0.671666666666667	0.193515936440121	-0.443133333333333	2.1898	2.39488049839818	0.642021598500883	8.93342625076816	0.991127672846415
571	SluYQM	dZr3Fw	outcome	NNMT	Wald ratio	1	-0.0969230769230769	0.517692307692308	0.8514870492817	-1.1116	0.917753846153846	0.90762582081889	0.32903208834805	2.50366046288399	0.999654310774983
572	slx2Wh	dZr3Fw	outcome	BY55	Wald ratio	1	-0.0469230769230769	0.228461538461538	0.837269615821356	-0.494707692307692	0.400861538461538	0.954160791751464	0.60974911560608	1.49311051580753	0.999654310774983
573	smcjaa	dZr3Fw	outcome	MIA	Wald ratio	1	0.358333333333333	0.468333333333333	0.444197379266196	-0.5596	1.27626666666667	1.43094252183253	0.571437593177173	3.58323730401405	0.991944410172077
574	sNb24D	dZr3Fw	outcome	IGFBP-4	Wald ratio	1	-0.156666666666667	0.521666666666667	0.763933469020059	-1.17913333333333	0.8658	0.85498900765946	0.307545162274835	2.37690685105055	0.992244644790077
575	sOo2qg	dZr3Fw	outcome	SPINT2	Wald ratio	1	-0.017536231884058	0.0472463768115942	0.710514160305041	-0.110139130434783	0.0750666666666667	0.982616632968181	0.895709506173844	1.07795601222338	0.991944410172077
576	sqPRUs	dZr3Fw	outcome	LY9	Wald ratio	1	0.0958333333333333	0.0930555555555556	0.303080074772324	-0.0865555555555555	0.278222222222222	1.10057561943745	0.91708459822508	1.32077967119327	0.991127672846415
577	sqTOTQ	dZr3Fw	outcome	TS101	Wald ratio	1	-0.394	0.198	0.0466020636697887	-0.78208	-0.00591999999999998	0.674354056240444	0.457453517738424	0.994097488672002	0.991127672846415
578	Sr8IYA	dZr3Fw	outcome	NEU1	Wald ratio	1	0.0605555555555556	0.0972222222222222	0.533378403379997	-0.13	0.251111111111111	1.0624266196319	0.878095430920561	1.28545290449709	0.991944410172077
579	Srjkiw	dZr3Fw	outcome	uPA	Wald ratio	1	-0.0807692307692308	0.233076923076923	0.728940945890887	-0.5376	0.376061538461538	0.922406529930745	0.584148527838112	1.45653676404484	0.991944410172077
580	SrzMYJ	dZr3Fw	outcome	WFIKKN1	Wald ratio	1	-0.345333333333333	0.225333333333333	0.125388155077455	-0.786986666666667	0.09632	0.707984319357848	0.455214443499066	1.10111136325933	0.991127672846415
581	sSu8JN	dZr3Fw	outcome	CYTL1	Wald ratio	1	-0.0633333333333333	0.133484848484848	0.635171316753786	-0.324963636363636	0.19829696969697	0.938630544688968	0.722553627841733	1.21932444247043	0.991944410172077
582	sxHKQE	dZr3Fw	outcome	DSCAM	Wald ratio	1	0.177878787878788	0.266666666666667	0.504743099588592	-0.344787878787879	0.700545454545454	1.19468050270019	0.708370597962085	2.01485141765918	0.991944410172077
583	SyY0EH	dZr3Fw	outcome	MK13	Wald ratio	1	0.4375	0.256666666666667	0.0882792317161347	-0.0655666666666668	0.940566666666667	1.54883029863413	0.936536608904462	2.56143248556321	0.991127672846415
584	T3aiAb	dZr3Fw	outcome	SORC1	Wald ratio	1	-0.141666666666667	0.46	0.758104388170896	-1.04326666666667	0.759933333333333	0.867910511777946	0.352301947156305	2.13813367350041	0.992244644790077
585	T3NOjp	dZr3Fw	outcome	GGPPS	Wald ratio	1	0.0907692307692308	0.324615384615385	0.779768406610281	-0.545476923076923	0.727015384615385	1.09501628003436	0.579565309346062	2.06889652331541	0.992244644790077
586	tB7BfS	dZr3Fw	outcome	LAG-1	Wald ratio	1	0.00846153846153846	0.456153846153846	0.985200291974022	-0.8856	0.902523076923077	1.00849743846308	0.412466619048778	2.46581671440985	0.999654310774983
587	tBkwQ8	dZr3Fw	outcome	B3GN2	Wald ratio	1	-0.04875	0.1775	0.783586771762311	-0.39665	0.29915	0.95241920473907	0.672569383726893	1.34871191508792	0.992244644790077
588	tDVz1d	dZr3Fw	outcome	BCAM	Wald ratio	1	0.0355555555555556	0.413333333333333	0.93144932177141	-0.774577777777778	0.845688888888889	1.03619521292975	0.460898341444147	2.32958208513891	0.999654310774983
589	TEU4Vp	dZr3Fw	outcome	MLP3A	Wald ratio	1	0.49	0.67	0.464569498731224	-0.8232	1.8032	1.63231621995538	0.43902452581823	6.06903734355968	0.991944410172077
590	tExAsz	dZr3Fw	outcome	UPP1	Wald ratio	1	-0.001875	0.30625	0.99511502300329	-0.602125	0.598375	0.998126756714382	0.547646649603859	1.81916026180351	0.999654310774983
591	tFWjGC	dZr3Fw	outcome	MTHFS	Wald ratio	1	0.00916666666666667	0.0808333333333333	0.909711805133448	-0.149266666666667	0.1676	1.00920880922606	0.861339393765831	1.18246353062586	0.999654310774983
592	tgpPSO	dZr3Fw	outcome	NUDC3	Wald ratio	1	-0.3375	0.415	0.416073011083556	-1.1509	0.4759	0.713551974706503	0.316351924486041	1.60946206170469	0.991944410172077
593	tnckyE	dZr3Fw	outcome	PECR	Wald ratio	1	-0.062	0.328	0.850073700725506	-0.70488	0.58088	0.939882886791089	0.494167870842776	1.78761083632611	0.999654310774983
594	TnftK0	dZr3Fw	outcome	DAPK2	Wald ratio	1	0.188461538461538	0.108461538461538	0.0822833207313141	-0.0241230769230769	0.401046153846154	1.20739064399187	0.976165558910758	1.49338619242597	0.991127672846415
595	TRUE	dZr3Fw	outcome	Kininogen	Wald ratio	1	0.200810810810811	0.117567567567568	0.0876278117126733	-0.0296216216216216	0.431243243243243	1.22239348631311	0.970812798633999	1.53916989710399	0.991127672846415
596	tUMm65	dZr3Fw	outcome	Fibronectin	Wald ratio	1	0.00388888888888889	0.175	0.982270691196538	-0.339111111111111	0.346888888888889	1.00389646042906	0.712403288770503	1.41465953224517	0.999654310774983
597	Tyaief	dZr3Fw	outcome	EPHA4	Wald ratio	1	-0.238571428571429	0.468571428571429	0.610649651233482	-1.15697142857143	0.679828571428571	0.787752418217648	0.314437035311768	1.9735393821929	0.991944410172077
598	u04gW7	dZr3Fw	outcome	HOME2	Wald ratio	1	-0.327777777777778	0.427777777777778	0.443537220319266	-1.16622222222222	0.510666666666667	0.720523118164406	0.311541656107879	1.66640175922281	0.991944410172077
599	u29aS3	dZr3Fw	outcome	LIPR2	Wald ratio	1	-0.0196039603960396	0.0277227722772277	0.479477705121809	-0.0739405940594059	0.0347326732673267	0.980586947682074	0.928726864095467	1.03534289696783	0.991944410172077
600	U6X3gK	dZr3Fw	outcome	OST48	Wald ratio	1	0.495	0.561666666666667	0.378152415349995	-0.605866666666667	1.59586666666667	1.64049823905704	0.545601367158674	4.93260214204447	0.991944410172077
601	ua9DsU	dZr3Fw	outcome	SYWC	Wald ratio	1	0.185	0.49625	0.709300302639021	-0.78765	1.15765	1.2032184401277	0.454912584712444	3.18244573422486	0.991944410172077
602	UCbuCq	dZr3Fw	outcome	PRS57	Wald ratio	1	-0.0569387755102041	0.07	0.415982409559134	-0.194138775510204	0.0802612244897959	0.944651903426897	0.823543608653578	1.08357008575053	0.991944410172077
603	ucLdEu	dZr3Fw	outcome	XRCC4	Wald ratio	1	-0.308	0.290666666666667	0.289311581988287	-0.877706666666667	0.261706666666667	0.734915318009069	0.415735238743348	1.29914540387999	0.991127672846415
604	UDiwK6	dZr3Fw	outcome	gp130, soluble	Wald ratio	1	0.136756756756757	0.114054054054054	0.23050767505068	-0.0867891891891892	0.360302702702703	1.14654922424671	0.91687036144548	1.43376335292183	0.991127672846415
605	uEITpf	dZr3Fw	outcome	Chondrocalcin	Wald ratio	1	0.0578571428571429	0.041	0.158200440937279	-0.0225028571428571	0.138217142857143	1.05956361866666	0.977748443622364	1.14822485203116	0.991127672846415
606	UgdEUC	dZr3Fw	outcome	ROBO1	Wald ratio	1	0.076	0.286	0.790443871626176	-0.48456	0.63656	1.07896257415728	0.615968163139092	1.88996819332241	0.992244644790077
607	uJNqDP	dZr3Fw	outcome	AKR1B1	Wald ratio	1	-0.0763333333333333	0.371	0.836986024213009	-0.803493333333333	0.650826666666667	0.926507319307931	0.447762046745056	1.91712499746529	0.999654310774983
608	UlHyZH	dZr3Fw	outcome	C9	Wald ratio	1	-0.2	0.468333333333333	0.669345631521773	-1.11793333333333	0.717933333333333	0.818730753077982	0.32695480346748	2.05019176634397	0.991944410172077
609	upSBb5	dZr3Fw	outcome	FN1.3	Wald ratio	1	0.004375	0.196875	0.982270691196538	-0.3815	0.39025	1.00438458428448	0.682836386058095	1.47735008524061	0.999654310774983
610	ur68CC	dZr3Fw	outcome	Cathepsin H	Wald ratio	1	0.099375	0.105625	0.346792803271553	-0.10765	0.3064	1.10448040206058	0.897941821075291	1.35852560812358	0.991944410172077
611	URFi4q	dZr3Fw	outcome	SAR1A	Wald ratio	1	0.472	0.181333333333333	0.00924278106502357	0.116586666666667	0.827413333333333	1.60319738372657	1.12365488967115	2.28739435463138	0.912592089782545
612	uskImr	dZr3Fw	outcome	Prothrombin	Wald ratio	1	-0.119	0.29	0.68155301255932	-0.6874	0.4494	0.88780780076195	0.50288186364298	1.56737148041862	0.991944410172077
613	UsV0WR	dZr3Fw	outcome	FUMH	Wald ratio	1	0.456666666666667	0.204	0.0251844231205947	0.0568266666666667	0.856506666666667	1.57880252901877	1.05847232595748	2.35491978817801	0.991127672846415
614	Utvd8u	dZr3Fw	outcome	PGRP-I-alpha	Wald ratio	1	0.22375	0.61875	0.717638885677899	-0.989	1.4365	1.25075829076622	0.371948453563358	4.20594920326493	0.991944410172077
615	UVomur	dZr3Fw	outcome	BR serine, threonine kinase 2	Wald ratio	1	0.158235294117647	0.211176470588235	0.453674225730266	-0.255670588235294	0.572141176470588	1.17144179564644	0.774397022270823	1.77205727956356	0.991944410172077
616	uZbuPB	dZr3Fw	outcome	SEM4A	Wald ratio	1	-0.04	0.172941176470588	0.817087559659947	-0.378964705882353	0.298964705882353	0.960789439152323	0.684569773526032	1.3484620298555	0.997247028657401
617	UzwteB	dZr3Fw	outcome	ELA2A	Wald ratio	1	-0.289	0.3715	0.436611860324295	-1.01714	0.43914	0.749012205402669	0.361627717870104	1.55137246432998	0.991944410172077
618	V1fPYB	dZr3Fw	outcome	RPE	Wald ratio	1	0.12875	0.3525	0.714926121411722	-0.56215	0.81965	1.13740573718454	0.569982283622849	2.26970530164116	0.991944410172077
619	V40FE5	dZr3Fw	outcome	GAA	Wald ratio	1	0.104166666666667	0.0963888888888889	0.279834301892557	-0.0847555555555556	0.293088888888889	1.10978540373671	0.918736837070741	1.34056194619768	0.991127672846415
620	V4Okpo	dZr3Fw	outcome	AKR7A3	Wald ratio	1	0.00391304347826087	0.152173913043478	0.979485229272876	-0.294347826086957	0.302173913043478	1.0039207094287	0.745017309915231	1.35279647520471	0.999654310774983
621	V9jQEE	dZr3Fw	outcome	SNX8	Wald ratio	1	0.0361538461538462	0.372307692307692	0.922641074097916	-0.693569230769231	0.765876923076923	1.03681534427451	0.499789019420688	2.15087970393809	0.999654310774983
622	vA8ww6	dZr3Fw	outcome	Granzyme B	Wald ratio	1	0.10125	0.34	0.765860304423623	-0.56515	0.76765	1.10655324549789	0.568274899129259	2.1546967620743	0.992244644790077
623	vB9U6t	dZr3Fw	outcome	Galectin-2	Wald ratio	1	-0.0814285714285714	0.14047619047619	0.562143236838511	-0.356761904761905	0.193904761904762	0.921798550256006	0.699939130070467	1.21398066024474	0.991944410172077
624	Vc3h5c	dZr3Fw	outcome	IL-2 sRa	Wald ratio	1	1.18333333333333	0.64	0.0644638294733512	-0.0710666666666666	2.43773333333333	3.26524021686147	0.931399796737986	11.4470646344889	0.991127672846415
625	vCacJb	dZr3Fw	outcome	COMP	Wald ratio	1	0.896363636363636	0.468181818181818	0.0555482439020484	-0.0212727272727273	1.814	2.45067534198899	0.978951941265773	6.13493817078233	0.991127672846415
626	Ve88uM	dZr3Fw	outcome	Prostasin	Wald ratio	1	0.278571428571429	0.492857142857143	0.571925908937658	-0.687428571428571	1.24457142857143	1.32124097638101	0.502867495794989	3.47144671760597	0.991944410172077
627	vEJ3X0	dZr3Fw	outcome	DAF	Wald ratio	1	-0.081219512195122	0.0785365853658537	0.30106067365552	-0.235151219512195	0.0727121951219512	0.921991280899676	0.79045130892917	1.07542098096671	0.991127672846415
628	vGAUxr	dZr3Fw	outcome	NDP kinase B	Wald ratio	1	0.0148571428571429	0.256	0.953720180570401	-0.486902857142857	0.516617142857143	1.01496805882143	0.614526726927206	1.676347203935	0.999654310774983
629	VgHPQX	dZr3Fw	outcome	NPL	Wald ratio	1	0.0975	0.184318181818182	0.596821701957448	-0.263763636363636	0.458763636363636	1.10241144156333	0.768155082129345	1.58211670372714	0.991944410172077
630	VgZqVj	dZr3Fw	outcome	LRRT4	Wald ratio	1	0.266	0.62	0.667899749377968	-0.9492	1.4812	1.30473505868693	0.387050540063401	4.3982203799223	0.991944410172077
631	Vh9R0q	dZr3Fw	outcome	FA20B	Wald ratio	1	-0.411111111111111	0.323333333333333	0.203558768931176	-1.04484444444444	0.222622222222222	0.662913270478465	0.351746531249672	1.24934850847051	0.991127672846415
632	vHcGl0	dZr3Fw	outcome	OLFL3	Wald ratio	1	0.165555555555556	0.34	0.626309281432576	-0.500844444444444	0.831955555555556	1.18004851914949	0.606018694460183	2.2978078403791	0.991944410172077
633	vI1hVn	dZr3Fw	outcome	SPB8	Wald ratio	1	0.1	0.416666666666667	0.810330256604408	-0.716666666666667	0.916666666666667	1.10517091807565	0.488377470666187	2.50094001366213	0.997027499174737
634	vi1XCz	dZr3Fw	outcome	NKp46	Wald ratio	1	0.0175	0.125	0.888659990388187	-0.2275	0.2625	1.01765402215076	0.796522421497492	1.30017646816849	0.999654310774983
635	VIfHSf	dZr3Fw	outcome	TNFSF15	Wald ratio	1	-0.498571428571429	0.564285714285714	0.376942256349011	-1.60457142857143	0.607428571428571	0.607397751287312	0.200975668885442	1.83570494037852	0.991944410172077
636	vIhvA8	dZr3Fw	outcome	TIGIT	Wald ratio	1	-0.26	0.42125	0.537095770550615	-1.08565	0.56565	0.771051585803566	0.33768222110017	1.76059179554447	0.991944410172077
637	vkzMcS	dZr3Fw	outcome	NT5M	Wald ratio	1	0.391724137931035	0.329310344827586	0.234231646538034	-0.253724137931035	1.0371724137931	1.47952950902965	0.775905815509609	2.8212284588327	0.991127672846415
638	VL1vro	dZr3Fw	outcome	Cadherin-5	Wald ratio	1	0.122	0.198	0.537787858854688	-0.26608	0.51008	1.12975410178032	0.766377814823359	1.66542442357056	0.991944410172077
639	VnDDl7	dZr3Fw	outcome	RAB1A	Wald ratio	1	0.213333333333333	0.498333333333333	0.668582943009786	-0.7634	1.19006666666667	1.23779718154525	0.466079061209099	3.28730035343506	0.991944410172077
640	vnSUUL	dZr3Fw	outcome	IMA7	Wald ratio	1	0.352222222222222	0.583333333333333	0.545970286851309	-0.791111111111111	1.49555555555556	1.42222453850197	0.453340803334975	4.46181465034053	0.991944410172077
641	vNtwpx	dZr3Fw	outcome	GATM	Wald ratio	1	-0.21	0.172222222222222	0.222709542971687	-0.547555555555556	0.127555555555556	0.810584245970187	0.578361857271165	1.13604798026472	0.991127672846415
642	voms3h	dZr3Fw	outcome	KLRB1	Wald ratio	1	-0.04	0.123913043478261	0.746841398070885	-0.282869565217391	0.202869565217391	0.960789439152323	0.75361807945962	1.22491268660719	0.992244644790077
643	VP0vda	dZr3Fw	outcome	sTie-1	Wald ratio	1	-0.150555555555556	0.166111111111111	0.364748239533231	-0.476133333333333	0.175022222222222	0.860229938127755	0.621180652638592	1.19127268904464	0.991944410172077
644	VSTn1w	dZr3Fw	outcome	NDKM	Wald ratio	1	-0.022	0.339	0.948256204155261	-0.68644	0.64244	0.97824023505121	0.503364862034211	1.90111394268917	0.999654310774983
645	VywpsI	dZr3Fw	outcome	NTNG1	Wald ratio	1	-0.071969696969697	0.0575	0.210698555474453	-0.184669696969697	0.040730303030303	0.930559094144385	0.831378845457349	1.04157115907665	0.991127672846415
646	VZ3527	dZr3Fw	outcome	GLT13	Wald ratio	1	0.247692307692308	0.476153846153846	0.602928463644837	-0.685569230769231	1.18095384615385	1.28106569748487	0.503803367558772	3.25747985612851	0.991944410172077
647	W4eTSB	dZr3Fw	outcome	ADI1	Wald ratio	1	-0.463636363636364	0.39	0.23451397413465	-1.22803636363636	0.300763636363636	0.628992237335815	0.29286709790501	1.35089000252611	0.991127672846415
648	W5tZ2r	dZr3Fw	outcome	SPIT3	Wald ratio	1	-0.0583333333333333	0.091	0.521506023912167	-0.236693333333333	0.120026666666667	0.943335449873492	0.789233282449851	1.12752691856298	0.991944410172077
649	w8o77b	dZr3Fw	outcome	HCDH	Wald ratio	1	0.12	0.457142857142857	0.792935985358011	-0.776	1.016	1.12749685157938	0.460243307493093	2.76212414091536	0.992244644790077
650	wAhxPl	dZr3Fw	outcome	resistin	Wald ratio	1	-0.001	0.345	0.997687294366511	-0.6772	0.6752	0.999000499833375	0.508037507737664	1.96442582184832	0.999654310774983
651	wAkklC	dZr3Fw	outcome	AHSG	Wald ratio	1	-0.0444444444444444	0.0863888888888889	0.606923811745289	-0.213766666666667	0.124877777777778	0.956528739103029	0.807536788292047	1.13300996560808	0.991944410172077
652	wblSvv	dZr3Fw	outcome	HSP 27	Wald ratio	1	-0.0570588235294118	0.222941176470588	0.797999734589259	-0.494023529411765	0.379905882352941	0.944538506643716	0.61016642606469	1.46214696912569	0.992244644790077
653	wBYbCp	dZr3Fw	outcome	TIG2	Wald ratio	1	0.0372	0.1272	0.769940420143492	-0.212112	0.286512	1.03790058019757	0.808874098594009	1.33177414908811	0.992244644790077
654	wd72sr	dZr3Fw	outcome	MTDC	Wald ratio	1	0.36	0.615454545454545	0.558592411783917	-0.846290909090909	1.56629090909091	1.43332941456034	0.429003196475126	4.78885292119963	0.991944410172077
655	Wdvn0U	dZr3Fw	outcome	Ephrin-A3	Wald ratio	1	-0.887777777777778	0.648888888888889	0.171264914286595	-2.1596	0.384044444444445	0.411569335808119	0.115371260313718	1.46821069404055	0.991127672846415
656	WEqQcI	dZr3Fw	outcome	A4GALT	Wald ratio	1	0.45125	0.3525	0.200495254641588	-0.23965	1.14215	1.5702738014766	0.786903229004505	3.13349814909664	0.991127672846415
657	wHKbgK	dZr3Fw	outcome	HGD	Wald ratio	1	0.0566666666666667	0.3125	0.856105943486663	-0.555833333333333	0.669166666666667	1.05830298393305	0.573594066920727	1.95260946790159	0.999654310774983
658	WHygNO	dZr3Fw	outcome	ABO	Wald ratio	1	-0.104716981132075	0.104716981132075	0.317310507862914	-0.309962264150943	0.100528301886792	0.900579367474667	0.733474633990139	1.10575493621225	0.991944410172077
659	wHZJz9	dZr3Fw	outcome	B7-H2	Wald ratio	1	0.46125	0.4125	0.263489347975161	-0.34725	1.26975	1.58605531554934	0.706628649011511	3.5599624604823	0.991127672846415
660	WjoA5I	dZr3Fw	outcome	14-3-3 protein beta, alpha	Wald ratio	1	-0.12	0.177222222222222	0.498332365998313	-0.467355555555556	0.227355555555556	0.886920436717157	0.626657239333881	1.25527610899815	0.991944410172077
661	wkYT4f	dZr3Fw	outcome	Asparaginase-like protein 1	Wald ratio	1	-0.16047619047619	0.144285714285714	0.266047344393455	-0.44327619047619	0.12232380952381	0.851738102809169	0.641929887680597	1.13011998615326	0.991127672846415
662	wNE9q8	dZr3Fw	outcome	ETFA	Wald ratio	1	0.271111111111111	0.54	0.615626994994952	-0.787288888888889	1.32951111111111	1.31142077570922	0.45507688836552	3.77919532925259	0.991944410172077
663	wnHiW2	dZr3Fw	outcome	HAAH	Wald ratio	1	0.43125	0.3575	0.227704263526782	-0.26945	1.13195	1.53918029693572	0.763799468541058	3.10169891974439	0.991127672846415
664	wnkoYW	dZr3Fw	outcome	PDLI4	Wald ratio	1	-0.113846153846154	0.174615384615385	0.514412539938859	-0.456092307692308	0.2284	0.892395236896967	0.633755333906083	1.25658786006274	0.991944410172077
665	wNq5YX	dZr3Fw	outcome	STIM1	Wald ratio	1	-0.092	0.302	0.76064358000325	-0.68392	0.49992	0.91210514954509	0.504634941114052	1.64858937827424	0.992244644790077
666	woqWKI	dZr3Fw	outcome	VPS26A	Wald ratio	1	-0.152777777777778	0.179444444444444	0.394550974052102	-0.504488888888889	0.198933333333333	0.858320438495087	0.60381411267395	1.22010062314693	0.991944410172077
667	wpsQSI	dZr3Fw	outcome	ISK7	Wald ratio	1	-0.123076923076923	0.243846153846154	0.613747179699858	-0.601015384615385	0.354861538461538	0.884195644895183	0.548254664020283	1.42598319678441	0.991944410172077
668	WrbQlY	dZr3Fw	outcome	EPHAA	Wald ratio	1	-0.065	0.4	0.870912128275923	-0.849	0.719	0.937067463377403	0.427842560659395	2.05237980430753	0.999654310774983
669	wSsNjq	dZr3Fw	outcome	IL-17 RD	Wald ratio	1	0.0170833333333333	0.125416666666667	0.891653195212474	-0.228733333333333	0.2629	1.01723008796729	0.79554064939489	1.30069664278375	0.999654310774983
670	wSVa52	dZr3Fw	outcome	PGM2	Wald ratio	1	-0.1675	0.41625	0.68738790226229	-0.98335	0.64835	0.845776617288844	0.374055910284959	1.91238279274243	0.991944410172077
671	wu7w0D	dZr3Fw	outcome	PSME2	Wald ratio	1	-0.38625	0.4025	0.337242809484195	-1.17515	0.40265	0.67960060428996	0.308772660315106	1.49578327588961	0.991944410172077
672	wuOEIy	dZr3Fw	outcome	ECH1	Wald ratio	1	0.117111111111111	0.112666666666667	0.298596554865745	-0.103715555555556	0.337937777777778	1.12424433878866	0.901481682412164	1.40205326182154	0.991127672846415
673	wWsfRx	dZr3Fw	outcome	F19A5	Wald ratio	1	0.224	0.634	0.723854323213349	-1.01864	1.46664	1.25107101942836	0.361085682921143	4.33464623407774	0.991944410172077
674	wxKkkZ	dZr3Fw	outcome	DPOLM	Wald ratio	1	-0.650714285714286	0.347857142857143	0.0613954748631344	-1.33251428571429	0.0310857142857142	0.521673020063713	0.263813125163853	1.03157392071895	0.991127672846415
675	WYCeDl	dZr3Fw	outcome	ACAM	Wald ratio	1	-0.0842857142857143	0.141904761904762	0.552539046479278	-0.362419047619048	0.193847619047619	0.919168598974759	0.695990653498711	1.21391129190327	0.991944410172077
676	wyidnS	dZr3Fw	outcome	FGFP3	Wald ratio	1	-0.0748275862068966	0.103793103448276	0.470952440870632	-0.278262068965517	0.128606896551724	0.927903455892141	0.757098383523087	1.13724298214715	0.991944410172077
677	wZ3mDz	dZr3Fw	outcome	C1T9A	Wald ratio	1	-0.0666666666666667	0.16047619047619	0.677826953428409	-0.3812	0.247866666666667	0.935506985031618	0.683041267704623	1.28128908225998	0.991944410172077
678	x2Lq03	dZr3Fw	outcome	GAS-6	Wald ratio	1	-0.239615384615385	0.133076923076923	0.0717694138376294	-0.500446153846154	0.0212153846153846	0.786930468433881	0.606260114082967	1.02144203084556	0.991127672846415
679	x602Eu	dZr3Fw	outcome	KS6A1	Wald ratio	1	-0.27	0.28	0.334902701099473	-0.8188	0.2788	0.763379494336853	0.44096048972908	1.32154300883515	0.991944410172077
680	XBcsAp	dZr3Fw	outcome	Renin	Wald ratio	1	1.22333333333333	0.506666666666667	0.0157579612350751	0.230266666666667	2.2164	3.39849719803571	1.25893568135299	9.17424406673727	0.941873764234565
681	xDi3Rh	dZr3Fw	outcome	Proteasome beta chain	Wald ratio	1	0.0034375	0.0571875	0.952068591298617	-0.10865	0.115525	1.00344341497876	0.897044328075506	1.12246257576191	0.999654310774983
682	XEO0lr	dZr3Fw	outcome	Thrombin	Wald ratio	1	-0.108181818181818	0.263636363636364	0.68155301255932	-0.624909090909091	0.408545454545455	0.897464406248823	0.535310090860747	1.50462764336919	0.991944410172077
683	xgRKhB	dZr3Fw	outcome	EPN4	Wald ratio	1	0.57125	0.5075	0.260328192817634	-0.42345	1.56595	1.77047876728245	0.65478391404367	4.78722063595002	0.991127672846415
684	Xh3Upa	dZr3Fw	outcome	PAFAH	Wald ratio	1	0.273636363636364	0.267272727272727	0.305925251124324	-0.250218181818182	0.797490909090909	1.31473662925645	0.778630881435951	2.21996384361336	0.991127672846415
685	xhoIpA	dZr3Fw	outcome	WFIKKN2	Wald ratio	1	0.114905660377358	0.0566037735849057	0.0423565392853445	0.0039622641509434	0.225849056603774	1.12176760544735	1.00397012429744	1.2533864605898	0.991127672846415
686	Xj60Ad	dZr3Fw	outcome	MYPC1	Wald ratio	1	-0.158181818181818	0.350909090909091	0.652150134014172	-0.845963636363636	0.5296	0.853694550665943	0.429143620498468	1.69825287159157	0.991944410172077
687	XnjtPg	dZr3Fw	outcome	RRM1	Wald ratio	1	-0.518333333333333	0.465	0.264980998418877	-1.42973333333333	0.393066666666667	0.595512241732054	0.239372746465871	1.48151715384733	0.991127672846415
688	xpO80x	dZr3Fw	outcome	Kallikrein 11	Wald ratio	1	-0.0269594594594595	0.0394594594594595	0.494468355898672	-0.1043	0.0503810810810811	0.973400702915097	0.900954970383062	1.0516717922459	0.991944410172077
689	XQ2Dpl	dZr3Fw	outcome	DTD2	Wald ratio	1	0.29125	0.27125	0.282942492502976	-0.2404	0.8229	1.33809906690465	0.786313272843966	2.27709384374897	0.991127672846415
690	Xtvsb8	dZr3Fw	outcome	BSP	Wald ratio	1	0.05	0.302222222222222	0.868596746052831	-0.542355555555555	0.642355555555556	1.05127109637602	0.581377171952641	1.90095341095655	0.999654310774983
691	xuCACV	dZr3Fw	outcome	PLCG1	Wald ratio	1	0.151428571428571	0.392857142857143	0.699900677074977	-0.618571428571429	0.921428571428571	1.16349519204207	0.538713478832762	2.51287765221347	0.991944410172077
692	XvSPxD	dZr3Fw	outcome	BIN1	Wald ratio	1	-0.0861538461538462	0.224615384615385	0.701303373192112	-0.5264	0.354092307692308	0.917453073735433	0.590727766310515	1.42488670841341	0.991944410172077
693	XWBejA	dZr3Fw	outcome	6PGL	Wald ratio	1	0.36	0.336666666666667	0.2849313886561	-0.299866666666667	1.01986666666667	1.43332941456034	0.740917003029819	2.77282502931196	0.991127672846415
694	xWEuf2	dZr3Fw	outcome	NMB	Wald ratio	1	0.115	0.209285714285714	0.582670560053737	-0.2952	0.5252	1.12187343757194	0.744382696038055	1.6907969739602	0.991944410172077
695	XwnaA4	dZr3Fw	outcome	NUDT5	Wald ratio	1	-0.184285714285714	0.391428571428571	0.637781479344595	-0.951485714285714	0.582914285714286	0.831698141836051	0.386166863415583	1.79125104887398	0.991944410172077
696	xxlgBF	dZr3Fw	outcome	ADH1B	Wald ratio	1	-0.156511627906977	0.212093023255814	0.460551763417201	-0.572213953488372	0.259190697674419	0.855121574370979	0.564274776646425	1.29588090274128	0.991944410172077
697	XXNleO	dZr3Fw	outcome	RGS18	Wald ratio	1	0.525	0.461666666666667	0.255461325888018	-0.379866666666667	1.42986666666667	1.69045884837909	0.683952596812622	4.17814206917333	0.991127672846415
698	y4D1ej	dZr3Fw	outcome	SIA7F	Wald ratio	1	-0.246	0.553	0.65643083725933	-1.32988	0.83788	0.781922224925477	0.264509000475492	2.31146148045369	0.991944410172077
699	Y8vWM2	dZr3Fw	outcome	CALCB	Wald ratio	1	-0.0524	0.1248	0.674579113313369	-0.297008	0.192208	0.948949211232337	0.743038068033618	1.2119225706451	0.991944410172077
700	yaIiMR	dZr3Fw	outcome	NRK1	Wald ratio	1	-0.046875	0.1775	0.791714801835138	-0.394775	0.301025	0.954206665969188	0.673831634311504	1.35124312219381	0.992244644790077
701	YAKiD3	dZr3Fw	outcome	CJ058	Wald ratio	1	-0.65	0.314444444444444	0.0387211702961356	-1.26631111111111	-0.033688888888889	0.522045776761016	0.281869491543794	0.966872262554422	0.991127672846415
702	yBinLu	dZr3Fw	outcome	FER	Wald ratio	1	0.1175	0.35375	0.739771861126713	-0.57585	0.81085	1.12468162994373	0.562226772888021	2.24981952075204	0.992244644790077
703	ybM8rs	dZr3Fw	outcome	PNKP	Wald ratio	1	-0.0118181818181818	0.257272727272727	0.963360945162574	-0.516072727272727	0.492436363636364	0.988251378597023	0.596859983097076	1.63629798438015	0.999654310774983
704	YcFGeN	dZr3Fw	outcome	CILP2	Wald ratio	1	0.0728571428571429	0.514285714285714	0.887343305480897	-0.935142857142857	1.08085714285714	1.07557687210004	0.39252978584223	2.94720464413744	0.999654310774983
705	ye0pAA	dZr3Fw	outcome	EVL	Wald ratio	1	0.0583333333333333	0.633333333333333	0.92661440683504	-1.183	1.29966666666667	1.06006829292179	0.306358283757934	3.6680737725572	0.999654310774983
706	YeVE0R	dZr3Fw	outcome	SPB13	Wald ratio	1	0.05	0.212727272727273	0.814175564397275	-0.366945454545455	0.466945454545455	1.05127109637602	0.692847435692039	1.59511439480434	0.997132917964976
707	yHpmLs	dZr3Fw	outcome	SELPL	Wald ratio	1	0.134285714285714	0.124285714285714	0.279937492158623	-0.109314285714286	0.377885714285714	1.14371954998094	0.896448632221313	1.45919616806964	0.991127672846415
708	yLhoU9	dZr3Fw	outcome	KLC1	Wald ratio	1	-0.223333333333333	0.328888888888889	0.497103613052555	-0.867955555555556	0.421288888888889	0.799848188790676	0.419808948568986	1.52392445966786	0.991944410172077
709	yLyuar	dZr3Fw	outcome	LMA2L	Wald ratio	1	-0.07	0.2525	0.781605253852315	-0.5649	0.4249	0.932393819905948	0.568416985614112	1.52943746826911	0.992244644790077
710	YmeSuw	dZr3Fw	outcome	CRP	Wald ratio	1	-0.397222222222222	0.357777777777778	0.266891981291384	-1.09846666666667	0.304022222222222	0.672184634671016	0.333381877534947	1.35529917351444	0.991127672846415
711	Ynxnc8	dZr3Fw	outcome	GOLM1	Wald ratio	1	0.271538461538462	0.127307692307692	0.0329304267884159	0.0220153846153846	0.521061538461538	1.31198133170655	1.02225951141887	1.68381413478597	0.991127672846415
712	yqRDdV	dZr3Fw	outcome	HHIP	Wald ratio	1	-0.02875	0.26625	0.914010588842397	-0.5506	0.4931	0.971659348942016	0.576603744324457	1.63738425162768	0.999654310774983
713	YS46bK	dZr3Fw	outcome	LRC32	Wald ratio	1	-0.224285714285714	0.468571428571429	0.632181567670442	-1.14268571428571	0.694114285714286	0.799086791238689	0.318961231705753	2.00193514590264	0.991944410172077
714	yTVNTT	dZr3Fw	outcome	NAG	Wald ratio	1	-0.0267424242424242	0.0643939393939394	0.677926606881231	-0.152954545454545	0.099469696969697	0.973611988075247	0.858168728594351	1.10458499796013	0.991944410172077
715	Yudu0G	dZr3Fw	outcome	Phosphomannomutase 2	Wald ratio	1	0.363333333333333	0.390909090909091	0.352652111013054	-0.402848484848485	1.12951515151515	1.43811515107182	0.668413366404104	3.09415593956267	0.991944410172077
716	YuKMdy	dZr3Fw	outcome	ITI heavy chain H1	Wald ratio	1	0.0247058823529412	0.0556862745098039	0.6572869933645	-0.0844392156862745	0.133850980392157	1.02501360159688	0.919027516135949	1.14322244438999	0.991944410172077
717	yWI3bX	dZr3Fw	outcome	TM190	Wald ratio	1	-0.0230693069306931	0.0311881188118812	0.459492645070947	-0.0841980198019802	0.0380594059405941	0.977194755057107	0.919249208524965	1.03879294151732	0.991944410172077
718	YXiRxE	dZr3Fw	outcome	SRA1	Wald ratio	1	0.0691666666666667	0.23	0.763624479781668	-0.381633333333333	0.519966666666667	1.07161479673176	0.682745347276007	1.68197158304501	0.992244644790077
719	yY0WuC	dZr3Fw	outcome	LOXL3	Wald ratio	1	0.470454545454545	0.378181818181818	0.213503101811501	-0.270781818181818	1.21169090909091	1.60072162861889	0.76278290361168	3.35915988703483	0.991127672846415
720	YZjMsz	dZr3Fw	outcome	Lipocalin 2	Wald ratio	1	0.028	0.428666666666667	0.947920159709111	-0.812186666666667	0.868186666666667	1.02839568442143	0.443886372690243	2.38258651043256	0.999654310774983
721	z16kpD	dZr3Fw	outcome	HYAL1	Wald ratio	1	-0.174166666666667	0.274583333333333	0.525888719971585	-0.71235	0.364016666666667	0.84015685984563	0.49049019008668	1.43909819892815	0.991944410172077
722	z5SpR1	dZr3Fw	outcome	Maspin	Wald ratio	1	0.558571428571429	0.216428571428571	0.00985550865164284	0.134371428571429	0.982771428571429	1.74817332513154	1.14381758728677	2.67185083414465	0.912592089782545
723	z6y57Y	dZr3Fw	outcome	Keratin 20	Wald ratio	1	0.745	0.476666666666667	0.118067398987412	-0.189266666666667	1.67926666666667	2.10644143498073	0.827565793056075	5.36162267246226	0.991127672846415
724	Z8oGVU	dZr3Fw	outcome	Syntaxin-7	Wald ratio	1	-0.00916666666666667	0.235833333333333	0.968994626640219	-0.4714	0.453066666666667	0.990875219140107	0.624127877323594	1.57312905828896	0.999654310774983
725	ZaJy7a	dZr3Fw	outcome	MK08	Wald ratio	1	0.0283333333333333	0.49	0.953889514521124	-0.932066666666667	0.988733333333333	1.02873854012234	0.393739141381383	2.68782773340778	0.999654310774983
726	zAozdX	dZr3Fw	outcome	BTNL8	Wald ratio	1	-0.102941176470588	0.313529411764706	0.742662007533375	-0.717458823529412	0.511576470588235	0.902180041334878	0.487990752292218	1.66791854796381	0.992244644790077
727	ZATyLa	dZr3Fw	outcome	Kininogen, HMW	Wald ratio	1	-0.140294117647059	0.131176470588235	0.284841399530935	-0.3974	0.116811764705882	0.869102579398473	0.672065145801955	1.12390785065301	0.991127672846415
728	zGBc0G	dZr3Fw	outcome	SIG12	Wald ratio	1	0.0396581196581197	0.0329059829059829	0.228128107340507	-0.0248376068376068	0.104153846153846	1.04045500226825	0.975468308550168	1.10977117580992	0.991127672846415
729	ZLVgeM	dZr3Fw	outcome	ERG19	Wald ratio	1	-0.275	0.4875	0.57268433313998	-1.2305	0.6805	0.759572123224968	0.292146467922503	1.97486491787241	0.991944410172077
730	ZmBzS8	dZr3Fw	outcome	GPR56	Wald ratio	1	0.272857142857143	0.445714285714286	0.540419011712186	-0.600742857142857	1.14645714285714	1.31371255819627	0.548404098839792	3.14702368055562	0.991944410172077
731	ZN0dQZ	dZr3Fw	outcome	ACAT2	Wald ratio	1	0.0459259259259259	0.102962962962963	0.65556606577118	-0.155881481481481	0.247733333333333	1.04699685276202	0.855660595987869	1.28111825510441	0.991944410172077
732	zndkOk	dZr3Fw	outcome	SPCS	Wald ratio	1	-0.026875	0.455	0.952899591926535	-0.918675	0.864925	0.973482919284229	0.399047428793504	2.3748279672002	0.999654310774983
733	znvVNH	dZr3Fw	outcome	APOH	Wald ratio	1	-0.224	0.568	0.693310696531825	-1.33728	0.88928	0.799315134369365	0.262558858297174	2.43337698897509	0.991944410172077
734	ZoLLCH	dZr3Fw	outcome	Trypsin 2	Wald ratio	1	-0.078	0.1655	0.637427162809728	-0.40238	0.24638	0.924964426543539	0.668726581301277	1.27938564772793	0.991944410172077
735	zonn0d	dZr3Fw	outcome	PPase 2	Wald ratio	1	-0.363	0.353	0.303795276535646	-1.05488	0.32888	0.695586433499095	0.34823421290456	1.3894111162495	0.991127672846415
736	zOr2qp	dZr3Fw	outcome	APMAP	Wald ratio	1	-0.1825	0.269375	0.49809244909362	-0.710475	0.345475	0.83318464392833	0.491410721922001	1.41266077419484	0.991944410172077
737	zPwq3Y	dZr3Fw	outcome	EGF	Wald ratio	1	-0.085	0.29	0.769443081123541	-0.6534	0.4834	0.918512284401457	0.520273835127775	1.62157840666576	0.992244644790077
738	ZQU5iP	dZr3Fw	outcome	VTN	Wald ratio	1	0.022265625	0.021796875	0.307015063198403	-0.02045625	0.0649875	1.02251535404193	0.979751559667614	1.06714568497976	0.991127672846415
739	zqz4BN	dZr3Fw	outcome	SLAF7	Wald ratio	1	0.0636220472440945	0.0368503937007874	0.0842582674795722	-0.00860472440944883	0.135848818897638	1.06568954233649	0.991432190275523	1.14550870123527	0.991127672846415
740	zQZtCL	dZr3Fw	outcome	PPIC	Wald ratio	1	0.0104761904761905	0.0676190476190476	0.876876835728897	-0.122057142857143	0.143009523809524	1.01053125789055	0.885097790040968	1.15374078962121	0.999654310774983
741	ZrUJiR	dZr3Fw	outcome	DLL4	Wald ratio	1	0.468333333333333	0.632777777777778	0.459225415632476	-0.771911111111111	1.70857777777778	1.59732975720877	0.462129043895294	5.52110365485431	0.991944410172077
742	ZsdQyF	dZr3Fw	outcome	MGP	Wald ratio	1	0.03	0.1148	0.793842627856216	-0.195008	0.255008	1.03045453395352	0.822828075405085	1.29047194460715	0.992244644790077
743	zTKiOu	dZr3Fw	outcome	SLAF6	Wald ratio	1	0.208571428571429	0.166666666666667	0.210778158645614	-0.118095238095238	0.535238095238095	1.23191692098416	0.88861141892556	1.70785482595089	0.991127672846415
744	ZuIp9Y	dZr3Fw	outcome	DBNL	Wald ratio	1	0.0571428571428571	0.68	0.933029706611467	-1.27565714285714	1.38994285714286	1.05880705774297	0.279247402477641	4.0146206395459	0.999654310774983
745	Zv1sxs	dZr3Fw	outcome	TBCE	Wald ratio	1	-0.095	0.283	0.737105367054245	-0.64968	0.45968	0.909372934468231	0.522212858141175	1.58356716241522	0.992244644790077
746	zXRCRx	dZr3Fw	outcome	HEXI2	Wald ratio	1	0.287777777777778	0.346666666666667	0.406466301748184	-0.391688888888889	0.967244444444444	1.3334609465412	0.675914365722436	2.63068546272136	0.991944410172077
747	ZZra3Y	dZr3Fw	outcome	RELT	Wald ratio	1	0.686666666666667	0.566666666666667	0.225602462198257	-0.424	1.79733333333333	1.98708087869971	0.654423881908858	6.03353656192503	0.991127672846415
748	00D1lD	dZr3Fw	outcome	ANGPT1	Inverse variance weighted	2	-0.0904504183414858	0.350548187031529	0.796387123532378	-0.777524864923282	0.596624028240311	0.913519626596272	0.459542033427318	1.81597775061545	0.992244644790077
749	00dWwe	dZr3Fw	outcome	GSTM4	Inverse variance weighted	4	0.0292205711887379	0.191232125293211	0.878554750483068	-0.345594394385956	0.404035536763432	1.02965168092509	0.707799516349679	1.49785717500844	0.999654310774983
750	01lRgj	dZr3Fw	outcome	Haptoglobin, Mixed Type	Inverse variance weighted	5	0.00087710741315889	0.0263839215801344	0.973480000774226	-0.0508353788839045	0.0525895937102223	1.00087749218435	0.950435119344808	1.05399698934927	0.999654310774983
751	0C2Ejq	dZr3Fw	outcome	ANXA1	Inverse variance weighted	2	-0.032397219279732	0.188766740897201	0.863731821403113	-0.402380031438247	0.337585592878782	0.968121948989145	0.668726560277686	1.40155956677621	0.999654310774983
752	0Gv1q3	dZr3Fw	outcome	CD5L	Inverse variance weighted	3	0.0136582950234022	0.109219816831405	0.900481379528889	-0.200412545966152	0.227729136012957	1.0137519956458	0.818393058670457	1.25574514322667	0.999654310774983
753	12jsqm	dZr3Fw	outcome	FETUB	Inverse variance weighted	3	0.0387597395613765	0.20349190328836	0.848938397612101	-0.360084390883809	0.437603870006562	1.0395206979457	0.697617451033555	1.54899118400285	0.999654310774983
754	1lMdQl	dZr3Fw	outcome	FAAA	Inverse variance weighted	2	0.00581461145244205	0.0809892605180261	0.942765174868668	-0.152924339162889	0.164553562067773	1.00583154911835	0.858194651080766	1.17886671039925	0.999654310774983
755	1LwHdQ	dZr3Fw	outcome	T132B	Inverse variance weighted	2	-0.0475251125755956	0.361160175525379	0.89530849685449	-0.755399056605339	0.660348831454148	0.953586525818222	0.469823091308869	1.93546736855524	0.999654310774983
756	1m16Ka	dZr3Fw	outcome	Myeloperoxidase	Inverse variance weighted	2	0.192739262457003	0.141872046829775	0.174291478406352	-0.0853299493293547	0.470808474243361	1.21256659066436	0.918209271881353	1.60128827035563	0.991127672846415
757	1NrCEt	dZr3Fw	outcome	VEGF	Inverse variance weighted	2	0.105052583034422	0.131089027083652	0.422909665655593	-0.151881910049536	0.361987076118379	1.11076901642553	0.859089724614279	1.43618038081518	0.991944410172077
758	1pf1vf	dZr3Fw	outcome	DNJB4	Inverse variance weighted	2	-0.0770543296572068	0.157395976481493	0.624447286504014	-0.385550443560934	0.23144178424652	0.925839551694593	0.680076189598671	1.26041594837762	0.991944410172077
759	1t6TTl	dZr3Fw	outcome	LIRA3	Inverse variance weighted	3	0.0830841044241974	0.0341884072006137	0.0150911784879366	0.0160748263109945	0.1500933825374	1.08663319536438	1.01620472141183	1.16194274282384	0.941873764234565
760	1VQc5h	dZr3Fw	outcome	Desmoglein-2	Inverse variance weighted	2	-0.126417933440977	0.140661857312237	0.368793075403947	-0.402115173772962	0.149279306891007	0.881246467441268	0.66890370109067	1.1609972184508	0.991944410172077
761	1yJMa8	dZr3Fw	outcome	AOC1	Inverse variance weighted	4	0.0168313241412782	0.0299312011161248	0.573888657310134	-0.0418338300463265	0.0754964783288828	1.01697376893342	0.959029129158608	1.07841942987281	0.991944410172077
762	2NG344	dZr3Fw	outcome	IGSF3	Inverse variance weighted	2	0.506322606502549	0.311926987608967	0.104544794260078	-0.105054289211026	1.11769950221612	1.6591785101964	0.900275646005015	3.05781161682366	0.991127672846415
763	2poc5U	dZr3Fw	outcome	PD-L2	Inverse variance weighted	2	-0.117778584451742	0.100164918404221	0.239656158183862	-0.314101824524016	0.0785446556205318	0.888892845524043	0.730444647194065	1.08171165858911	0.991127672846415
764	2Qgaym	dZr3Fw	outcome	ROR1	Inverse variance weighted	4	0.0364079149144926	0.105527937388212	0.730088838806741	-0.170426842366402	0.243242672195387	1.03707880013059	0.843304781554189	1.27537808536805	0.991944410172077
765	2qIXaZ	dZr3Fw	outcome	ENTP5	Inverse variance weighted	2	-0.0349146912162143	0.0673979923296477	0.604432066529999	-0.167014756182324	0.0971853737498952	0.965687794394984	0.846187124753568	1.10206464854335	0.991944410172077
766	2rQTG2	dZr3Fw	outcome	MANBA	Inverse variance weighted	2	-0.00942883921043104	0.0656757741370663	0.885842817529995	-0.138153356519081	0.119295678098219	0.990615472914004	0.870965113325479	1.12670301044528	0.999654310774983
767	2sbfJp	dZr3Fw	outcome	ILT-4	Inverse variance weighted	3	0.0871942377962878	0.0394547896476258	0.027106652792215	0.00986285008694128	0.164525625505634	1.09110859366551	1.0099116482907	1.17883377737616	0.991127672846415
768	2ShjHg	dZr3Fw	outcome	TIMP-2	Inverse variance weighted	2	-0.262593306043824	0.320279194360915	0.412279534698038	-0.890340526991217	0.36515391490357	0.769054603578221	0.410515937191272	1.44073574178749	0.991944410172077
769	2sjFJS	dZr3Fw	outcome	CRLF1	Inverse variance weighted	2	0.211698620729125	0.148562925656728	0.154164105355678	-0.079484713558061	0.502881955016311	1.23577539186389	0.923592138298294	1.65347966468196	0.991127672846415
770	2svwkH	dZr3Fw	outcome	PLEK	Inverse variance weighted	2	0.142817507095131	0.404888963999195	0.724288972372906	-0.650764862343292	0.936399876533554	1.15351927337361	0.521646636268122	2.55078173907839	0.991944410172077
771	2YNnpL	dZr3Fw	outcome	MIP-5	Inverse variance weighted	3	-0.126352916375589	0.528618133913364	0.811086245854306	-1.16244445884578	0.909738626094606	0.881303765363116	0.312720812651401	2.4836732811545	0.997027499174737
772	2YpqYN	dZr3Fw	outcome	IL-1Ra	Inverse variance weighted	2	0.125569659868271	0.192936929941105	0.515154499668478	-0.252586722816294	0.503726042552836	1.13379414616059	0.776788844601905	1.65487593546329	0.991944410172077
773	2ZxsFC	dZr3Fw	outcome	ZYX	Inverse variance weighted	2	0.21435076235317	0.332951173730509	0.519711373348148	-0.438233538158627	0.866935062864968	1.23905719319594	0.645175092258939	2.37960632149517	0.991944410172077
774	3913iT	dZr3Fw	outcome	GNPTG	Inverse variance weighted	2	-0.0853731558556224	0.0996878808989523	0.391774042851514	-0.280761402417569	0.110015090706324	0.918169600105374	0.755208504908861	1.11629491601051	0.991944410172077
775	3fyI4M	dZr3Fw	outcome	SMOC2	Inverse variance weighted	2	-0.11997633085503	0.0876826750087547	0.17121773889553	-0.29183437387219	0.0518817121621288	0.886941429613992	0.746892230597589	1.05325114834345	0.991127672846415
776	3gKS1z	dZr3Fw	outcome	ITIH5	Inverse variance weighted	4	-0.0441262568617021	0.0808864970439338	0.585386961081162	-0.202663791067812	0.114411277344408	0.956833143096565	0.816552727601294	1.12121315964189	0.991944410172077
777	3Grbjy	dZr3Fw	outcome	PSG5	Inverse variance weighted	2	-0.619763725683202	0.316573413376279	0.0502622752559079	-1.24024761590071	0.00072016453430445	0.538071555065848	0.289312570676142	1.00072042391504	0.991127672846415
778	3lnr7G	dZr3Fw	outcome	ECP	Inverse variance weighted	3	0.00034893322406087	0.151589074767768	0.998163402034081	-0.296765653320764	0.297463519768886	1.00034899410834	0.743218162663739	1.3464392560416	0.999654310774983
779	3o7omB	dZr3Fw	outcome	Collagen a1(VI)	Inverse variance weighted	3	0.00012430656414396	0.0252037802181325	0.996064801177647	-0.0492751026633957	0.0495237157916836	1.00012431429052	0.951919218161622	1.05077051177389	0.999654310774983
780	3OjC5E	dZr3Fw	outcome	PLA2R	Inverse variance weighted	3	0.00952968071418548	0.0608368201158547	0.87552596947068	-0.10971048671289	0.128769848141261	1.0095752327051	0.896093528728854	1.13742831279833	0.999654310774983
781	3UQCha	dZr3Fw	outcome	B4GT6	Inverse variance weighted	3	0.138569983779997	0.0693189697380259	0.0456062260110322	0.00270480309346605	0.274435164466527	1.14863006423112	1.00270846437362	1.31578726153445	0.991127672846415
782	3WYtYx	dZr3Fw	outcome	COLEC12	Inverse variance weighted	3	-0.0616442412924546	0.144325065856013	0.669291325031714	-0.34452137037024	0.221232887785331	0.940217317796982	0.708559409848111	1.24761395078339	0.991944410172077
783	3X5HsA	dZr3Fw	outcome	ARG1	Inverse variance weighted	2	-0.385082599251691	0.303038841693911	0.203822309349727	-0.979038728971758	0.208873530468375	0.680394433812394	0.375672047994486	1.23228914164432	0.991127672846415
784	40uRcL	dZr3Fw	outcome	COL	Inverse variance weighted	3	0.0334767746485234	0.146459024921243	0.819199771959049	-0.253582914197113	0.32053646349416	1.03404342742534	0.7760153995638	1.37786674130768	0.997247028657401
785	46bht6	dZr3Fw	outcome	CRGD	Inverse variance weighted	2	0.324625074647706	0.28689178697086	0.257834413834039	-0.237682827815179	0.88693297711059	1.38351183506698	0.788452726713462	2.4276724943917	0.991127672846415
786	4BFx3y	dZr3Fw	outcome	Met	Inverse variance weighted	2	0.192002204142143	0.212495832916856	0.366230084186981	-0.224489628374894	0.60849403665918	1.21167318766189	0.798923862795744	1.83766186249726	0.991944410172077
787	4dGcmr	dZr3Fw	outcome	CD23	Inverse variance weighted	4	0.0342352892911063	0.121427455135656	0.777989311780767	-0.203762522774779	0.272233101356992	1.03482806204692	0.815656047924471	1.31289300278558	0.992244644790077
788	4DIlqx	dZr3Fw	outcome	GKN2	Inverse variance weighted	2	-0.117428659854031	0.0929147129302422	0.206290053235262	-0.299541497197305	0.0646841774892439	0.889203945423	0.741157965793279	1.06682204475741	0.991127672846415
789	4ePd0s	dZr3Fw	outcome	NOE1	Inverse variance weighted	3	-0.0344108761980665	0.244119309764034	0.887902130152662	-0.512884723335574	0.444062970939441	0.966174444989287	0.598765811352975	1.55902865603003	0.999654310774983
790	4et4TB	dZr3Fw	outcome	MA1C1	Inverse variance weighted	3	-0.229938377504382	0.161908467548152	0.155556704695935	-0.54727897389876	0.0874022188899963	0.794582565155358	0.578521843675509	1.09133554722438	0.991127672846415
791	4gTKC1	dZr3Fw	outcome	P-Selectin	Inverse variance weighted	3	-0.0373436302296378	0.101651540443733	0.713343751750799	-0.236580649499355	0.161893389040079	0.963345043987125	0.789322221292912	1.17573488841406	0.991944410172077
792	4I5iwD	dZr3Fw	outcome	Cathepsin B	Inverse variance weighted	3	0.071915261804491	0.0503465534435117	0.153175360091395	-0.026763982944792	0.170594506553774	1.07456428356737	0.97359099849043	1.18600973233012	0.991127672846415
793	4NrZT1	dZr3Fw	outcome	Mx1	Inverse variance weighted	2	0.00960528606638845	0.125414594345608	0.938951095467789	-0.236207318851003	0.25541789098378	1.00965156488167	0.789616954482589	1.29100100584338	0.999654310774983
794	4T92J2	dZr3Fw	outcome	SEZ6L	Inverse variance weighted	3	-0.242833497047021	0.353566824104305	0.492201992122431	-0.935824472291459	0.450157478197417	0.784402108166411	0.392262322757723	1.56855917991374	0.991944410172077
795	4TN1lu	dZr3Fw	outcome	NPTXR	Inverse variance weighted	3	0.0207969191712022	0.0787599880374768	0.791738022316193	-0.133572657382252	0.175166495724657	1.021014682074	0.874963894081943	1.19144457052652	0.992244644790077
796	4wkdTu	dZr3Fw	outcome	ARHGEF25	Inverse variance weighted	2	-0.0287767595375509	0.388121623365847	0.940896071380558	-0.789495141334612	0.73194162225951	0.971633348135068	0.454073980608226	2.07911354432507	0.999654310774983
797	4xERpK	dZr3Fw	outcome	Osteopontin	Inverse variance weighted	2	0.335299342357059	0.266387327230503	0.208141948446484	-0.186819819014726	0.857418503728845	1.39835891063047	0.829593199839887	2.35706807061225	0.991127672846415
798	4XnE1Y	dZr3Fw	outcome	MMP-10	Inverse variance weighted	6	0.119451255112456	0.0919596781187105	0.19396022593269	-0.0607897140002166	0.299692224225129	1.12687831317177	0.94102110253476	1.34944341766229	0.991127672846415
799	4yJHuc	dZr3Fw	outcome	BPHL	Inverse variance weighted	2	-0.27249402516552	0.410739551393284	0.507059742177442	-1.07754354589636	0.532555495565316	0.761477978866497	0.340430751894972	1.70327947481518	0.991944410172077
800	523zWV	dZr3Fw	outcome	TFF3	Inverse variance weighted	2	0.0424758734780421	0.32873125936382	0.897190262247924	-0.601837394875046	0.68678914183113	1.04339088267696	0.547804178238885	1.98732426166101	0.999654310774983
801	52WdxV	dZr3Fw	outcome	REG4	Inverse variance weighted	2	0.23300450753837	0.186376070809273	0.211232093629576	-0.132292591247806	0.598301606324546	1.26238716957304	0.876084622882079	1.81902675184511	0.991127672846415
802	544u0t	dZr3Fw	outcome	BST1	Inverse variance weighted	2	-0.00499922779507399	0.0273043965486278	0.854725510266233	-0.0585158450303845	0.0485173894402365	0.995013247546517	0.943163295830188	1.04971362559397	0.999654310774983
803	55hvr2	dZr3Fw	outcome	ADAMTSL1	Inverse variance weighted	7	0.0210551041627937	0.0953204221698752	0.825179912876808	-0.165772923290162	0.207883131615749	1.02127832677419	0.847238600501468	1.23106928806284	0.997247028657401
804	5ALIaB	dZr3Fw	outcome	LRIG1	Inverse variance weighted	3	0.109790328503336	0.045112932399304	0.0149463052629235	0.0213689810007004	0.198211676005972	1.11604404330041	1.02159893269878	1.21922044622338	0.941873764234565
805	5BGrVZ	dZr3Fw	outcome	TICN3	Inverse variance weighted	2	-0.104374621383946	0.26751291070561	0.696413306372384	-0.628699926366943	0.41995068359905	0.900887742384653	0.533284659850737	1.52188649980308	0.991944410172077
806	5D5LJy	dZr3Fw	outcome	PLXD1	Inverse variance weighted	2	0.00169222834994843	0.218347785557791	0.993816335925603	-0.426269431343322	0.429653888043219	1.00169366097634	0.652940395811062	1.53672555240483	0.999654310774983
807	5E5LMl	dZr3Fw	outcome	Carbonic anhydrase 6	Inverse variance weighted	3	0.0787397697174644	0.0402827357790546	0.0506211109191926	-0.00021439240948262	0.157693931844411	1.08192273637397	0.999785630570928	1.17080779288106	0.991127672846415
808	5kBbtQ	dZr3Fw	outcome	Lysozyme	Inverse variance weighted	3	-0.0641425676179879	0.0538798757947126	0.233860315495589	-0.169747124175625	0.0414619889396488	0.937871279924555	0.843878186009223	1.04233354089533	0.991127672846415
809	5LqRax	dZr3Fw	outcome	MMP-12	Inverse variance weighted	3	-0.0462689507763585	0.0659131956884911	0.482699151855419	-0.175458814325801	0.0829209127730841	0.954785137451683	0.839071954205967	1.08645588036763	0.991944410172077
810	5W1Rgl	dZr3Fw	outcome	TWEAK	Inverse variance weighted	2	-0.016785430681195	0.0766721022060947	0.826708566062783	-0.167062751005141	0.133491889642751	0.983354659739192	0.846146513127028	1.14281199748395	0.997247028657401
811	618tcx	dZr3Fw	outcome	ASPN	Inverse variance weighted	2	-0.112423986389546	0.0735892136924064	0.126581151302451	-0.256658845226663	0.0318108724475704	0.89366527525086	0.773632097033081	1.03232224626151	0.991127672846415
812	625ulN	dZr3Fw	outcome	LYPD3	Inverse variance weighted	2	0.0326633563844582	0.243734702794244	0.893393145769178	-0.44505666109226	0.510383373861177	1.03320265960994	0.640787967257549	1.66592974645543	0.999654310774983
813	62xW5f	dZr3Fw	outcome	CPN2	Inverse variance weighted	2	-0.0122714577492435	0.0602028390537035	0.83848228451527	-0.130269022294502	0.105726106796015	0.987803529540533	0.877859235445292	1.11151739774975	0.999654310774983
814	6bfY6H	dZr3Fw	outcome	Siglec-5	Inverse variance weighted	4	-0.0142267799677725	0.0802942091481454	0.859364539766181	-0.171603429898137	0.143149869962592	0.985873942448718	0.842313143151848	1.15390272406584	0.999654310774983
815	6BQqAI	dZr3Fw	outcome	TRML2	Inverse variance weighted	2	-0.0631757453039861	0.0601321213098452	0.293435168786482	-0.181034703071283	0.0546832124633105	0.938778473282372	0.834406401728507	1.05620596878538	0.991127672846415
816	6FgFQZ	dZr3Fw	outcome	CTRB2	Inverse variance weighted	2	-0.0238962743085776	0.0481665570638406	0.61981147737893	-0.118302726153705	0.07051017753655	0.9763869809203	0.888427061794129	1.07305549043661	0.991944410172077
817	6igkoF	dZr3Fw	outcome	SWP70	Inverse variance weighted	2	-0.0482560540447931	0.0659153764715208	0.464113025139069	-0.177450191928974	0.0809380838393877	0.952889764558904	0.837402707710581	1.08430375856265	0.991944410172077
818	6JSzc4	dZr3Fw	outcome	GAPR1	Inverse variance weighted	2	-0.0608195428090597	0.104183581591846	0.55937316969619	-0.265019362729078	0.143380277110958	0.940993033414812	0.767191094918717	1.15416862213322	0.991944410172077
819	6kUicY	dZr3Fw	outcome	HRG	Inverse variance weighted	2	0.0269263185456992	0.068938316445315	0.696103519280561	-0.108192781687118	0.162045418778517	1.02729210759838	0.897454566946985	1.17591364866971	0.991944410172077
820	6Lrj8D	dZr3Fw	outcome	suPAR	Inverse variance weighted	2	-0.35727187045379	0.139793213366313	0.0105969310757284	-0.631266568651764	-0.0832771722558165	0.699582276127091	0.531917663938115	0.92009608676598	0.912592089782545
821	6P5jpa	dZr3Fw	outcome	MFAP2	Inverse variance weighted	2	0.00972556006073702	0.140814881558847	0.944936861443988	-0.266271607794603	0.285722727916077	1.0097730070113	0.766230984927754	1.33072343163567	0.999654310774983
822	6prH07	dZr3Fw	outcome	C1QTNF5	Inverse variance weighted	2	0.0699613680042951	0.127735878185564	0.583895613623125	-0.18040095323941	0.320323689248	1.07246674892308	0.834935374245733	1.37757359793827	0.991944410172077
823	6t4rRH	dZr3Fw	outcome	IGF-I sR	Inverse variance weighted	2	-0.21509209045329	0.36218439017642	0.552596024530637	-0.924973495199073	0.494789314292494	0.806467168830398	0.3965419292006	1.64015264593193	0.991944410172077
824	6tgkT5	dZr3Fw	outcome	MSP	Inverse variance weighted	2	-0.0230352253916083	0.0247726462486743	0.352440805028164	-0.0715896120390099	0.0255191612557934	0.977228059925882	0.930912852858102	1.02584756260968	0.991944410172077
825	6wsf8T	dZr3Fw	outcome	FGR	Inverse variance weighted	2	0.0350898490722711	0.176124877028062	0.842080657787042	-0.310114909902731	0.380294608047273	1.03571276245001	0.733362680748027	1.4627154537066	0.999654310774983
826	6X5l3o	dZr3Fw	outcome	NT5D3	Inverse variance weighted	2	-0.0267297130699929	0.312669671975139	0.931872905925125	-0.639562270141265	0.586102844001279	0.973624363903765	0.527523286205282	1.79697167267442	0.999654310774983
827	6Xr3dw	dZr3Fw	outcome	K2C5	Inverse variance weighted	2	0.210574226249124	0.187677317889874	0.261861815583102	-0.157273316815029	0.578421769313276	1.23438667371458	0.854470485747715	1.78322187326435	0.991127672846415
828	6Zw0O1	dZr3Fw	outcome	ASAHL	Inverse variance weighted	2	-0.0953246253948719	0.0849358191589744	0.261729123540273	-0.261798830946462	0.071149580156718	0.909077776830718	0.769665841083613	1.07374182432724	0.991127672846415
829	79H3Qb	dZr3Fw	outcome	FPRP	Inverse variance weighted	2	0.0559247532900206	0.0436736315501833	0.20036396824771	-0.0296755645483386	0.14152507112838	1.05751810598445	0.970760431562775	1.1520293865754	0.991127672846415
830	7jbh0P	dZr3Fw	outcome	ACADSB	Inverse variance weighted	2	0.237181516399284	0.236202553102072	0.315308924305625	-0.225775487680777	0.700138520479346	1.2676712000045	0.797897219313072	2.01403167278156	0.991944410172077
831	7pUUBF	dZr3Fw	outcome	T132D	Inverse variance weighted	4	0.151654569255655	0.100299147315678	0.130528134205712	-0.0449317594830736	0.348240897994383	1.1637581691423	0.95606272182142	1.41657345834515	0.991127672846415
832	7QjDzG	dZr3Fw	outcome	Sonic Hedgehog	Inverse variance weighted	2	0.14624561140467	0.247977666411082	0.555356152233353	-0.339790614761051	0.63228183757039	1.15748044353879	0.711919372565588	1.88189987350192	0.991944410172077
833	7se6P9	dZr3Fw	outcome	AP4A	Inverse variance weighted	2	0.005049720607589	0.0912070196809208	0.955847295002465	-0.173716037967016	0.183815479182194	1.00506249193486	0.840535543955441	1.20179404661543	0.999654310774983
834	7WyfeC	dZr3Fw	outcome	APOA5	Inverse variance weighted	2	-0.0925625378367998	0.0702676273459789	0.187742890237105	-0.230287087434918	0.0451620117613188	0.911592200177572	0.794305534628712	1.0461973424534	0.991127672846415
835	84RCag	dZr3Fw	outcome	T132A	Inverse variance weighted	3	-0.0965848711258012	0.155763662984993	0.535209603213223	-0.401881650576388	0.208711908324785	0.907932837047656	0.66905992386126	1.23208999252561	0.991944410172077
836	85DDiP	dZr3Fw	outcome	SMOC1	Inverse variance weighted	4	-0.140861318847755	0.115941887319154	0.224392653445184	-0.368107417993297	0.0863847802977875	0.868609763148107	0.692042839842845	1.09022574499513	0.991127672846415
837	8ChYRv	dZr3Fw	outcome	RAR-responsive protein TIG1	Inverse variance weighted	2	0.101709859356958	0.0512742667721674	0.0472956106932252	0.00121229648351012	0.202207422230406	1.1070622213815	1.00121303161193	1.22410188772411	0.991127672846415
838	8FDDMd	dZr3Fw	outcome	fibromodulin	Inverse variance weighted	2	0.272660734187207	0.254914051180497	0.284791154345063	-0.226970806126568	0.772292274500982	1.31345455899751	0.796944047834197	2.16472270950476	0.991127672846415
839	8i6BeJ	dZr3Fw	outcome	CRAC1	Inverse variance weighted	5	0.00075137344768376	0.0884091371283795	0.993219003422428	-0.17253053532394	0.174033282219308	1.00075165579943	0.841532591949143	1.19009517416982	0.999654310774983
840	8QCY2V	dZr3Fw	outcome	NAGPA	Inverse variance weighted	2	-0.0459155418731122	0.0742877391521325	0.536524592267794	-0.191519510611292	0.0996884268650675	0.955122626652277	0.825703514969001	1.10482663014629	0.991944410172077
841	8YTDEW	dZr3Fw	outcome	PCI	Inverse variance weighted	3	-0.142386215184277	0.102493790915702	0.164766481803201	-0.343274045379052	0.0585016150104977	0.867286232682262	0.709443765132321	1.06024669800276	0.991127672846415
842	8ZuKlj	dZr3Fw	outcome	Endocan	Inverse variance weighted	3	-0.16960554595835	0.146065235299594	0.245575620803918	-0.455893407145553	0.116682315228854	0.843997669236307	0.633881400725469	1.12376237078587	0.991127672846415
843	91kWPT	dZr3Fw	outcome	BAFF	Inverse variance weighted	2	-0.200345693729924	0.426647627033203	0.638654277277807	-1.036575042715	0.635883655255155	0.818447771905374	0.35466732458588	1.88869035544511	0.991944410172077
844	93wrhr	dZr3Fw	outcome	SAP3	Inverse variance weighted	2	-0.0225989988462541	0.100294256113555	0.821724935517934	-0.219175740828822	0.173977743136314	0.977654445740131	0.803180554133572	1.19002907921061	0.997247028657401
845	95LbK6	dZr3Fw	outcome	ALKBH3	Inverse variance weighted	3	0.0755230366832627	0.0974334233423082	0.438266076754187	-0.115446473067661	0.266492546434187	1.07844807129853	0.890968261758593	1.30537785957929	0.991944410172077
846	95Utjf	dZr3Fw	outcome	LIRA5	Inverse variance weighted	2	0.18825047834406	0.08204003942363	0.021755076721607	0.027452001073745	0.349048955614375	1.20713583887125	1.02783227907746	1.4177185939279	0.991127672846415
847	9fBILA	dZr3Fw	outcome	TESC	Inverse variance weighted	2	0.0623039023346785	0.0551178762779025	0.258317992100558	-0.0457271351700105	0.170334939839367	1.06428573450557	0.955302595110522	1.18570192363082	0.991127672846415
848	9Qarbx	dZr3Fw	outcome	CSTN2	Inverse variance weighted	6	0.0321743164361334	0.138143141524282	0.815834680762775	-0.238586240951459	0.302934873823726	1.03269750576495	0.787740749815878	1.35382629204141	0.997247028657401
849	9RkJow	dZr3Fw	outcome	GLTL1	Inverse variance weighted	4	0.0842849440949795	0.0959233590478498	0.379580420412759	-0.103724839638806	0.272294727828765	1.08793885139784	0.901473313020026	1.31297391424227	0.991944410172077
850	9vu2SX	dZr3Fw	outcome	EPHB1	Inverse variance weighted	3	0.0917676660845556	0.0810903236716633	0.257772267660467	-0.0671693683119045	0.250704700481016	1.09611012893702	0.935036822316797	1.28493058891671	0.991127672846415
851	9Wq8QJ	dZr3Fw	outcome	WISP1	Inverse variance weighted	4	0.0628551641635773	0.0592979370294215	0.289149579216967	-0.053368792414089	0.179079120741243	1.06487259634845	0.948030321613654	1.1961153779594	0.991127672846415
852	9wr8Eg	dZr3Fw	outcome	NCAM2	Inverse variance weighted	7	-0.00671977784904603	0.0586041993986808	0.90871163982149	-0.12158400867046	0.108144452972368	0.993302749370577	0.885516659146827	1.11420868451844	0.999654310774983
853	a1I3W6	dZr3Fw	outcome	Granulysin	Inverse variance weighted	2	0.0118470668392575	0.0401694648728227	0.768049511311964	-0.066885084311475	0.09057921798999	1.01191752128689	0.935302676112394	1.09480823271413	0.992244644790077
854	A5wV9M	dZr3Fw	outcome	LRIG3	Inverse variance weighted	2	-0.0902554422036164	0.118539744063374	0.446421808839259	-0.32259334056783	0.142082456160597	0.913697758490104	0.724268325035018	1.15267168950054	0.991944410172077
855	A8zEC8	dZr3Fw	outcome	SCGF-alpha	Inverse variance weighted	2	-0.251863276290903	0.399811270953701	0.528723753164759	-1.03549336736016	0.531766814778351	0.777351013117405	0.355051167049094	1.70193666061405	0.991944410172077
856	aBKNaQ	dZr3Fw	outcome	NET4	Inverse variance weighted	3	0.0480635856438643	0.191047443824173	0.801366246302785	-0.326389404251514	0.422516575539242	1.04923736963713	0.721524168141569	1.52579651029379	0.992273440712867
857	abpuaq	dZr3Fw	outcome	IL-22BP	Inverse variance weighted	2	-0.343814840833822	0.242281218297493	0.155877607627592	-0.818686028696907	0.131056347029264	0.709060204891888	0.441010749434735	1.14003201691965	0.991127672846415
858	AcPC2k	dZr3Fw	outcome	LAG-3	Inverse variance weighted	3	0.0771839225242133	0.201833516424106	0.702154453933827	-0.318409769667033	0.47277761471546	1.08024073872623	0.727304699940233	1.60444453844403	0.991944410172077
859	adWvb6	dZr3Fw	outcome	BMPER	Inverse variance weighted	3	-0.38010587940569	0.203088695254091	0.061258502105233	-0.778159722103708	0.0179479632923284	0.683789006205836	0.459250382455841	1.01810999591911	0.991127672846415
860	AfJRr3	dZr3Fw	outcome	ARSB	Inverse variance weighted	2	0.283230250595391	0.186113987391047	0.128056528854952	-0.0815531646910623	0.648013665881844	1.32741076375197	0.921683707521734	1.91173970131511	0.991127672846415
861	AH7qJO	dZr3Fw	outcome	kallikrein 14	Inverse variance weighted	5	0.175152283147765	0.133848872966948	0.190675836463281	-0.0871915078674527	0.437496074162983	1.19142763714928	0.916501561566039	1.54882421819075	0.991127672846415
862	Ajs9Jv	dZr3Fw	outcome	SPA9	Inverse variance weighted	3	0.0515863995875071	0.112586290247914	0.646812834604066	-0.169082729298404	0.272255528473418	1.05294015595735	0.844439040646849	1.31292244751998	0.991944410172077
863	akTe3g	dZr3Fw	outcome	Peroxiredoxin-1	Inverse variance weighted	3	0.0440871209379449	0.233902778743583	0.850496621549053	-0.414362325399478	0.502536567275368	1.04507339869719	0.660761497214951	1.65290867168854	0.999654310774983
864	AM6Zdz	dZr3Fw	outcome	HEM6	Inverse variance weighted	2	-0.0560290828582387	0.146527506332295	0.702180054523825	-0.343222995269537	0.23116482955306	0.945511637309619	0.709479983238687	1.26006691859995	0.991944410172077
865	AoO3bo	dZr3Fw	outcome	LGMN	Inverse variance weighted	3	0.0580535269111634	0.247042985084062	0.814213680217486	-0.426150723853597	0.542257777675924	1.05977172049886	0.653017909327015	1.71988560118752	0.997132917964976
866	arTn03	dZr3Fw	outcome	Angiostatin	Inverse variance weighted	3	0.322935474065686	0.294971932538828	0.273603965885967	-0.255209513710416	0.901080461841788	1.38117622634378	0.774754159337008	2.46226205464932	0.991127672846415
867	aS2TGr	dZr3Fw	outcome	LIRA2	Inverse variance weighted	3	0.0919790379614759	0.150434193817741	0.540919087697148	-0.202871981921296	0.386830057844248	1.09634184028005	0.816382746486891	1.4723062631113	0.991944410172077
868	Atkizc	dZr3Fw	outcome	ACE	Inverse variance weighted	2	-0.0656948781279057	0.0453249677854181	0.147220552558637	-0.154531814987325	0.0231420587315138	0.93641654187448	0.856816232110896	1.02341191381942	0.991127672846415
869	av1Jzz	dZr3Fw	outcome	CD109	Inverse variance weighted	2	-0.0126061196288984	0.0531541140337365	0.812531353815557	-0.116788183135022	0.0915759438772251	0.98747300466473	0.889773642267803	1.09590000042742	0.997132917964976
870	aw9Rf3	dZr3Fw	outcome	TSG-6	Inverse variance weighted	3	-0.00065894751715126	0.0463660637681848	0.988660966460277	-0.0915364325027935	0.0902185374684909	0.999341269541085	0.912528069864938	1.09441342791329	0.999654310774983
871	AWhB3q	dZr3Fw	outcome	HTRA1	Inverse variance weighted	2	-0.325774533747647	0.319558303653806	0.307988159782794	-0.952108808909106	0.300559741413813	0.721967948490129	0.385926319867735	1.3506145909553	0.991127672846415
872	AXQFQh	dZr3Fw	outcome	Semaphorin-6A	Inverse variance weighted	2	-0.313939175187079	0.315880902418568	0.320294450193802	-0.933065743927472	0.305187393553314	0.73056346319401	0.393345961999534	1.35687924960739	0.991944410172077
873	b3Cuwk	dZr3Fw	outcome	DKK1	Inverse variance weighted	2	0.510581220740217	0.357894104574544	0.153687575994036	-0.190891224225889	1.21205366570632	1.66625937806369	0.826222456250636	3.36037866555271	0.991127672846415
874	b3sM1E	dZr3Fw	outcome	sTie-2	Inverse variance weighted	2	-0.21607944048128	0.186923761414705	0.247690845996274	-0.582450012854102	0.150291131891543	0.805671296415661	0.558528287411427	1.16217253897105	0.991127672846415
875	b4VeCL	dZr3Fw	outcome	coagulation factor XIII B	Inverse variance weighted	2	-0.212737704918033	0.157885245901639	0.177845070337049	-0.522192786885246	0.0967173770491803	0.808368140399223	0.59321831938627	1.10154900659263	0.991127672846415
876	B5lZcx	dZr3Fw	outcome	IL-5 Ra	Inverse variance weighted	7	-0.0227775932650024	0.0566356182341693	0.68755311512159	-0.133783405003974	0.0882282184739693	0.977479857703346	0.874779516951376	1.09223736233054	0.991944410172077
877	b7mXXT	dZr3Fw	outcome	ADAMTS5	Inverse variance weighted	2	0.0820150584772362	0.0639875966434271	0.199936081740763	-0.0434006309438809	0.207430747898353	1.08547215526422	0.957527697987266	1.23051249831273	0.991127672846415
878	BbbmYy	dZr3Fw	outcome	FHR4	Inverse variance weighted	2	-0.0520867341135051	0.0513306299769362	0.310234512758572	-0.1526947688683	0.04852130064129	0.949246531215905	0.858391689695871	1.04971773124304	0.991944410172077
879	bEGby3	dZr3Fw	outcome	M-CSF R	Inverse variance weighted	2	-0.15155681289534	0.212564570225474	0.475850780777678	-0.568183370537269	0.26506974474659	0.859369057641676	0.566553722596024	1.3035218864117	0.991944410172077
880	bH9n2L	dZr3Fw	outcome	Eotaxin	Inverse variance weighted	2	-0.0556630792037685	0.212122705899624	0.793005509408594	-0.471423582767032	0.360097424359495	0.945857761361688	0.624113158834817	1.43346906256295	0.992244644790077
881	bhRbI7	dZr3Fw	outcome	PNP	Inverse variance weighted	2	0.0256919930766838	0.19721303956039	0.896348600462085	-0.360845564461681	0.412229550615048	1.02602487703422	0.697086645105718	1.51018105953449	0.999654310774983
882	bHUqOV	dZr3Fw	outcome	IDUA	Inverse variance weighted	3	0.125301461155573	0.179539538401447	0.485236887327143	-0.226596034111263	0.477198956422409	1.1334901048037	0.797242776135097	1.61155404118731	0.991944410172077
883	BiwqmQ	dZr3Fw	outcome	Inhibin bB chain	Inverse variance weighted	2	0.00622114370663578	0.0893363827042031	0.944482354802874	-0.168878166393602	0.181320453806874	1.00624053521274	0.844611799219327	1.19879927753921	0.999654310774983
884	bme8IB	dZr3Fw	outcome	DNER	Inverse variance weighted	5	0.0421649793228906	0.11172752966283	0.705882953317837	-0.176820978816256	0.261150937462038	1.04306654896934	0.837929778277365	1.29842363141159	0.991944410172077
885	bMUNzy	dZr3Fw	outcome	NELL1	Inverse variance weighted	3	0.0227988211704337	0.0620569601840037	0.713331560099479	-0.0988328207902135	0.144430463131081	1.02306070068836	0.905894142031702	1.15538135056881	0.991944410172077
886	BmZqda	dZr3Fw	outcome	APOL1	Inverse variance weighted	2	-0.00886463173511791	0.0833690778958591	0.915320552003989	-0.172268024411002	0.154538760940766	0.991174543269989	0.841753532436499	1.16711951583118	0.999654310774983
887	BRV09F	dZr3Fw	outcome	MDGA2	Inverse variance weighted	5	0.0785879430617241	0.0569457655318697	0.1675715784918	-0.0330257573807406	0.190201643504189	1.08175848413239	0.967513638650922	1.20949345956932	0.991127672846415
888	BSBcDG	dZr3Fw	outcome	WISP2	Inverse variance weighted	4	-0.0828006608683423	0.102656912325057	0.41991047345806	-0.284008209025455	0.11840688728877	0.920534627505424	0.752760465251012	1.12570205205182	0.991944410172077
889	Bu7xU3	dZr3Fw	outcome	kallikrein 10	Inverse variance weighted	6	-0.142000597948046	0.0500013997160786	0.0045123086822839	-0.24000334139156	-0.0439978545045316	0.867620737693634	0.786625232639249	0.956956010615628	0.912592089782545
890	bUXh92	dZr3Fw	outcome	HMHA1	Inverse variance weighted	2	0.00841951356068013	0.208228812274418	0.967747163509284	-0.399708958497179	0.416547985618539	1.00845505734875	0.670515165381745	1.51671678016899	0.999654310774983
891	bxAFR1	dZr3Fw	outcome	PLXB2	Inverse variance weighted	2	0.0268914188403757	0.140976309388505	0.848720419634097	-0.249422147561094	0.303204985241845	1.02725625603215	0.779250945054398	1.3541920253732	0.999654310774983
892	Bz6Yfs	dZr3Fw	outcome	PSP	Inverse variance weighted	3	0.0708242131220422	0.0859489187410782	0.409924326045686	-0.0976356676104711	0.239284093854555	1.07339252096284	0.90697928549622	1.2703393809359	0.991944410172077
893	bZTGcq	dZr3Fw	outcome	ACP5	Inverse variance weighted	3	0.0163898403740448	0.10868581848764	0.88013334875118	-0.196634363861729	0.229414044609819	1.01652489061627	0.821490945183697	1.25786274249359	0.999654310774983
894	c0jebY	dZr3Fw	outcome	sFRP-3	Inverse variance weighted	5	0.0311742273957227	0.0495019709984377	0.528853389426051	-0.0658496357612153	0.128198090552661	1.03166523257597	0.936271635479642	1.13677816541006	0.991944410172077
895	c3s9bG	dZr3Fw	outcome	sICAM-5	Inverse variance weighted	2	0.0318135554083154	0.0558641138083999	0.569029712455311	-0.0776801076561485	0.141307218472779	1.03232501594529	0.925260362913291	1.15177844124975	0.991944410172077
896	c4GhOI	dZr3Fw	outcome	AMPE	Inverse variance weighted	3	0.0225573845500666	0.0694294637812006	0.745259462921916	-0.113524364461087	0.15863913356122	1.0228137261859	0.892682446419494	1.17191496558528	0.992244644790077
897	C5iJJ6	dZr3Fw	outcome	MANEA	Inverse variance weighted	3	-0.159189804027123	0.112621434153378	0.157510308866911	-0.379927814967743	0.061548206913497	0.852834472188945	0.683910775551973	1.06348176246643	0.991127672846415
898	c5IuHG	dZr3Fw	outcome	TKN1	Inverse variance weighted	4	-0.323140975157085	0.22764694312955	0.1557582376113	-0.769328983691003	0.123047033376832	0.723871799233859	0.463323861893463	1.13093761151147	0.991127672846415
899	c67Pkh	dZr3Fw	outcome	Transferrin	Inverse variance weighted	2	0.19759917136449	0.203810869970593	0.332284688887403	-0.201870133777873	0.597068476506852	1.21847389669695	0.817201047864196	1.81678503816428	0.991944410172077
900	C8J3Aa	dZr3Fw	outcome	FGFR-3	Inverse variance weighted	2	-0.0848185479680041	0.324714037199864	0.793930580381928	-0.721258060879737	0.551620964943729	0.918678965443725	0.48614027702272	1.73606483856368	0.992244644790077
901	CCcwaK	dZr3Fw	outcome	L-VEGF165	Inverse variance weighted	4	0.0385616505362757	0.064409835277809	0.549378319533154	-0.08768162660823	0.164804927680781	1.03931480069774	0.916052477036126	1.17916307419884	0.991944410172077
902	CcEqFU	dZr3Fw	outcome	VEGF121	Inverse variance weighted	3	0.0587123448940933	0.0493021032767355	0.233705028211125	-0.0379197775283084	0.155344467316495	1.0604701472089	0.96279017520077	1.16806025039335	0.991127672846415
903	Cdcsxi	dZr3Fw	outcome	GNPI1	Inverse variance weighted	2	0.565083606944415	0.544753580031954	0.299586899029165	-0.502633409918214	1.63280062380704	1.75959489092433	0.604935517111658	5.1181887863852	0.991127672846415
904	cEPTLm	dZr3Fw	outcome	Contactin-5	Inverse variance weighted	2	-7.16000965330708e-05	0.191404771281956	0.999701529852883	-0.375224951809166	0.3750817516161	0.999928402466693	0.687134689212542	1.45511036737998	0.999701529852883
905	CetDB2	dZr3Fw	outcome	SAA2	Inverse variance weighted	3	-0.0173758850766759	0.0828134080590648	0.833808390871076	-0.179690164872443	0.144938394719091	0.98277420504091	0.835529047559964	1.15596835431922	0.998831113571647
906	Chlygr	dZr3Fw	outcome	MYOC	Inverse variance weighted	2	0.0423825556633794	0.161435621002333	0.792908743108648	-0.274031261501194	0.358796372827953	1.04329352026285	0.760308306510329	1.43160525815938	0.992244644790077
907	cJdHmX	dZr3Fw	outcome	TRY3	Inverse variance weighted	2	-0.0523438130407564	0.109201336638813	0.631701692355546	-0.266378432852829	0.161690806771317	0.949002531300925	0.766149136629976	1.1754967294971	0.991944410172077
908	clBDyg	dZr3Fw	outcome	SVEP1	Inverse variance weighted	4	0.0588653427465473	0.122141484320121	0.629845802450176	-0.18053196652089	0.298262652013985	1.06063240927657	0.834825993787832	1.34751566910808	0.991944410172077
909	CN4HgL	dZr3Fw	outcome	PLXC1	Inverse variance weighted	4	0.0177329890719183	0.055825777174059	0.750751380677726	-0.0916855341892373	0.127151512333074	1.01789115204018	0.912392020533638	1.13558906049583	0.992244644790077
910	CQYajI	dZr3Fw	outcome	GT251	Inverse variance weighted	2	0.421599275157228	0.464685133905292	0.36425903571118	-0.489183587297144	1.3323821376116	1.52439753830889	0.613126754377149	3.79006108967278	0.991944410172077
911	cS7pWL	dZr3Fw	outcome	CO1A1	Inverse variance weighted	2	-0.28003734944458	0.376811288169527	0.457374740405643	-1.01858747425685	0.458512775367692	0.755755513879905	0.361104649713096	1.58171986213326	0.991944410172077
912	CSntvl	dZr3Fw	outcome	H6ST1	Inverse variance weighted	2	0.0147199650843231	0.173005385409168	0.932194725795868	-0.324370590317645	0.353810520486292	1.01482883731291	0.722982262501223	1.42448525013451	0.999654310774983
913	CWU2nt	dZr3Fw	outcome	LG3BP	Inverse variance weighted	2	0.19629987980876	0.178266974682682	0.270828448014924	-0.153103390569298	0.545703150186818	1.21689177189536	0.858041003877302	1.72582146752323	0.991127672846415
914	CXXWMh	dZr3Fw	outcome	Endostatin	Inverse variance weighted	2	0.0707405552181015	0.273847790693482	0.796159405688523	-0.466001114541123	0.607482224977326	1.07330272695047	0.627506584665058	1.83580343510531	0.992244644790077
915	D9APwO	dZr3Fw	outcome	MAPK2	Inverse variance weighted	2	0.00935169569689673	0.159302127644382	0.953187755317268	-0.302880474486091	0.321583865879885	1.0093955594299	0.738687383083201	1.37931067827924	0.999654310774983
916	d9MfPi	dZr3Fw	outcome	RSPO1	Inverse variance weighted	2	-0.00960145168401689	0.266822245893474	0.971294758272412	-0.532573053635226	0.513370150267192	0.990444495083729	0.587092404311828	1.67091294426052	0.999654310774983
917	d9prE6	dZr3Fw	outcome	IGLO5	Inverse variance weighted	3	0.272423326971838	0.189153847529453	0.149804908340379	-0.0983182141858902	0.643164868129566	1.3131427724198	0.906360441110011	1.90249249917236	0.991127672846415
918	DcpN9a	dZr3Fw	outcome	NB5R2	Inverse variance weighted	4	-0.0982425483259334	0.247037171469775	0.690863676576076	-0.582435404406692	0.385950307754825	0.906429024246887	0.558536446702138	1.47101157113087	0.991944410172077
919	DDT15B	dZr3Fw	outcome	CBPA4	Inverse variance weighted	2	0.0184559364391294	0.0640423175804281	0.773206311704996	-0.10706700601851	0.143978878896769	1.01862729983465	0.898465468379488	1.15485971635603	0.992244644790077
920	DeVVkH	dZr3Fw	outcome	ECM1	Inverse variance weighted	2	0.0242479783954744	0.0464958574773584	0.602012683110671	-0.0668839022601481	0.115379859051097	1.02454435125624	0.935303781688817	1.12229967230082	0.991944410172077
921	DFifIe	dZr3Fw	outcome	PSP-94	Inverse variance weighted	2	-0.0583259150154054	0.0415803092855554	0.160697599014767	-0.139823321215094	0.0231714911842832	0.943342447861729	0.869511846124963	1.02344203578552	0.991127672846415
922	dFSUnF	dZr3Fw	outcome	PCOC2	Inverse variance weighted	4	0.0396759452649268	0.116246005699	0.732870084142598	-0.188166225905114	0.267518116434967	1.04047354917533	0.828476981450094	1.30671730268069	0.992036783865069
923	dGwO5f	dZr3Fw	outcome	ISK2	Inverse variance weighted	4	0.0178784271192096	0.0853015846222181	0.833987062925251	-0.149312678740338	0.185069532978757	1.01803920290754	0.861299762665951	1.20330210639868	0.998831113571647
924	dgYAUO	dZr3Fw	outcome	ASM	Inverse variance weighted	2	-0.181787691433244	0.138030607652999	0.18783527055199	-0.452327682433123	0.088752299566634	0.833778339910154	0.636145681803204	1.09280993330454	0.991127672846415
925	DiK9SQ	dZr3Fw	outcome	HPT	Inverse variance weighted	5	0.00109988692326186	0.0284593896065813	0.969171356419867	-0.0546805167056376	0.0568802905521613	1.00110049202071	0.94678758245543	1.05852908687814	0.999654310774983
926	djaF7j	dZr3Fw	outcome	LRP11	Inverse variance weighted	2	-0.0217390860072102	0.0706193600080641	0.758208153742505	-0.160153031623016	0.116674859608595	0.978495504917137	0.852013393996674	1.1237539924716	0.992244644790077
927	dKJPrm	dZr3Fw	outcome	CD177	Inverse variance weighted	6	0.0791048796983516	0.106377278055434	0.457102940297037	-0.129394585290298	0.287604344687001	1.08231782928537	0.878627203766272	1.33322970034126	0.991944410172077
928	DkUTRu	dZr3Fw	outcome	Fas, soluble	Inverse variance weighted	2	0.0176251930326537	0.112562297009841	0.875574545437076	-0.202996909106635	0.238247295171943	1.01778143331932	0.816280764458509	1.26902297727999	0.999654310774983
929	dLBjiZ	dZr3Fw	outcome	prosaposin	Inverse variance weighted	2	-0.0641849299322382	0.0812050266364624	0.429290773706444	-0.223346782139705	0.0949769222752282	0.937831550368192	0.799837431859592	1.09963347779453	0.991944410172077
930	DLInOc	dZr3Fw	outcome	LBP	Inverse variance weighted	3	-0.0164496378282043	0.052870171414278	0.755699762426269	-0.120075173800189	0.0871758981437804	0.983684918652076	0.886853766043439	1.09108858329654	0.992244644790077
931	DMSx4b	dZr3Fw	outcome	GNMT	Inverse variance weighted	2	0.105569550872853	0.124339753512659	0.395858468650095	-0.138136366011959	0.349275467757665	1.11134339673823	0.870979911590155	1.41803976077792	0.991944410172077
932	doo44i	dZr3Fw	outcome	OX2G	Inverse variance weighted	2	-0.335774743556707	0.284949432446722	0.238650697358141	-0.894275631152282	0.222726144038868	0.714784097406684	0.408903688482427	1.24947834978369	0.991127672846415
933	doUM67	dZr3Fw	outcome	NCAM-120	Inverse variance weighted	4	0.0637773770253872	0.0842828510575769	0.449225749677281	-0.101417011047463	0.228971765098238	1.06585508851682	0.903556161410229	1.25730653858206	0.991944410172077
934	DPvxId	dZr3Fw	outcome	PLCG2	Inverse variance weighted	3	-0.344961406478251	0.230422462843963	0.134371826848655	-0.796589433652419	0.106666620695917	0.708247686712854	0.4508640466236	1.11256328707194	0.991127672846415
935	DtuoAW	dZr3Fw	outcome	IFN-a, b R1	Inverse variance weighted	2	0.0461416445655184	0.0616317883810023	0.45405834476212	-0.0746566606612462	0.166939949792283	1.04722273386126	0.928062071852024	1.18168330284994	0.991944410172077
936	DwmEJ2	dZr3Fw	outcome	Lumican	Inverse variance weighted	3	0.164220888004175	0.246847321889372	0.505875819894287	-0.319599862898995	0.648041638907345	1.17847459724682	0.72643965438379	1.91179317920649	0.991944410172077
937	dX5uwq	dZr3Fw	outcome	FCRL4	Inverse variance weighted	5	-0.00211068691570448	0.035435387454969	0.952502587899285	-0.0715640463274438	0.0673426724960348	0.997891539017565	0.930936652611819	1.06966195911299	0.999654310774983
938	dxT9JS	dZr3Fw	outcome	EDIL3	Inverse variance weighted	2	0.282813798012316	0.61233680210549	0.644181811028226	-0.917366334114444	1.48299393013908	1.32685807520288	0.399569990404983	4.40611756139819	0.991944410172077
939	dYmRUY	dZr3Fw	outcome	SREC-I	Inverse variance weighted	3	0.0495844930187396	0.0735583143247543	0.500257822377424	-0.0945898030577789	0.193758789095258	1.05083437663262	0.909746032981992	1.21380346501024	0.991944410172077
940	e2DOzJ	dZr3Fw	outcome	TGM3	Inverse variance weighted	2	0.0488856453563416	0.0849288203896146	0.564880674689731	-0.117574842607303	0.215346133319986	1.05010026003265	0.889073968642451	1.24029112876221	0.991944410172077
941	e9H0iB	dZr3Fw	outcome	Complement receptor type 2	Inverse variance weighted	4	0.360353292140266	0.14359216703586	0.0120881359746309	0.0789126447499798	0.641793939530551	1.4338358880382	1.08210978997019	1.89988610479435	0.912592089782545
942	EAzOiI	dZr3Fw	outcome	6Ckine	Inverse variance weighted	2	-0.0986527074704709	0.220098710231894	0.65399422162745	-0.530046179524983	0.332740764584041	0.90605732032781	0.588577788808057	1.39478567375455	0.991944410172077
943	EFljfK	dZr3Fw	outcome	CLC1B	Inverse variance weighted	2	0.450861965875846	0.324774584028979	0.165066883841338	-0.185696218820953	1.08742015057265	1.56966459986052	0.830525854787498	2.96661078261759	0.991127672846415
944	Egen0I	dZr3Fw	outcome	Neuropeptide W	Inverse variance weighted	2	0.0712300373467547	0.0692570651294844	0.303720489207514	-0.0645138103070347	0.206973885000544	1.07382821805271	0.937523166689861	1.22995045120598	0.991127672846415
945	eHNw0L	dZr3Fw	outcome	sL-Selectin	Inverse variance weighted	2	-0.0903925147006346	0.0813389361133012	0.266436303398939	-0.249816829482705	0.0690318000814357	0.913572524240109	0.778943449479451	1.0714702814488	0.991127672846415
946	eiIhkz	dZr3Fw	outcome	ARTS1	Inverse variance weighted	3	-0.00540400463169963	0.0231218255982688	0.815203315173513	-0.0507227828043064	0.0399147735409071	0.994610570734396	0.950542140638134	1.0407220733554	0.997247028657401
947	EKvj8n	dZr3Fw	outcome	PAP1	Inverse variance weighted	6	-0.0004263182337636	0.112608545698501	0.996979341824772	-0.221139067802826	0.220286431335299	0.999573772626942	0.801605195065161	1.24643369712997	0.999654310774983
948	eLiuVC	dZr3Fw	outcome	DR6	Inverse variance weighted	2	0.0617188850725214	0.232461804536855	0.790623395447339	-0.393906251819715	0.517344021964758	1.06366329106685	0.674417278669532	1.67756614865371	0.992244644790077
949	eO0aQj	dZr3Fw	outcome	Secretoglobin family 3A member 1	Inverse variance weighted	2	-0.484444489313492	0.311342436335054	0.119711408376149	-1.0946756645302	0.125786685903213	0.616039318153987	0.334648127606793	1.13404023571153	0.991127672846415
950	EOKulw	dZr3Fw	outcome	XXLT1	Inverse variance weighted	3	-0.197136580632218	0.114587709067047	0.0853599377992428	-0.42172849040363	0.0274553291391937	0.821078482235795	0.655912101649516	1.02783569977625	0.991127672846415
951	ErT45E	dZr3Fw	outcome	FAM3B	Inverse variance weighted	5	-0.0399419952043196	0.0785571695660296	0.611141344706217	-0.193914047553738	0.114030057145098	0.960845171163779	0.823728702722939	1.12078581199966	0.991944410172077
952	EsfrjX	dZr3Fw	outcome	ISK6	Inverse variance weighted	2	-0.0167098028781006	0.0769740925246988	0.828143298139754	-0.16757902422651	0.134159418470309	0.983429031504022	0.845709783086658	1.14357511210892	0.997247028657401
953	eUeiD8	dZr3Fw	outcome	COCH	Inverse variance weighted	3	-0.119541994702379	0.102283721678734	0.24251266479649	-0.320018089192698	0.0809340997879395	0.887326744014087	0.726135901742636	1.0842994386493	0.991127672846415
954	EypKOd	dZr3Fw	outcome	ISOC1	Inverse variance weighted	2	0.162945205479452	0.16151678313066	0.313049550777455	-0.153627689456642	0.479518100415546	1.17697219629435	0.857591251846221	1.61529580422812	0.991944410172077
955	eyRCv5	dZr3Fw	outcome	DKK3	Inverse variance weighted	4	0.129256979792667	0.106445735767754	0.224633462323959	-0.0793766623121303	0.337890621897464	1.13798252510692	0.923691938971265	1.40198714832457	0.991127672846415
956	eYWX90	dZr3Fw	outcome	C1QC	Inverse variance weighted	3	-0.0148241110460839	0.0586938450734223	0.800603061642702	-0.129864047389992	0.100215825297824	0.98528522515067	0.878214818401567	1.10540946765978	0.992244644790077
957	F8j38q	dZr3Fw	outcome	PKHA1	Inverse variance weighted	4	-0.11167712211665	0.172987857975774	0.5185528133454	-0.450733323749167	0.227379079515867	0.89433297122497	0.637160735159794	1.25530563841084	0.991944410172077
958	fA8rbF	dZr3Fw	outcome	GI24	Inverse variance weighted	2	0.040147275963799	0.0972103094669135	0.679610999022018	-0.150384930591351	0.230679482518949	1.04096407189055	0.860376727352752	1.259455497246	0.991944410172077
959	fbfM9H	dZr3Fw	outcome	FUT10	Inverse variance weighted	2	0.00314932600735052	0.0383107973488619	0.934483969154366	-0.0719398367964187	0.0782384888111198	1.00315429034457	0.930586881215043	1.08138052507553	0.999654310774983
960	FeISKa	dZr3Fw	outcome	GFRAL	Inverse variance weighted	4	0.102343182065331	0.124736034845701	0.411943621655797	-0.142139446232243	0.346825810362905	1.10776357109279	0.867500278405848	1.41457030042144	0.991944410172077
961	FfHzwv	dZr3Fw	outcome	CNTN2	Inverse variance weighted	2	-0.0417833982407157	0.0352549764142268	0.235947347699714	-0.1108831520126	0.0273163555311688	0.959077495948827	0.895043326830429	1.02769286766577	0.991127672846415
962	FH2ocq	dZr3Fw	outcome	KLOTB	Inverse variance weighted	4	0.165361440779042	0.0966589225036988	0.0871230907266838	-0.024090047328208	0.354812928886291	1.17981947652592	0.976197801796176	1.4259138820316	0.991127672846415
963	FkbsAb	dZr3Fw	outcome	IGDC4	Inverse variance weighted	3	0.0937033429497664	0.150279049339852	0.532936961777375	-0.200843593756343	0.388250279655875	1.09823389875826	0.818040368169701	1.4743987501257	0.991944410172077
964	FnPmIe	dZr3Fw	outcome	LIRA4	Inverse variance weighted	4	0.00956750869734052	0.138302783490579	0.944847941850436	-0.261505946944195	0.280640964338876	1.00961342362234	0.769891296910148	1.32397816321513	0.999654310774983
965	fOf27a	dZr3Fw	outcome	SCGF-beta	Inverse variance weighted	2	-0.236349364943731	0.432452985888446	0.584700345561764	-1.08395721728508	0.611258487397622	0.789504800445163	0.338254327816748	1.84274901654368	0.991944410172077
966	FpJyS7	dZr3Fw	outcome	DERM	Inverse variance weighted	2	0.0363723210374971	0.0819884001461421	0.657311813805327	-0.124324943248941	0.197069585323936	1.03704188713228	0.88309283919936	1.21782878076775	0.991944410172077
967	fpScfp	dZr3Fw	outcome	CD48	Inverse variance weighted	2	-0.0218744248218724	0.374965315512358	0.953480040428112	-0.756806443226094	0.713057593582349	0.978363085456298	0.469162333655845	2.04021989473204	0.999654310774983
968	FqeFHq	dZr3Fw	outcome	IL-16	Inverse variance weighted	2	0.0146108253772438	0.0466194011504033	0.75397181343196	-0.0767632008775466	0.105984851632034	1.0147180852347	0.92610912947246	1.1118050343472	0.992244644790077
969	Fzgmds	dZr3Fw	outcome	Cystatin-S	Inverse variance weighted	2	0.035844293743698	0.0989991021895188	0.717302070288605	-0.158193946547759	0.229882534035155	1.03649444525591	0.853684196808818	1.25845217594786	0.991944410172077
970	FzIUyq	dZr3Fw	outcome	Prekallikrein	Inverse variance weighted	2	-0.0395272875599369	0.0691188938141809	0.567407444608965	-0.175000319435731	0.0959457443158576	0.961243723636996	0.839456752616683	1.100699343178	0.991944410172077
971	g4BWhE	dZr3Fw	outcome	Carbohydrate sulfotransferase 9	Inverse variance weighted	2	-0.12154441504168	0.119278141861978	0.308203012361637	-0.355329573091156	0.112240743007796	0.885551720658809	0.700942393385451	1.11878216721091	0.991127672846415
972	g7EuF3	dZr3Fw	outcome	Cripto	Inverse variance weighted	2	0.0534534989296767	0.247175075717912	0.828786924917528	-0.43100964947743	0.537916647336784	1.0549079362789	0.649852640006112	1.71243553617594	0.997247028657401
973	G7KZKM	dZr3Fw	outcome	NPS-PLA2	Inverse variance weighted	2	0.0739947272480381	0.0444110316384866	0.095686739296645	-0.0130508947633956	0.161040349259472	1.07680112777599	0.987033898885173	1.17473236743872	0.991127672846415
974	g9iLFe	dZr3Fw	outcome	AMD	Inverse variance weighted	5	-0.0885043581270791	0.0547650723742664	0.106078517915652	-0.195843899980641	0.0188351837264831	0.915299121737417	0.822140560819529	1.01901368473802	0.991127672846415
975	GbU9yu	dZr3Fw	outcome	KSYK	Inverse variance weighted	2	-0.019319530617628	0.282936283722112	0.945560940770574	-0.573874646712967	0.535235585477711	0.980865895478966	0.563338467024749	1.70785053964988	0.999654310774983
976	Gc0i3V	dZr3Fw	outcome	LIPR1	Inverse variance weighted	2	-0.0215807013377511	0.160988812535487	0.893362295136931	-0.337118773907305	0.293957371231803	0.978650495878022	0.713824051195788	1.34172670629111	0.999654310774983
977	GdHHme	dZr3Fw	outcome	AMY2B	Inverse variance weighted	2	-0.191771391008802	0.116385596775221	0.0994092326782356	-0.419887160688234	0.0363443786706305	0.825495562630084	0.657120964709153	1.03701291013226	0.991127672846415
978	gdYyt4	dZr3Fw	outcome	CYTT	Inverse variance weighted	3	0.0162041013236654	0.051019523454368	0.750783903224931	-0.083794164646896	0.116202367294227	1.01633609978185	0.919620527031035	1.12322315276563	0.992244644790077
979	GehcWZ	dZr3Fw	outcome	WFDC1	Inverse variance weighted	4	0.0326582990184019	0.0758341422887854	0.666719756824073	-0.115976619867618	0.181293217904421	1.0331974343391	0.890496042969459	1.19876662760365	0.991944410172077
980	GfWihI	dZr3Fw	outcome	RNAS6	Inverse variance weighted	2	0.345141854852183	0.2982673893967	0.247208691495991	-0.23946222836535	0.929745938069715	1.41219023149626	0.787051000983386	2.53386533711501	0.991127672846415
981	GgbqPI	dZr3Fw	outcome	ADIPOQ	Inverse variance weighted	4	0.028319864719459	0.106925666290268	0.791120680011868	-0.181254441209467	0.237894170648385	1.02872468453347	0.83422307096242	1.26857493325807	0.992244644790077
982	GhBaD4	dZr3Fw	outcome	I5P2	Inverse variance weighted	2	-0.266306184710417	0.149394873278123	0.0746570188993225	-0.559120136335538	0.0265077669147049	0.766204491481527	0.571711871117392	1.02686222278201	0.991127672846415
983	gHSYsn	dZr3Fw	outcome	RNAS4	Inverse variance weighted	2	0.00556403185238941	0.148471574426627	0.970105953182223	-0.2854402540238	0.296568317728579	1.00557953982656	0.751683249886327	1.34523446022074	0.999654310774983
984	GhYcIs	dZr3Fw	outcome	ALPPL2	Inverse variance weighted	3	-0.0871442543801173	0.135656485586835	0.520620543160578	-0.353030966130313	0.178742457370079	0.916544870484212	0.702555437617164	1.19571275750154	0.991944410172077
985	Gi0ZBa	dZr3Fw	outcome	STAR5	Inverse variance weighted	3	0.0599343261720979	0.108277118993982	0.579902487942206	-0.152288827056107	0.272157479400303	1.06176681396457	0.858740217510177	1.3127937230017	0.991944410172077
986	Gip1iw	dZr3Fw	outcome	SPARCL1	Inverse variance weighted	2	-0.0105109094801532	0.0522141603020027	0.8404610224685	-0.112850663672078	0.0918288447117721	0.989544137096888	0.893284049915602	1.0961771895013	0.999654310774983
987	gO5C4E	dZr3Fw	outcome	TARC	Inverse variance weighted	2	-0.00634096961733824	0.159683917403053	0.968324722259279	-0.319321447727321	0.306639508492645	0.993679091904941	0.726641934362476	1.35885102551276	0.999654310774983
988	grJvBA	dZr3Fw	outcome	FHR1	Inverse variance weighted	2	0.0795578741459398	0.221129188163754	0.719011610593207	-0.353855334655018	0.512971082946898	1.08280822431728	0.701976511684476	1.6702462705421	0.991944410172077
989	gSIFSb	dZr3Fw	outcome	AMY1A	Inverse variance weighted	3	0.0271156776443102	0.146697246073394	0.853353684497003	-0.260410924659542	0.314642279948163	1.02748665312479	0.770734806783793	1.36976922938648	0.999654310774983
990	GsJV3m	dZr3Fw	outcome	B7-H1	Inverse variance weighted	2	0.0379125650860609	0.116174628670092	0.744166237053759	-0.189789707107319	0.265614837279441	1.03864041547291	0.827133055858399	1.30423262014862	0.992244644790077
991	GUugUe	dZr3Fw	outcome	CREG1	Inverse variance weighted	2	0.181499033376266	0.16082500915424	0.25908779377133	-0.133717984566045	0.496716051318576	1.19901337771437	0.874836747282463	1.64331583510156	0.991127672846415
992	gw17eb	dZr3Fw	outcome	FJX1	Inverse variance weighted	5	0.0413641476625813	0.162124071848076	0.798615866428632	-0.276399033159647	0.35912732848481	1.04223156263948	0.758510199643793	1.43207913442964	0.992244644790077
993	gyEdY6	dZr3Fw	outcome	Nogo Receptor	Inverse variance weighted	3	-0.0611851338131014	0.105286114464998	0.561151470442725	-0.267545918164498	0.145175650538295	0.940649077704317	0.765255190702322	1.15624264707558	0.991944410172077
994	GYGKYc	dZr3Fw	outcome	Semaphorin 3E	Inverse variance weighted	3	-0.0301698786981596	0.0373788474635011	0.419587127346132	-0.103432419726622	0.0430926623303025	0.970280689526774	0.901736960313037	1.04403463305056	0.991944410172077
995	GZM6Tw	dZr3Fw	outcome	NAD(P)H dehydrogenase	Inverse variance weighted	2	-0.0284755130693142	0.0372558574979434	0.444674713615968	-0.101496993765283	0.0445459676266549	0.97192609334163	0.903483895422791	1.0455530371975	0.991944410172077
996	h5PDKH	dZr3Fw	outcome	Trefoil factor 2	Inverse variance weighted	2	0.50921034581157	0.282847054398694	0.0718128380305612	-0.0451698808098702	1.06359057243301	1.66397670984148	0.955835090000671	2.89675334151306	0.991127672846415
997	H5zAgV	dZr3Fw	outcome	HBD-1	Inverse variance weighted	3	0.0261773551566937	0.20961208212027	0.900614781445927	-0.384662325799035	0.437017036112422	1.02652299147584	0.680680445627637	1.54808245013835	0.999654310774983
998	HAwrx1	dZr3Fw	outcome	FCN2	Inverse variance weighted	2	-0.027408008015249	0.0745837480601191	0.713261284770227	-0.173592154213083	0.118776138182585	0.972964183343031	0.840639679104134	1.12611779529277	0.991944410172077
999	hBUEuX	dZr3Fw	outcome	CNTFR alpha	Inverse variance weighted	3	-0.158020267035811	0.172816235963222	0.360515513614039	-0.496740089523726	0.180699555452104	0.853832477139733	0.608511121674895	1.19805517606968	0.991944410172077
1000	Hcok0f	dZr3Fw	outcome	CRNN	Inverse variance weighted	2	-0.191494202405762	0.379754277258526	0.61407995784902	-0.935812585832474	0.55282418102095	0.825724412307701	0.392266985395445	1.73815495686835	0.991944410172077
1001	HgMa7C	dZr3Fw	outcome	ITIH3	Inverse variance weighted	2	6.06240713224378e-05	0.0579749395057758	0.999165656711018	-0.113570257359998	0.113691505502643	1.000060625909	0.892641479574271	1.12040643234559	0.999701529852883
1002	HgRpcW	dZr3Fw	outcome	DLK1	Inverse variance weighted	3	-0.0115162365435528	0.0719771525582548	0.872882254728363	-0.152591455557732	0.129558982470627	0.988549821485378	0.858480377564337	1.13832625077739	0.999654310774983
1003	hHZtOS	dZr3Fw	outcome	TIMP-4	Inverse variance weighted	3	0.0505900660129345	0.0756503024594114	0.503664022328202	-0.0976845268075118	0.198864658833381	1.05189159877106	0.90693497229916	1.22001683622379	0.991944410172077
1004	hI7vHa	dZr3Fw	outcome	Cathepsin D	Inverse variance weighted	3	-0.0567274026019726	0.205267156799358	0.782272432370951	-0.459051029928714	0.345596224724768	0.944851598351296	0.631882999132352	1.41283203398863	0.992244644790077
1005	HLpJNq	dZr3Fw	outcome	a1-Antitrypsin	Inverse variance weighted	4	-0.0404744865970025	0.0491101696956202	0.409850396935501	-0.136730419200418	0.0557814460064132	0.960333665578681	0.872205324250427	1.05736656679591	0.991944410172077
1006	HQUMRL	dZr3Fw	outcome	PSG3	Inverse variance weighted	4	-0.0663908915731764	0.167254767170624	0.691408248412602	-0.394210235227599	0.261428452081246	0.935765010134689	0.674212298163741	1.29878401295449	0.991944410172077
1007	HSGoXj	dZr3Fw	outcome	Lefty-A	Inverse variance weighted	3	-0.0530310523228878	0.041129535916915	0.197270646683528	-0.133644942720041	0.0275828380742656	0.948350563537162	0.874900649307168	1.02796676636766	0.991127672846415
1008	HV5yUc	dZr3Fw	outcome	CATO	Inverse variance weighted	3	-0.0706872396905305	0.165123448829855	0.668587614193396	-0.394329199397046	0.252954720015985	0.931753261999324	0.674132095828356	1.28782496282068	0.991944410172077
1009	hwHCuU	dZr3Fw	outcome	Glypican 1	Inverse variance weighted	3	-0.0702294434190754	0.19945231839168	0.724754687811705	-0.461155987466768	0.320697100628618	0.932179912820709	0.630554311156646	1.37808809565105	0.991944410172077
1010	hzh1oL	dZr3Fw	outcome	VEGF sR2	Inverse variance weighted	2	-0.0586121398813102	0.140536975729056	0.676635620953507	-0.334064612310259	0.216840332547639	0.943072478433912	0.71600751783271	1.24214575605515	0.991944410172077
1011	I03tlE	dZr3Fw	outcome	LECT2	Inverse variance weighted	2	-0.0740145224238651	0.0602998628980919	0.219656894284495	-0.192202253704125	0.044173208856395	0.928658207375246	0.825139963999585	1.04516337076341	0.991127672846415
1012	i1gJUr	dZr3Fw	outcome	CHKB	Inverse variance weighted	2	0.0591017388011746	0.293631697672837	0.840480836640937	-0.516416388637585	0.634619866239934	1.06088316823158	0.596654900622136	1.88630495695843	0.999654310774983
1013	I2r7GY	dZr3Fw	outcome	TNF sR-II	Inverse variance weighted	3	0.253014325870393	0.196138476176144	0.197058284935217	-0.131417087434849	0.637445739175635	1.28790172701569	0.87685197417036	1.89164295378292	0.991127672846415
1014	i4Kzms	dZr3Fw	outcome	Siglec-6	Inverse variance weighted	2	0.061147969660264	0.0763191976411677	0.423008070750018	-0.0884376577164246	0.210733597036953	1.06305620261509	0.915360174600812	1.23458341456821	0.991944410172077
1015	i7Oxpr	dZr3Fw	outcome	PARC	Inverse variance weighted	4	-0.00434905017342725	0.0445148638733086	0.922171443650186	-0.0915981833651121	0.0829000830182575	0.995660393250344	0.91247172220951	1.0864332499937	0.999654310774983
1016	ibjdcB	dZr3Fw	outcome	Collagen alpha-3(VI)	Inverse variance weighted	2	-0.105561782325064	0.206246233966853	0.608774158406608	-0.509804400900096	0.298680836249967	0.899818878226985	0.60061304669491	1.34807929676052	0.991944410172077
1017	IC0FzS	dZr3Fw	outcome	Contactin-4	Inverse variance weighted	10	-0.172928638046798	0.0752175217639469	0.021502255269684	-0.320354980704134	-0.0255022953894624	0.841197642209539	0.725891313923283	0.974820141371293	0.991127672846415
1018	icNZWA	dZr3Fw	outcome	TWSG1	Inverse variance weighted	2	-0.133574714478752	0.254868059533676	0.60021345165344	-0.633116111164756	0.365966682207253	0.87496209419863	0.530934768838578	1.44190720068892	0.991944410172077
1019	IhLVu2	dZr3Fw	outcome	SIA10	Inverse variance weighted	3	-0.00778826345661268	0.142793173989502	0.956503134294953	-0.287662884476037	0.272086357562812	0.992241986484776	0.750014391119876	1.31270035802005	0.999654310774983
1020	IhyRDL	dZr3Fw	outcome	ARF4	Inverse variance weighted	2	0.347802457705592	0.287693057305586	0.226687482523328	-0.216075934613356	0.91168085002454	1.41595251160296	0.805674120997767	2.48850181836769	0.991127672846415
1021	IoygUq	dZr3Fw	outcome	LY75	Inverse variance weighted	4	0.0909974603759497	0.072663611609625	0.21045646063942	-0.0514232183789154	0.233418139130815	1.09526622369049	0.949876580225972	1.26290944079477	0.991127672846415
1022	IPnCH6	dZr3Fw	outcome	CNDP1	Inverse variance weighted	5	-0.0307507701729629	0.0826127012317214	0.709723013839864	-0.192671664587137	0.131170124241211	0.969717225417655	0.824752725214636	1.14016173396335	0.991944410172077
1023	ipSj2c	dZr3Fw	outcome	ADAMTS13	Inverse variance weighted	2	0.0327866785618194	0.0545267982585808	0.547643673075485	-0.0740858460249989	0.139659203148638	1.03333008426856	0.928591974489686	1.14988185595862	0.991944410172077
1024	iS3iSB	dZr3Fw	outcome	Siglec-7	Inverse variance weighted	3	0.153694894447097	0.134175633436017	0.252012258306197	-0.109289347087496	0.41667913598169	1.16613503821992	0.896470988697957	1.51691571117015	0.991127672846415
1025	ISNp3x	dZr3Fw	outcome	Collectin Kidney 1	Inverse variance weighted	2	-0.0256932816992619	0.0448022830619951	0.56631870347047	-0.113505756500772	0.0621191931022485	0.9746339818473	0.89269905757358	1.06408916925873	0.991944410172077
1026	IUEyJw	dZr3Fw	outcome	LYVE1	Inverse variance weighted	3	-0.0116359655597419	0.144597002143328	0.93586210894813	-0.295046089760665	0.271774158641182	0.988431470472964	0.744497272974015	1.31229059835045	0.999654310774983
1027	iuOq28	dZr3Fw	outcome	Quinone reductase 2	Inverse variance weighted	3	0.132769349362011	0.123899461690503	0.283904498125062	-0.110073595551375	0.375612294275398	1.14198656802139	0.895768208315397	1.45588257032905	0.991127672846415
1028	iX5Drm	dZr3Fw	outcome	VWF	Inverse variance weighted	2	-0.406667260793093	0.294259086613301	0.166970445730544	-0.983415070555164	0.170080548968978	0.665865713074097	0.374031571051107	1.18540033024938	0.991127672846415
1029	iy4It4	dZr3Fw	outcome	PCSK7	Inverse variance weighted	2	-0.01561849873028	0.0408701425845315	0.702350583002142	-0.0957239781959618	0.0644869807354018	0.984502837503089	0.908714806555554	1.06661169165442	0.991944410172077
1030	iY9GFU	dZr3Fw	outcome	PYGL	Inverse variance weighted	2	0.290790503410554	0.355005736305279	0.412720837162146	-0.405020739747792	0.9866017465689	1.33748435618662	0.666962978071079	2.68210449734033	0.991944410172077
1031	j0oH3F	dZr3Fw	outcome	C5	Inverse variance weighted	2	-0.0379510681539725	0.134545778617451	0.777891315682947	-0.301660794244177	0.225758657936232	0.962760049365135	0.739588895155772	1.25327316124498	0.992244644790077
1032	j4yDb5	dZr3Fw	outcome	GSTM3-3	Inverse variance weighted	3	0.0766289017385173	0.0977143120887966	0.432914730613028	-0.114891149955524	0.268148953432559	1.07964134901494	0.891463174432033	1.30754188836284	0.991944410172077
1033	J78J06	dZr3Fw	outcome	FSTL4	Inverse variance weighted	2	-0.132422712046278	0.338524825043881	0.695667310566788	-0.795931369132284	0.531085945039729	0.875970633467779	0.451160841900598	1.70077825785023	0.991944410172077
1034	j7Ajq3	dZr3Fw	outcome	BDH2	Inverse variance weighted	2	0.171470297085535	0.122841130079224	0.162753526391408	-0.0692983178697431	0.412238912040813	1.18704888339719	0.933048293577125	1.51019519704854	0.991127672846415
1035	jEySN9	dZr3Fw	outcome	UNC5H3	Inverse variance weighted	3	0.172205146687023	0.168435712059738	0.30660152257613	-0.157928848950064	0.50233914232411	1.18792150638016	0.853910536438303	1.65258237848487	0.991127672846415
1036	JGJkh0	dZr3Fw	outcome	Holo-TC II	Inverse variance weighted	4	0.0361164384451705	0.0599315572026593	0.546756144788471	-0.0813494136720418	0.153582290562383	1.03677656011358	0.921871520649265	1.16600373427732	0.991944410172077
1037	jId6Ls	dZr3Fw	outcome	CRLD2	Inverse variance weighted	4	-0.161703308751863	0.147898064162776	0.274243242991906	-0.451583514510903	0.128176897007178	0.850693560436717	0.636619257201415	1.13675407330561	0.991127672846415
1038	JKAuZ5	dZr3Fw	outcome	IL27B	Inverse variance weighted	2	-0.00315401511840746	0.0277388613719522	0.909472566580969	-0.0575221834074338	0.0512141531706188	0.996850953562139	0.944100946778162	1.05254827569963	0.999654310774983
1039	JmmdE3	dZr3Fw	outcome	IL-10 Rb	Inverse variance weighted	2	-0.683965463420453	0.605353825965066	0.25853494985674	-1.87045896231198	0.502528035471075	0.504611999205061	0.154052941093288	1.6528945694554	0.991127672846415
1040	Jnfna2	dZr3Fw	outcome	CHSTB	Inverse variance weighted	3	-0.155340028595952	0.118581792343093	0.19020188187047	-0.387760341588414	0.0770802843965099	0.856124021336775	0.678574949972946	1.08012879039975	0.991127672846415
1041	jPr8PC	dZr3Fw	outcome	PTHrP	Inverse variance weighted	2	-0.390187632756152	0.381275639078627	0.306130977154975	-1.13748788535026	0.357112619837958	0.676929848368235	0.320623453855984	1.42919681670471	0.991127672846415
1042	jQKcY3	dZr3Fw	outcome	MCP-2	Inverse variance weighted	3	-0.019816161948605	0.0626353474925479	0.751719054876637	-0.142581443033999	0.102949119136789	0.980378887685459	0.867116930782723	1.10843500951109	0.992244644790077
1043	Jr1B4m	dZr3Fw	outcome	CBPM	Inverse variance weighted	3	-0.242094309615234	0.215510694834204	0.261288146226142	-0.664495271490274	0.180306652259806	0.784982142696942	0.514533161734699	1.19758454882798	0.991127672846415
1044	JtPjA3	dZr3Fw	outcome	ENPP6	Inverse variance weighted	2	0.288131922637867	0.563967973525033	0.609420230683374	-0.817245305471198	1.39350915074693	1.33393326851181	0.441646581783467	4.02896351570767	0.991944410172077
1045	jvwspp	dZr3Fw	outcome	ATX3	Inverse variance weighted	2	-0.0688556634374166	0.124088335757419	0.578968321218623	-0.312068801521958	0.174357474647124	0.933461402965457	0.731931168517558	1.19048105656036	0.991944410172077
1046	JvZsu5	dZr3Fw	outcome	Prokineticin-2	Inverse variance weighted	2	0.0643052505994698	0.0522747729731772	0.218644960096521	-0.0381533044279574	0.166763805626897	1.06641787377851	0.96256536404689	1.18147517456163	0.991127672846415
1047	Jw8XKl	dZr3Fw	outcome	SLIK3	Inverse variance weighted	2	-0.042444442655116	0.0825392271896403	0.60708868980592	-0.204221327946811	0.119332442636579	0.958443712629694	0.815281906546647	1.12674443392279	0.991944410172077
1048	k0JWOn	dZr3Fw	outcome	SNX1	Inverse variance weighted	2	-0.463924578567928	0.271294297132889	0.0872581503048738	-0.99566140094839	0.0678122438125338	0.628810978503183	0.369478989957355	1.07016435963454	0.991127672846415
1049	k4aYXL	dZr3Fw	outcome	HBAZ	Inverse variance weighted	2	0.0790595511835324	0.0498090448453032	0.112455376627801	-0.0185661767132619	0.176685279080327	1.08226877053749	0.981605113042242	1.19325549155969	0.991127672846415
1050	K9I0nK	dZr3Fw	outcome	FAIM1	Inverse variance weighted	2	0.130259441036617	0.108238124630079	0.22880126444184	-0.0818872832383373	0.342406165311571	1.13912388047131	0.921375807340775	1.40833219704897	0.991127672846415
1051	KbdA3H	dZr3Fw	outcome	TXD15	Inverse variance weighted	2	0.168498896964932	0.100008512855481	0.0920183758338178	-0.0275177882318115	0.364515582161675	1.18352692137244	0.972857376986995	1.439816366456	0.991127672846415
1052	KCBH3o	dZr3Fw	outcome	IL-1Rrp2	Inverse variance weighted	2	0.0908034337673501	0.147791035634964	0.538948257709875	-0.19886699607718	0.38047386361188	1.09505373351463	0.819658903932944	1.46297767709291	0.991944410172077
1053	kg6mPu	dZr3Fw	outcome	Endoglin	Inverse variance weighted	2	-0.310667706572743	0.18049966653093	0.0852228990842537	-0.664447052973366	0.0431116398278804	0.732957392331563	0.514557972358819	1.04405444640329	0.991127672846415
1054	KMrx7u	dZr3Fw	outcome	BPI	Inverse variance weighted	4	0.0989541831157654	0.0741527437072539	0.182051766227019	-0.0463851945504524	0.244293560781983	1.10401571583985	0.954674156074429	1.27671907013093	0.991127672846415
1055	kMuSId	dZr3Fw	outcome	CXCL16, soluble	Inverse variance weighted	2	-0.144001546264864	0.161171678695656	0.37160723626459	-0.45989803650835	0.171894943978623	0.865886409168439	0.631348016673342	1.1875530670599	0.991944410172077
1056	kNWePe	dZr3Fw	outcome	FLRT3	Inverse variance weighted	3	-0.117743972572012	0.0676049308277847	0.0815701085218942	-0.25024963699447	0.0147616918504456	0.88892361230875	0.778606389849507	1.01487118372194	0.991127672846415
1057	kNyvCK	dZr3Fw	outcome	Periostin	Inverse variance weighted	3	0.020414091336276	0.145725665181186	0.888592227303037	-0.265208212418848	0.3060363950914	1.02062388404279	0.767046224798217	1.35803173133746	0.999654310774983
1058	KqR835	dZr3Fw	outcome	PGFRL	Inverse variance weighted	3	-0.0704274010268642	0.0809267445770177	0.384157710082901	-0.229043820397819	0.0881890183440905	0.9319953989787	0.795293682655954	1.09219454732326	0.991944410172077
1059	Kr18OC	dZr3Fw	outcome	CPXM1	Inverse variance weighted	3	0.0234095500506879	0.192168380197872	0.903043231080681	-0.353240475137141	0.400059575238517	1.02368570423896	0.702408261343103	1.49191357610091	0.999654310774983
1060	KsFD0l	dZr3Fw	outcome	SLIK5	Inverse variance weighted	3	-0.101016118975711	0.246591048487484	0.682062427612831	-0.584334574011179	0.382302336059757	0.903918462528693	0.55747669789945	1.46565513855363	0.991944410172077
1061	ktkufM	dZr3Fw	outcome	Carbonic anhydrase III	Inverse variance weighted	2	-0.27412498532452	0.275937622540981	0.320499965879394	-0.814962725504843	0.266712754855803	0.760237050848165	0.442655826826318	1.30566534642971	0.991944410172077
1062	KvId2N	dZr3Fw	outcome	PF4V	Inverse variance weighted	2	0.0587077719893353	0.0973778470643066	0.546584316318139	-0.132152808256706	0.249568352235376	1.06046529779101	0.876207093170555	1.28347128958937	0.991944410172077
1063	KXm5Mk	dZr3Fw	outcome	MDGA1	Inverse variance weighted	3	-0.0068427143374536	0.026609177869589	0.79705821567128	-0.058996702961848	0.0453112742869408	0.993180643724417	0.942709877302408	1.04635351216589	0.992244644790077
1064	kZjytu	dZr3Fw	outcome	sLeptin R	Inverse variance weighted	3	0.00734061245079899	0.0256801671114716	0.774994899203987	-0.0429925150876854	0.0576737399892833	1.00736762079185	0.957918559976624	1.05936930947929	0.992244644790077
1065	l29y9F	dZr3Fw	outcome	GGH	Inverse variance weighted	4	0.00068815840738218	0.0717193607677849	0.992344291169702	-0.139881788697476	0.141258105512241	1.0006883952427	0.869461009442579	1.15172187538968	0.999654310774983
1066	l2uE4c	dZr3Fw	outcome	SP-D	Inverse variance weighted	3	0.108439172818175	0.0526850062492313	0.0395656700389111	0.00517656056968201	0.211701785066669	1.11453711232485	1.00518998210849	1.23577930228055	0.991127672846415
1067	l6bRST	dZr3Fw	outcome	IL-2 sRb	Inverse variance weighted	2	-0.263328886219917	0.269198878895744	0.327978093045417	-0.790958688855575	0.264300916415742	0.768489110265829	0.453409907829144	1.30252008701078	0.991944410172077
1068	l9MBuX	dZr3Fw	outcome	SEM5A	Inverse variance weighted	2	0.00534798521518994	0.0437564512033861	0.902723488900735	-0.0804146591434468	0.0911106295738267	1.00536231121515	0.922733647103503	1.09539018110444	0.999654310774983
1069	la5C3E	dZr3Fw	outcome	CRDL2	Inverse variance weighted	2	0.0882570015683093	0.253277659800024	0.72749513962967	-0.408167211639738	0.584681214776356	1.09226880075403	0.664867695909481	1.79441886023451	0.991944410172077
1070	LAmCg4	dZr3Fw	outcome	MA1A2	Inverse variance weighted	2	0.193264906966656	0.128464104000661	0.132471375674484	-0.058524736874639	0.445054550807951	1.21320413718207	0.943154909406341	1.56057532415554	0.991127672846415
1071	Lbcohm	dZr3Fw	outcome	LPLC1	Inverse variance weighted	2	0.002478466803941	0.184199590044228	0.989264521556119	-0.358552729682747	0.363509663290629	1.00248154074182	0.698686783334832	1.43836875621343	0.999654310774983
1072	lBvHWv	dZr3Fw	outcome	IL-15 Ra	Inverse variance weighted	4	-0.00252649245114591	0.0706453255149648	0.971471294427605	-0.140991330460477	0.135938345558185	0.997476696444768	0.868496841132719	1.14561125939469	0.999654310774983
1073	LCrcnl	dZr3Fw	outcome	ERBB1	Inverse variance weighted	2	-0.0465577664539289	0.222455087826593	0.834221362565432	-0.482569738594051	0.389454205686193	0.954509420352903	0.617195321579444	1.47617488611368	0.998831113571647
1074	Lct3qx	dZr3Fw	outcome	Chitotriosidase-1	Inverse variance weighted	4	-0.089102981002199	0.0693048723086334	0.198559334426017	-0.22494053072712	0.0467345687227224	0.91475136671127	0.798563707350331	1.04784384163485	0.991127672846415
1075	LeiIfu	dZr3Fw	outcome	FCG2B	Inverse variance weighted	2	-0.0232135031945464	0.0555375213740243	0.67596266144298	-0.132067045087634	0.0856400386985413	0.977053857383074	0.876282242690112	1.08941411079665	0.991944410172077
1076	lJpuFX	dZr3Fw	outcome	STALP	Inverse variance weighted	2	0.211980805053093	0.251326084332043	0.398977220383507	-0.28061832023771	0.704579930343897	1.23612415751321	0.755316569518867	2.0229967068789	0.991944410172077
1077	LjTfP8	dZr3Fw	outcome	Carbonic Anhydrase VIII	Inverse variance weighted	3	0.00025027050937186	0.0637649771586905	0.996868399054422	-0.124729084721662	0.125229625740405	1.00025030182965	0.882736016866986	1.13340868299595	0.999654310774983
1078	LLtzz8	dZr3Fw	outcome	Macrophage scavenger receptor	Inverse variance weighted	2	0.132522281459121	0.119364360846827	0.266898531216755	-0.101431865800661	0.366476428718903	1.14170445464691	0.903542739406142	1.4426423952201	0.991127672846415
1079	Lp5Zeh	dZr3Fw	outcome	EMIL3	Inverse variance weighted	3	-0.220006384867053	0.0836313985652291	0.00852174164032502	-0.383923926054902	-0.0560888436792044	0.802513674003004	0.68118324550533	0.945455134446286	0.912592089782545
1080	LPJHl4	dZr3Fw	outcome	DCXR	Inverse variance weighted	2	-0.607905551364504	0.300807217430155	0.0432886565701612	-1.19748769752761	-0.0183234052014013	0.54449008215602	0.301951854190245	0.981843447728851	0.991127672846415
1081	LpUhUm	dZr3Fw	outcome	Elastase	Inverse variance weighted	2	-0.0455659904159545	0.524140804956493	0.930723467691119	-1.07288196813068	0.981749987298772	0.9554565495164	0.342021400905348	2.66912308878128	0.999654310774983
1082	LQfVve	dZr3Fw	outcome	GFRa-1	Inverse variance weighted	2	0.0535756031480449	0.138413455156573	0.698704883497223	-0.217714768958839	0.324865975254928	1.05503675285228	0.804354835917136	1.38384516405611	0.991944410172077
1083	LR2Hlb	dZr3Fw	outcome	KDEL2	Inverse variance weighted	2	-0.0210764216123448	0.094613145834283	0.823719033209814	-0.206518187447539	0.16436534422285	0.979144133936724	0.813411467444037	1.1786448475275	0.997247028657401
1084	lrOW2a	dZr3Fw	outcome	C5a	Inverse variance weighted	2	0.146609205449217	0.158935096155884	0.356295454431122	-0.164903583016315	0.458121993914749	1.15790137305383	0.847975459382586	1.58110187610399	0.991944410172077
1085	LruJe5	dZr3Fw	outcome	DHB14	Inverse variance weighted	2	0.16987943131726	0.378932379178975	0.653928996334372	-0.572828031873532	0.912586894508051	1.18516194929072	0.563928374072848	2.49075753344722	0.991944410172077
1086	lSqn2q	dZr3Fw	outcome	sCD14	Inverse variance weighted	2	-0.105971164709928	0.12092551347993	0.380848370776717	-0.34298517113059	0.131042841710734	0.899450583620477	0.7096487347706	1.14001662052809	0.991944410172077
1087	ltzvo9	dZr3Fw	outcome	SAA-4	Inverse variance weighted	2	0.0348216610899063	0.0549486083641341	0.526267977385627	-0.0728776113037965	0.142520933483609	1.03543503397733	0.929714609621895	1.15317722072115	0.991944410172077
1088	Lv69Pk	dZr3Fw	outcome	PCDH9	Inverse variance weighted	3	0.0935366587609475	0.129089424456315	0.468704771193852	-0.15947861317343	0.346551930695325	1.09805085578732	0.852588201357438	1.41418293142646	0.991944410172077
1089	lX9xJM	dZr3Fw	outcome	FCG3B	Inverse variance weighted	2	0.138179136952096	0.129425070603762	0.28568378870039	-0.115494001431278	0.39185227533547	1.14818121353573	0.890925916501385	1.47971910424758	0.991127672846415
1090	lXf6Cz	dZr3Fw	outcome	MET24	Inverse variance weighted	2	-0.123142178560211	0.216117033577137	0.568817458373708	-0.546731564371399	0.300447207250977	0.884137948163589	0.578838618739457	1.35046260922472	0.991944410172077
1091	LyN2EM	dZr3Fw	outcome	TECK	Inverse variance weighted	2	-0.0118590998043053	0.0466492572396006	0.799326831876725	-0.103291643993922	0.0795734443853119	0.988210942168121	0.901863911929971	1.08282508403179	0.992244644790077
1092	m6z8fR	dZr3Fw	outcome	MCP-3	Inverse variance weighted	2	-0.039641070481817	0.0763034478796576	0.603399053718547	-0.189195828325946	0.109913687362312	0.961134356739642	0.827624418520133	1.11618172571216	0.991944410172077
1093	m8xaDv	dZr3Fw	outcome	QSOX2	Inverse variance weighted	2	0.16337772187454	0.0851909898299612	0.0551386962771196	-0.00359661819218374	0.330352061941264	1.17748136617003	0.996409841891887	1.39145792161703	0.991127672846415
1094	mgMAW7	dZr3Fw	outcome	MATN3	Inverse variance weighted	2	-0.0237230676295214	0.0817027235150672	0.771542107037979	-0.183860405719053	0.13641427046001	0.976556112313659	0.832051945413163	1.1461566140845	0.992244644790077
1095	MhyluE	dZr3Fw	outcome	ALCAM	Inverse variance weighted	3	0.133333518157527	0.365800496121211	0.715486230433135	-0.583635454240047	0.8503024905551	1.14263102298156	0.557866577151163	2.34035468005123	0.991944410172077
1096	MIwcq8	dZr3Fw	outcome	SFRP4	Inverse variance weighted	2	0.136201767787895	0.127797738853614	0.286531971453033	-0.114281800365187	0.386685335940978	1.14591307861823	0.892006552689019	1.47209320356427	0.991127672846415
1097	mKXcXx	dZr3Fw	outcome	NTRI	Inverse variance weighted	3	0.0265943716590503	0.0734444017847508	0.717275739097103	-0.117356655839061	0.170545399157162	1.02695115777333	0.889267973982326	1.18595149190984	0.991944410172077
1098	msPWxX	dZr3Fw	outcome	SEM3G	Inverse variance weighted	4	-0.00395796807926132	0.11778238708038	0.973192873333419	-0.234811446756806	0.226895510598284	0.996049854352682	0.790719928380607	1.25469875836802	0.999654310774983
1099	Mu2Y7L	dZr3Fw	outcome	ACP6	Inverse variance weighted	2	-0.0472622782371128	0.0542533388632403	0.383677468135279	-0.153598822409064	0.0590742659348381	0.953837194042587	0.857616008331012	1.06085402313045	0.991944410172077
1100	MvXhQl	dZr3Fw	outcome	SIA4A	Inverse variance weighted	3	0.0201055135203642	0.104173298056041	0.846958464424829	-0.184074150669477	0.224285177710205	1.02030899074083	0.831874117516925	1.25142784787433	0.999654310774983
1101	Mws27O	dZr3Fw	outcome	KLOTHO	Inverse variance weighted	4	0.131860040234439	0.174562987362296	0.450025646018805	-0.210283414995662	0.474003495464539	1.1409486211903	0.810354546791265	1.60641260217593	0.991944410172077
1102	n1FRUC	dZr3Fw	outcome	EGFLA	Inverse variance weighted	3	-0.192598776505988	0.170534384770905	0.258735951386212	-0.526846170656963	0.141648617644986	0.824812842049073	0.590464259703764	1.15217172458564	0.991127672846415
1103	n4y1VE	dZr3Fw	outcome	DPEP1	Inverse variance weighted	4	0.0524327491321453	0.0648905377659648	0.419079984320119	-0.0747527048891457	0.179618203153436	1.05383168859978	0.927972941127204	1.1967603565553	0.991944410172077
1104	nBCX60	dZr3Fw	outcome	HE4	Inverse variance weighted	2	0.0477382605577237	0.345130849832469	0.889988066055478	-0.628718205113916	0.724194726229363	1.04889608191721	0.533274912164463	2.0630690954424	0.999654310774983
1105	NcVXqv	dZr3Fw	outcome	UCMA	Inverse variance weighted	3	0.0196131984205135	0.0819081597376216	0.810753921946025	-0.140926794665225	0.180153191506252	1.01980680084615	0.868552892075662	1.19740078070163	0.997027499174737
1106	ndD4G8	dZr3Fw	outcome	IGF-II receptor	Inverse variance weighted	3	-0.00798323315132316	0.0616395383908083	0.896950306344864	-0.128796728397308	0.112830262094661	0.992048548225504	0.879152654152829	1.11944190509746	0.999654310774983
1107	NghzbC	dZr3Fw	outcome	EphA1	Inverse variance weighted	4	-0.0467099230652273	0.0417879460609031	0.263658995251476	-0.128614297344597	0.0351944512141428	0.954364196482716	0.879313053527488	1.03582110588971	0.991127672846415
1108	NHJfuk	dZr3Fw	outcome	B4GT1	Inverse variance weighted	2	0.200600538579931	0.145742010209579	0.168695204406771	-0.0850538014308443	0.486254878590707	1.22213647792954	0.918462868455645	1.62621443063614	0.991127672846415
1109	NLcGnd	dZr3Fw	outcome	Factor H	Inverse variance weighted	2	-0.114428624901493	0.111874083524696	0.306386303239378	-0.333701828609897	0.104844578806912	0.891875593854759	0.71626732081281	1.1105379958018	0.991127672846415
1110	NOuC1t	dZr3Fw	outcome	QORX	Inverse variance weighted	3	-0.0502431923376975	0.0824099086811294	0.542077671083219	-0.211766613352711	0.111280228677316	0.950998120920052	0.809153521158635	1.1177080768288	0.991944410172077
1111	nOWZAb	dZr3Fw	outcome	TRYB1	Inverse variance weighted	2	0.00677668762753568	0.0669600876958858	0.919387823079643	-0.124465084256401	0.138018459511472	1.00679970133133	0.882969090350541	1.14799674153761	0.999654310774983
1112	NOy6t7	dZr3Fw	outcome	HPLN1	Inverse variance weighted	2	0.138513342061671	0.255119235475495	0.587174071138552	-0.361520359470299	0.638547043593641	1.14856500569309	0.696616413189944	1.89372737610629	0.991944410172077
1113	Nqd3vm	dZr3Fw	outcome	RET	Inverse variance weighted	3	0.0269941149041242	0.0911803148074549	0.767190367173545	-0.151719302118487	0.205707531926736	1.02736175662326	0.85922943077534	1.22839388546038	0.992244644790077
1114	nSRGjC	dZr3Fw	outcome	Glutaminyl cyclase	Inverse variance weighted	3	-0.273765252638342	0.218389439372031	0.210000334190049	-0.701808553807523	0.154278048530839	0.760510582160726	0.495688014192314	1.1668152729512	0.991127672846415
1115	NVZ1uF	dZr3Fw	outcome	TrkC	Inverse variance weighted	2	0.112552023905167	0.134980275442775	0.404370854966189	-0.152009315962671	0.377113363773006	1.11913047693615	0.858980278475639	1.45806959227279	0.991944410172077
1116	nwHg9S	dZr3Fw	outcome	ECOP	Inverse variance weighted	2	-0.292955346765631	0.27908059861152	0.293848742991288	-0.83995332004421	0.254042626512949	0.746055453742477	0.431730676127587	1.28922675833765	0.991127672846415
1117	NWnzWk	dZr3Fw	outcome	TSP4	Inverse variance weighted	5	0.0183552079594968	0.101221615645949	0.856103190897439	-0.180039158706562	0.216749574625556	1.01852470022286	0.835237503950558	1.24203302660303	0.999654310774983
1118	nwu2eK	dZr3Fw	outcome	ADAM23	Inverse variance weighted	4	-0.0399268069968834	0.0627378148765445	0.524510946443061	-0.162892924154911	0.0830393101611439	0.960859764790378	0.849682163979626	1.08658452152134	0.991944410172077
1119	nXxliQ	dZr3Fw	outcome	CDCP1	Inverse variance weighted	6	0.089281186401011	0.141317117467309	0.527531301216242	-0.187700363834914	0.366262736636936	1.09338805895879	0.828863027366878	1.44233414689942	0.991944410172077
1120	NYRWlC	dZr3Fw	outcome	NUCB1	Inverse variance weighted	2	-0.018331306356819	0.20488674405885	0.928708047851644	-0.419909324712166	0.383246711998528	0.981835690061822	0.657106400425768	1.46703992177607	0.999654310774983
1121	O1QgiW	dZr3Fw	outcome	VIT	Inverse variance weighted	2	0.0204087512847459	0.0762570825367753	0.788983447058743	-0.129055130487334	0.169872633056825	1.02061843387321	0.878925508618248	1.18515389227852	0.992244644790077
1122	O2CUiF	dZr3Fw	outcome	GLO2	Inverse variance weighted	2	0.179412430863736	0.202820383342602	0.376379004542281	-0.218115520487764	0.576940382215235	1.19651412177153	0.804032554068629	1.78058218706962	0.991944410172077
1123	o35L3I	dZr3Fw	outcome	PENK	Inverse variance weighted	4	-0.029960093180421	0.0592399695834624	0.613038342912847	-0.146070433564007	0.0861502472031652	0.970484261716081	0.864096839621187	1.08997008095933	0.991944410172077
1124	O4ELNd	dZr3Fw	outcome	SPA11	Inverse variance weighted	4	-0.0602962152980342	0.107993697063764	0.576618466014109	-0.271963861543011	0.151371430946942	0.941485609835035	0.761881793824776	1.16342871126582	0.991944410172077
1125	o5E50p	dZr3Fw	outcome	ADGRF5	Inverse variance weighted	3	0.0769746070874984	0.129129603924572	0.551106095300213	-0.176119416604662	0.330068630779659	1.08001465132686	0.83851784440414	1.39106359496685	0.991944410172077
1126	O5gXEH	dZr3Fw	outcome	kallikrein 8	Inverse variance weighted	3	0.0425555040625975	0.10279028931564	0.678871796377556	-0.158913462996057	0.244024471121252	1.04347397181104	0.8530701779124	1.27637556444849	0.991944410172077
1127	o9yoZM	dZr3Fw	outcome	SCUB1	Inverse variance weighted	2	0.194247497160222	0.239252477802242	0.416852827081971	-0.274687359332173	0.663182353652616	1.21439680552621	0.759809633486585	1.94095933543898	0.991944410172077
1128	oCfyx0	dZr3Fw	outcome	MMP-8	Inverse variance weighted	2	-0.422454256502482	0.261233539393406	0.10584554412312	-0.934471993713558	0.0895634807085933	0.655436235586927	0.392793208070752	1.093696759754	0.991127672846415
1129	OfkqEr	dZr3Fw	outcome	ENASE	Inverse variance weighted	2	0.0236717556958408	0.0575477979482713	0.680822676182018	-0.089121928282771	0.136465439674453	1.02395415560267	0.914734034824668	1.14621526351858	0.991944410172077
1130	OGFpAL	dZr3Fw	outcome	ABC3G	Inverse variance weighted	2	-0.541328778110155	0.233375137540723	0.0203644263517107	-0.998744047689971	-0.0839135085303385	0.581974423489805	0.368341770476399	0.919510782494845	0.991127672846415
1131	oglwFW	dZr3Fw	outcome	SAPL1	Inverse variance weighted	2	0.131117019697195	0.0761160111772707	0.0849618862953924	-0.0180703622102557	0.280304401604646	1.14010118780201	0.982091927768441	1.32353263648251	0.991127672846415
1132	OjqC4d	dZr3Fw	outcome	5'-Nucleotidase	Inverse variance weighted	3	-0.108973083287939	0.224233518046114	0.626981098932354	-0.548470778658322	0.330524612082444	0.896754554857527	0.577832769291335	1.39169803859336	0.991944410172077
1133	Oo5Lrf	dZr3Fw	outcome	IL-12 p40	Inverse variance weighted	2	-0.105543710950836	0.0746090294602863	0.157178818266734	-0.251777408692997	0.0406899867913252	0.899835139337601	0.777417765247513	1.04152916769136	0.991127672846415
1134	OunA2H	dZr3Fw	outcome	SP-B	Inverse variance weighted	2	0.00197900569586102	0.0690036606127575	0.977120030457059	-0.133268169105144	0.137226180496866	1.00198096522006	0.875230350895013	1.14708756801756	0.999654310774983
1135	p1iyHR	dZr3Fw	outcome	TFIP8	Inverse variance weighted	2	0.230899924149849	0.178081812475011	0.194770696489606	-0.118140428301171	0.57994027660087	1.25973316427342	0.888571263299872	1.78593176564925	0.991127672846415
1136	p36aD8	dZr3Fw	outcome	N-terminal pro-BNP	Inverse variance weighted	2	0.00362100995690747	0.137067133236955	0.978924109300661	-0.265030571187524	0.272272591101339	1.00362757373357	0.7671824959374	1.31294484961831	0.999654310774983
1137	P9tB1Q	dZr3Fw	outcome	TIMP-3	Inverse variance weighted	3	-0.0296224845994261	0.039580066616047	0.454207302317123	-0.107199415166878	0.047954445968026	0.970811960844463	0.898346511207664	1.04912286245948	0.991944410172077
1138	pef8G9	dZr3Fw	outcome	CEL	Inverse variance weighted	2	0.412155277871921	0.299319685907369	0.16852043863443	-0.174511306506522	0.998821862250364	1.51006889840989	0.839867358209764	2.71508120378137	0.991127672846415
1139	PGNR40	dZr3Fw	outcome	Kallistatin	Inverse variance weighted	3	-0.00598985215311553	0.0844594223781331	0.943461520759471	-0.171530320014256	0.159550615708025	0.994028051247216	0.842374726819095	1.17298363211523	0.999654310774983
1140	PKQTGd	dZr3Fw	outcome	Kininostatin	Inverse variance weighted	2	0.127270200949393	0.110883561525621	0.25105840254496	-0.0900615796408244	0.34460198153961	1.13572384998896	0.913874907449903	1.41142803344171	0.991127672846415
1141	PLLLIM	dZr3Fw	outcome	MDC	Inverse variance weighted	2	-0.310653059036674	0.147406779012797	0.0350782139059091	-0.599570345901756	-0.0217357721715921	0.732968128430033	0.549047485925933	0.978498747495766	0.991127672846415
1142	pm2BVc	dZr3Fw	outcome	B4GT2	Inverse variance weighted	3	-0.0670565108970131	0.115532272970749	0.561635686837182	-0.29349976591968	0.159386744125654	0.935142354110303	0.745649397405929	1.17279142918007	0.991944410172077
1143	Pn2k71	dZr3Fw	outcome	sTREM-1	Inverse variance weighted	4	-0.0364421455389849	0.0949070462434418	0.700995317748399	-0.222459956176131	0.149575665098161	0.964213876356796	0.800547063073988	1.16134134049415	0.991944410172077
1144	pwP2oq	dZr3Fw	outcome	CYTF	Inverse variance weighted	3	0.0349301563943578	0.0598338301869423	0.559364253443406	-0.082344150772049	0.152204463560765	1.03554737991097	0.92095495679185	1.16439828911507	0.991944410172077
1145	Q2EW8v	dZr3Fw	outcome	NEC1	Inverse variance weighted	2	-0.0328268542607403	0.0384814704298285	0.393628177704828	-0.108250536303204	0.0425968277817235	0.967706099272167	0.89740273629976	1.04351709292733	0.991944410172077
1146	Q4lX5r	dZr3Fw	outcome	GPVI	Inverse variance weighted	2	-0.192254562136813	0.0959204567325331	0.0450366049549898	-0.380258657332578	-0.00425046694104825	0.825096803350163	0.683684546318824	0.99575855350866	0.991127672846415
1147	q4MxBM	dZr3Fw	outcome	ST4S6	Inverse variance weighted	2	-0.276359122076697	0.431773882999368	0.522136708570368	-1.12263593275546	0.569917688602065	0.758540473211411	0.325420875548734	1.7681215088908	0.991944410172077
1148	q5jkfv	dZr3Fw	outcome	PPID	Inverse variance weighted	2	-0.0208748628199291	0.0811254293043396	0.796934919506848	-0.179880704256435	0.138130978616577	0.979341508936626	0.83536986153602	1.14812592037104	0.992244644790077
1149	q8f84X	dZr3Fw	outcome	MMP-1	Inverse variance weighted	6	-0.0740981598384126	0.0785004746988654	0.345210584535978	-0.227959090248189	0.0797627705713636	0.928580540051775	0.796156829747543	1.08303011058294	0.991944410172077
1150	QcefDI	dZr3Fw	outcome	RB22A	Inverse variance weighted	2	0.190092023055142	0.373888475895609	0.61115949710808	-0.542729389700252	0.922913435810536	1.20936088161992	0.581159873934058	2.51661170633138	0.991944410172077
1151	QdBHEU	dZr3Fw	outcome	REG3G	Inverse variance weighted	4	0.00511591248997695	0.055198962170356	0.926156740292784	-0.103074053363921	0.113305878343875	1.00512902111494	0.902060170417973	1.11997445649258	0.999654310774983
1152	qDCjlN	dZr3Fw	outcome	MMP-7	Inverse variance weighted	5	-0.0989787908689301	0.115711389591313	0.392333243566478	-0.325773114467904	0.127815532730044	0.905761918243074	0.72196897316534	1.13634336520371	0.991944410172077
1153	qe11cI	dZr3Fw	outcome	ACVRL1	Inverse variance weighted	3	0.0786569233038937	0.195351020695163	0.687210109883511	-0.304231077258626	0.461544923866414	1.0818331066683	0.737690383282474	1.58652315009974	0.991944410172077
1154	QenNIj	dZr3Fw	outcome	Tenascin	Inverse variance weighted	3	-0.375703575460267	0.259366241459368	0.147464794601588	-0.884061408720627	0.132654257800094	0.686805888990852	0.413101725050868	1.14185514256671	0.991127672846415
1155	QjICfJ	dZr3Fw	outcome	LSAMP	Inverse variance weighted	2	-0.0239731492315777	0.18706724132315	0.898028227821784	-0.390624942224952	0.342678643761796	0.976311924131352	0.676633885254283	1.40871598950864	0.999654310774983
1156	qlyQVz	dZr3Fw	outcome	IMPA3	Inverse variance weighted	2	-0.0640170986822539	0.271883861520373	0.81385364925761	-0.596909467262184	0.468875269897676	0.937988961018409	0.55051038008211	1.59819564321597	0.997132917964976
1157	qM7jaE	dZr3Fw	outcome	AT1B2	Inverse variance weighted	2	0.0437162824703108	0.252527398000429	0.862561028550488	-0.451237417610531	0.538669982551153	1.04468591713043	0.636839627285552	1.71372606020524	0.999654310774983
1158	QmPLse	dZr3Fw	outcome	Aminopeptidase	Inverse variance weighted	4	-0.114113432172463	0.136606493359975	0.403523977844452	-0.381862159158013	0.153635294813088	0.892156750864137	0.68258913538221	1.16606553906952	0.991944410172077
1159	qN6Dhk	dZr3Fw	outcome	F16P1	Inverse variance weighted	2	0.37446998778508	0.286180128698756	0.190699878575649	-0.186443064464482	0.935383040034642	1.45422045572271	0.829905811738058	2.54818932935712	0.991127672846415
1160	QOcD92	dZr3Fw	outcome	SDF-1	Inverse variance weighted	4	0.178054145639313	0.169099192046566	0.292360787726659	-0.153380270771955	0.509488562050582	1.19489001756718	0.857803462197072	1.66443971958892	0.991127672846415
1161	QP4wQO	dZr3Fw	outcome	APOF	Inverse variance weighted	2	0.172142847663733	0.421395705138971	0.682901923836321	-0.653792734408649	0.998078429736116	1.18784750233578	0.520069545809149	2.71306347425146	0.991944410172077
1162	qqAukg	dZr3Fw	outcome	K154L	Inverse variance weighted	2	0.149201554526096	0.084154536620369	0.0762374476417669	-0.0157413372498272	0.314144446302019	1.16090695168068	0.984381910059467	1.36908748188914	0.991127672846415
1163	QQbMJB	dZr3Fw	outcome	PEAR1	Inverse variance weighted	2	0.0389466362205918	0.136565005218184	0.775500475163946	-0.228720774007049	0.306614046448233	1.03971499904788	0.795550640912222	1.35881642682808	0.992244644790077
1164	qQWxSc	dZr3Fw	outcome	complement factor H-related 5	Inverse variance weighted	2	-0.0882194469430947	0.168670863891817	0.600955336247049	-0.418814340171057	0.242375446284867	0.91555993784684	0.657826315852298	1.27427252390177	0.991944410172077
1165	qQZYNQ	dZr3Fw	outcome	SPN1	Inverse variance weighted	2	0.00911451578070523	0.341925326257983	0.978733747668623	-0.661059123684941	0.679288155246352	1.0091561794649	0.516304214786609	1.97247313770835	0.999654310774983
1166	qrI6sl	dZr3Fw	outcome	GFRa-2	Inverse variance weighted	3	0.0162476181245912	0.0666544840042731	0.807417618098238	-0.114395170523784	0.146890406772966	1.01638032843992	0.891905431496842	1.15822702223705	0.997004627872686
1167	qUgUCJ	dZr3Fw	outcome	CC126	Inverse variance weighted	2	-0.137523125991299	0.102388202948395	0.179222107923001	-0.338204003770154	0.0631577517875559	0.871514195134415	0.713049808210402	1.06519486237162	0.991127672846415
1168	qWBEKO	dZr3Fw	outcome	NADPH-P450 Oxidoreductase	Inverse variance weighted	2	-0.0645680022344025	0.167587699102966	0.700030801971935	-0.393039892476216	0.263903888007411	0.937472361879124	0.675001819554992	1.30200305217936	0.991944410172077
1169	qXxBE0	dZr3Fw	outcome	SAA	Inverse variance weighted	2	-0.0143195944080035	0.0671453306068351	0.831122066427987	-0.1459244423974	0.117285253581393	0.985782443356895	0.864222999335743	1.1244401345227	0.998686999175565
1170	r3at3P	dZr3Fw	outcome	BTC	Inverse variance weighted	2	-0.119143899206193	0.207656359355176	0.566133523432513	-0.526150363542338	0.287862565129952	0.887680055115637	0.590875251905664	1.33357401195727	0.991944410172077
1171	RcfkB4	dZr3Fw	outcome	MATN2	Inverse variance weighted	4	-0.103132875900144	0.268026496293151	0.700395882565452	-0.62846480863472	0.422199056834432	0.902007110511497	0.533410059271826	1.52531211826787	0.991944410172077
1172	rEjuLd	dZr3Fw	outcome	C7	Inverse variance weighted	3	-0.00449598944856719	0.0529660499835294	0.932353322906702	-0.108309447416285	0.0993174685191504	0.995514102382074	0.897349870862879	1.10441686149529	0.999654310774983
1173	RJ84fv	dZr3Fw	outcome	Coagulation Factor VII	Inverse variance weighted	2	-0.00277723156030608	0.0363193091264814	0.939047502664094	-0.0739630774482097	0.0684086143275975	0.997226621379603	0.928705983403024	1.07080276444888	0.999654310774983
1174	rkDeiH	dZr3Fw	outcome	DLL1	Inverse variance weighted	2	0.385767883027054	0.24113089565648	0.109636814904957	-0.0868486724596459	0.858384438513754	1.4707432467207	0.916815824619827	2.35934594461381	0.991127672846415
1175	Rla8xD	dZr3Fw	outcome	CRIS2	Inverse variance weighted	4	-0.0330038254493067	0.0467433171107911	0.480147646338727	-0.124620726986457	0.0586130760878439	0.9675348583264	0.882831673325021	1.06036488082824	0.991944410172077
1176	RN5ZR3	dZr3Fw	outcome	OPG	Inverse variance weighted	6	0.0780363514035594	0.167382887948344	0.64106187738348	-0.250034108975194	0.406106811782313	1.08116195971047	0.778774219427846	1.500962864415	0.991944410172077
1177	RnL6xB	dZr3Fw	outcome	CLM6	Inverse variance weighted	2	0.0824628992898895	0.109936665201446	0.453197729489653	-0.133012964504946	0.297938763084725	1.0859583828645	0.875453742210828	1.34707929437314	0.991944410172077
1178	rOoyOj	dZr3Fw	outcome	UBP15	Inverse variance weighted	2	0.0811868372271672	0.203019177977869	0.689232102587306	-0.316730751609457	0.479104426063791	1.08457351634617	0.72852688341173	1.61462773597429	0.991944410172077
1179	rp7h8L	dZr3Fw	outcome	HCC-1	Inverse variance weighted	2	-0.0322434837136276	0.0536260633077295	0.547663388568759	-0.137350567796777	0.0728636003695221	0.968270795206217	0.871664595026421	1.07558381767343	0.991944410172077
1180	rpuuGh	dZr3Fw	outcome	Cystatin C	Inverse variance weighted	2	0.119841687751089	0.126522569948023	0.343538850500156	-0.128142549347036	0.367825924849213	1.12731836914551	0.879727965558984	1.44459054976773	0.991944410172077
1181	RpVxR8	dZr3Fw	outcome	DC-SIGN	Inverse variance weighted	3	0.124614106968628	0.0998564737251609	0.212055894637202	-0.0711045815326873	0.320332795469944	1.13271126333494	0.931364483508934	1.37758614248632	0.991127672846415
1182	rq4a8T	dZr3Fw	outcome	REG1B	Inverse variance weighted	4	0.063565439715083	0.077839023962657	0.414141685828863	-0.0889990472517246	0.216129926681891	1.06562921799222	0.91484644519241	1.2412636417906	0.991944410172077
1183	rqlGSy	dZr3Fw	outcome	Cytidylate kinase	Inverse variance weighted	2	0.871372808862735	0.364619156475186	0.0168568011496119	0.156719262171371	1.5860263555541	2.39018987611922	1.16966719797431	4.88430183713532	0.941873764234565
1184	RRsVu9	dZr3Fw	outcome	QOR	Inverse variance weighted	3	0.192308416674586	0.105886939179475	0.0693446832292104	-0.0152299841171844	0.399846817466357	1.21204427398992	0.98488540555392	1.49159619365619	0.991127672846415
1185	rs02jN	dZr3Fw	outcome	SHAN3	Inverse variance weighted	2	0.0233504210004953	0.0784406202575509	0.765945296273016	-0.130393194704304	0.177094036705295	1.02362517646506	0.877750236316042	1.19374334354022	0.992244644790077
1186	rtJNkE	dZr3Fw	outcome	Siglec-3	Inverse variance weighted	3	-0.0113604119097387	0.0277440626372868	0.682193440646008	-0.0657387746788208	0.0430179508593433	0.988703873901587	0.936375437320252	1.04395663460112	0.991944410172077
1187	rvfbNv	dZr3Fw	outcome	ANXA5	Inverse variance weighted	2	0.127232831951767	0.164953434234569	0.440513871117958	-0.196075899147989	0.450541563051523	1.13568140992008	0.821949847017553	1.56916175545017	0.991944410172077
1188	RWNYWC	dZr3Fw	outcome	PCSK9	Inverse variance weighted	3	0.101543265018062	0.17796927207932	0.56829368339055	-0.247276508257406	0.450363038293529	1.10687780644428	0.780924731538432	1.56888164623148	0.991944410172077
1189	RZYz97	dZr3Fw	outcome	CECR1	Inverse variance weighted	2	0.02716350545307	0.0630533822277304	0.66661254955155	-0.0964211237132817	0.150748134619422	1.02753579673514	0.908081520873428	1.16270377637085	0.991944410172077
1190	s2mp72	dZr3Fw	outcome	TNFAIP3	Inverse variance weighted	2	-0.116792381259689	0.187937534837885	0.534308481912337	-0.485149949541943	0.251565187022564	0.889769906894967	0.615604880173243	1.28603673023691	0.991944410172077
1191	S5PBTP	dZr3Fw	outcome	Spondin-1	Inverse variance weighted	4	0.115896562722932	0.0917998642765188	0.206771926666744	-0.0640311712590448	0.295824296704909	1.12287971850549	0.937975761189604	1.34423394974713	0.991127672846415
1192	s8CwoJ	dZr3Fw	outcome	RGMB	Inverse variance weighted	2	0.0513786641587647	0.181290535511423	0.776866311685701	-0.303950785443624	0.406708113761154	1.05272144570033	0.737897180839392	1.50186566775705	0.992244644790077
1193	SA1ja4	dZr3Fw	outcome	FCRLB	Inverse variance weighted	2	-0.18498648700342	0.100207899448949	0.0648882865918366	-0.38139396992336	0.0114209959165201	0.831115514637352	0.682908791090929	1.01148646449177	0.991127672846415
1194	SdQg2T	dZr3Fw	outcome	NET1	Inverse variance weighted	2	-0.0488771190516529	0.074384334596881	0.511123769096878	-0.19467041486154	0.0969161767582338	0.952298141807853	0.823105896826402	1.10176801598343	0.991944410172077
1195	SfPfPg	dZr3Fw	outcome	PGRP-L	Inverse variance weighted	2	0.133877348006346	0.109468690574884	0.221339566263305	-0.0806812855204272	0.348435981533118	1.14325258883576	0.922487654769738	1.41684983546572	0.991127672846415
1196	SGGFI6	dZr3Fw	outcome	MPIF-1	Inverse variance weighted	6	-0.0646962987058773	0.11018038279207	0.557079278688308	-0.280649848978334	0.151257251566579	0.93735209519805	0.755292755714069	1.16329587927995	0.991944410172077
1197	SgGuzt	dZr3Fw	outcome	ASGR1	Inverse variance weighted	2	-0.0524074322044338	0.308501178463127	0.865106417015096	-0.657069741992163	0.552254877583295	0.94894215847401	0.518368063371657	1.73716570089636	0.999654310774983
1198	SHcdFW	dZr3Fw	outcome	APCS	Inverse variance weighted	2	-0.111476631457739	0.146144410760069	0.445592170692201	-0.397919676547474	0.174966413631996	0.894512294607388	0.671715980041794	1.19120620765043	0.991944410172077
1199	SIIDp7	dZr3Fw	outcome	Ck-b-8-1	Inverse variance weighted	5	-0.0348651290824587	0.049813184027611	0.483978704326051	-0.132498969776576	0.0627687116116589	0.965735657128695	0.875903836482388	1.06478053937437	0.991944410172077
1200	SNbZ5g	dZr3Fw	outcome	Noggin	Inverse variance weighted	2	0.0941826084155221	0.275149549995825	0.732128096145735	-0.445110509576295	0.63347572640734	1.09876037048904	0.640753462725941	1.8841479944894	0.992036783865069
1201	SOpHzk	dZr3Fw	outcome	fibulin 5	Inverse variance weighted	2	-0.0491588976407385	0.410184018656461	0.904605173191596	-0.853119574207401	0.754801778925924	0.952029842383357	0.426083656936392	2.12718982770979	0.999654310774983
1202	SQHpBc	dZr3Fw	outcome	T132C	Inverse variance weighted	3	0.0867033789336573	0.104293390636105	0.405780979706471	-0.117711666713108	0.291118424580423	1.09057314476788	0.888952330213421	1.33792301754062	0.991944410172077
1203	srx20x	dZr3Fw	outcome	kallikrein 13	Inverse variance weighted	5	-0.0658702760828225	0.0637054813798856	0.301144908176673	-0.190733019587398	0.0589924674217534	0.936252310731409	0.826353178815825	1.06076725039775	0.991127672846415
1204	SW3oFG	dZr3Fw	outcome	Kallikrein 7	Inverse variance weighted	5	-0.131055050113065	0.0956856032670516	0.170798587187402	-0.318598832516486	0.056488732290356	0.877169484782567	0.727167206639089	1.05811469220393	0.991127672846415
1205	SXrDvG	dZr3Fw	outcome	HEBP1	Inverse variance weighted	3	-0.0734330176963438	0.0709290002025252	0.300527356847043	-0.212453858093293	0.0655878227006056	0.929198383555366	0.808597625696891	1.06778650909069	0.991127672846415
1206	SzilB5	dZr3Fw	outcome	NFASC	Inverse variance weighted	3	-0.0916595821663914	0.135698582187217	0.499380664706289	-0.357628803253337	0.174309638920555	0.912415699259453	0.699332616825207	1.19042411039609	0.991944410172077
1207	t1bq85	dZr3Fw	outcome	SCG3	Inverse variance weighted	2	-0.0886206183484055	0.146224789584666	0.544476626234548	-0.37522120593435	0.197979969237539	0.915192715044497	0.687137263137891	1.21893797732002	0.991944410172077
1208	T41siq	dZr3Fw	outcome	MBL	Inverse variance weighted	4	0.00644991361676576	0.0293429322121239	0.826017971648048	-0.051062233518997	0.0639620607525286	1.00647075910269	0.950219533186914	1.06605195278541	0.997247028657401
1209	T85tsq	dZr3Fw	outcome	IDI2	Inverse variance weighted	2	-0.0608895867765845	0.416036145503945	0.883639979388044	-0.876320431964317	0.754541258411148	0.940927124837614	0.416311944991038	2.12663572330176	0.999654310774983
1210	TaP2HI	dZr3Fw	outcome	ADGRE2	Inverse variance weighted	2	0.0101153399962808	0.211195263317355	0.961799385143835	-0.403827376105735	0.424058056098296	1.01016667298545	0.667759382545265	1.52815030965337	0.999654310774983
1211	TDT0Ke	dZr3Fw	outcome	MANS4	Inverse variance weighted	2	0.0613482742520562	0.110088711704917	0.577348319227318	-0.154425600689581	0.277122149193693	1.06326915898117	0.856907243078533	1.31932751598519	0.991944410172077
1212	TEdnLd	dZr3Fw	outcome	FGL1	Inverse variance weighted	2	-0.0792939895604003	0.0767780582890422	0.301712068659452	-0.229778983806923	0.0711910046861224	0.923768306282315	0.794709226702612	1.0737863044983	0.991127672846415
1213	tH4VUh	dZr3Fw	outcome	GPNMB	Inverse variance weighted	2	0.0672563391619633	0.123945255420544	0.587384994686794	-0.175676361462304	0.31018903978623	1.06956961561595	0.838889436358847	1.36368288008754	0.991944410172077
1214	tILPoZ	dZr3Fw	outcome	LIGHT	Inverse variance weighted	3	-0.213804109463697	0.230793997068663	0.354245908464472	-0.666160343718276	0.238552124790883	0.80750655242205	0.513677139723721	1.26940987203607	0.991944410172077
1215	tmXFA6	dZr3Fw	outcome	LIF sR	Inverse variance weighted	2	0.0695353800634963	0.100810104402527	0.490341368278252	-0.128052424565457	0.26712318469245	1.07200998831529	0.879807254422621	1.306201340431	0.991944410172077
1216	TRkD9e	dZr3Fw	outcome	ANXA11	Inverse variance weighted	2	-0.0767104574378764	0.174967956792264	0.661077684517073	-0.419647652750714	0.266226737874961	0.926157976941638	0.657278369245178	1.30503092508231	0.991944410172077
1217	TVxcOu	dZr3Fw	outcome	IL-1 sRII	Inverse variance weighted	2	-0.0278746691043069	0.0681385073655466	0.68247483025084	-0.161426143540778	0.105676805332164	0.972510244743596	0.850929375775358	1.11146259966577	0.991944410172077
1218	txinCN	dZr3Fw	outcome	MATN4	Inverse variance weighted	2	0.249563115072992	0.149848760457477	0.0958263411775251	-0.0441404554236638	0.543266685569647	1.28346456785942	0.956819557538344	1.72162168297291	0.991127672846415
1219	tZf3IH	dZr3Fw	outcome	ALAD	Inverse variance weighted	4	0.0474136063610744	0.0966099536683962	0.623586645607948	-0.141941902828982	0.236769115551131	1.04855560867339	0.867671664290692	1.26714851911087	0.991944410172077
1220	U2XBNJ	dZr3Fw	outcome	CHL1	Inverse variance weighted	4	-0.0015023536008212	0.0959818787332733	0.987511644765678	-0.189626835918037	0.186622128716394	0.99849877436741	0.827267782974186	1.20517179918311	0.999654310774983
1221	u2xLuz	dZr3Fw	outcome	KYNU	Inverse variance weighted	2	-0.0847206997044054	0.0750712172252038	0.259092899632963	-0.231860285465805	0.062418886056994	0.918768860983288	0.793056917144518	1.0644081170768	0.991127672846415
1222	U5GaAD	dZr3Fw	outcome	CO6A2	Inverse variance weighted	3	0.14864612540641	0.113845998207427	0.191662351005858	-0.0744920310801476	0.371784281892967	1.1602623291921	0.928214870899423	1.4503200872421	0.991127672846415
1223	U8MVjB	dZr3Fw	outcome	CD59	Inverse variance weighted	2	-0.312358200703201	0.194826748140491	0.108876959558745	-0.694218627058563	0.0695022256521602	0.731719378884014	0.499464563647617	1.07197444704436	0.991127672846415
1224	ua6LsG	dZr3Fw	outcome	Biotinidase	Inverse variance weighted	3	-0.0294948914621676	0.100775318631629	0.769766976912335	-0.22701451598016	0.168024733055825	0.970935837690985	0.796909214287835	1.18296586864686	0.992244644790077
1225	UaTxXi	dZr3Fw	outcome	SIRB1	Inverse variance weighted	3	0.0281598033539864	0.0310605466393054	0.364613051867414	-0.0327188680590521	0.089038474767025	1.02856003863285	0.967810603820601	1.09312271315898	0.991944410172077
1226	ub1dEb	dZr3Fw	outcome	IL-17 sR	Inverse variance weighted	2	-0.0638323016632808	0.0514456948067575	0.214690533342067	-0.164665863484525	0.0370012601579639	0.938162314599354	0.848177063673448	1.03769432849611	0.991127672846415
1227	UfG7sC	dZr3Fw	outcome	IGLL1	Inverse variance weighted	2	-0.0149627996102429	0.0888154642920761	0.866213026133531	-0.189041109622712	0.159115510402226	0.985148586832812	0.827752477403228	1.17247337172983	0.999654310774983
1228	UjFnxv	dZr3Fw	outcome	RNT2	Inverse variance weighted	2	0.174472881126061	0.110728899903005	0.115100468220278	-0.0425557626838291	0.39150152493595	1.19061845371544	0.958337024586452	1.47920018319179	0.991127672846415
1229	UKiAsL	dZr3Fw	outcome	NID2	Inverse variance weighted	2	0.0743525350597491	0.0561836159165018	0.185707492810734	-0.0357673521365944	0.184472422256093	1.07718648456889	0.964864741093973	1.20258381627905	0.991127672846415
1230	ulGrJG	dZr3Fw	outcome	HXK2	Inverse variance weighted	2	-0.968631165805462	0.439398635253632	0.0274928974093298	-1.82985249090258	-0.107409840708343	0.379602295235905	0.160437231981069	0.898157496044126	0.991127672846415
1231	uNTiO9	dZr3Fw	outcome	CLIC5	Inverse variance weighted	2	-0.270390033673145	0.318774830207447	0.396317474579344	-0.895188700879742	0.354408633533452	0.763081808686161	0.408530501301912	1.42533750819603	0.991944410172077
1232	UOAIsZ	dZr3Fw	outcome	Vaspin	Inverse variance weighted	2	-0.0587035797053267	0.0983388594260296	0.550539422052714	-0.251447744180345	0.134040584769691	0.942986247994957	0.777674094545235	1.14343922492057	0.991944410172077
1233	UOfsd9	dZr3Fw	outcome	Gro-a	Inverse variance weighted	2	0.0130034948313833	0.0524472217320711	0.804184803679814	-0.089793059763476	0.115800049426243	1.01308840792678	0.914120333977439	1.12277135091162	0.993927946299199
1234	uUpfo1	dZr3Fw	outcome	FCN1	Inverse variance weighted	2	-0.156010576160029	0.11286740386836	0.166896020848777	-0.377230687742015	0.0652095354219571	0.855550141887956	0.685757859715459	1.06738265542916	0.991127672846415
1235	uVKQQu	dZr3Fw	outcome	CYTN	Inverse variance weighted	2	0.00624518013227137	0.0836341889284217	0.940475229790227	-0.157677830167435	0.170168190431978	1.00626472192921	0.854124910926519	1.18550422502124	0.999654310774983
1236	UWWpIY	dZr3Fw	outcome	TIM-1	Inverse variance weighted	2	-0.0587440606575491	0.0987664122440314	0.551992067978735	-0.252326228655851	0.134838107340752	0.942948075786335	0.77699121991747	1.1443515072456	0.991944410172077
1237	uYCXjH	dZr3Fw	outcome	NOE2	Inverse variance weighted	5	0.0281872759297279	0.0496140842104662	0.569946339010103	-0.0690563291227859	0.125430880982242	1.02858829621457	0.933274108085722	1.1336368103897	0.991944410172077
1238	uzgVmi	dZr3Fw	outcome	VNN2	Inverse variance weighted	2	0.00194628290235599	0.0401298230192558	0.961318032822279	-0.0767081702153853	0.0806007360200973	1.00194817814028	0.926160095273416	1.08393803274612	0.999654310774983
1239	UZR8S6	dZr3Fw	outcome	ENPP5	Inverse variance weighted	3	-0.0412434148095347	0.0320334624615829	0.197916460723436	-0.104029001234237	0.0215421716151679	0.959595521755947	0.901199161154248	1.02177587936798	0.991127672846415
1240	v2BNrt	dZr3Fw	outcome	ILT-2	Inverse variance weighted	3	-0.0711455938817725	0.0395725846851088	0.0722006912485259	-0.148707859864586	0.00641667210104073	0.931326286846883	0.861820850586112	1.0064373030452	0.991127672846415
1241	v2WlvU	dZr3Fw	outcome	FSTL1	Inverse variance weighted	2	-0.223899778506557	0.184375724456385	0.224607646022801	-0.585276198441072	0.137476641427958	0.799395246940297	0.556952011289244	1.14737490461968	0.991127672846415
1242	V3N3RM	dZr3Fw	outcome	IL-6 sRa	Inverse variance weighted	2	0.0140055639786181	0.0281301857464532	0.61856594111006	-0.0411296000844301	0.0691407280416664	1.01410410137633	0.959704744071903	1.07158700087789	0.991944410172077
1243	V565Rq	dZr3Fw	outcome	Catalase	Inverse variance weighted	2	-0.112905512761274	0.40873639558114	0.782370931438344	-0.914028848100309	0.688217822577761	0.893235055442734	0.400905777505087	1.99016554272945	0.992244644790077
1244	VaZkFy	dZr3Fw	outcome	Plasminogen	Inverse variance weighted	4	0.272376811068578	0.203437800644017	0.180612928861016	-0.126361278193695	0.67111490033085	1.31308169181825	0.881296396092145	1.95641731548395	0.991127672846415
1245	VDehxz	dZr3Fw	outcome	VWC2	Inverse variance weighted	3	0.239880605350054	0.155768804016193	0.123565600199869	-0.0654262505216844	0.545187461221793	1.27109737903463	0.936668122997854	1.72493170987565	0.991127672846415
1246	vEokNt	dZr3Fw	outcome	CYTD	Inverse variance weighted	3	0.0470485390922799	0.0745765781626005	0.528121905610891	-0.0991215541064171	0.193218632290977	1.04817288520531	0.905632617969116	1.21314799785301	0.991944410172077
1247	vFgYim	dZr3Fw	outcome	Neurotrophin-3	Inverse variance weighted	2	-0.347748644506044	0.569381931507761	0.541366692566517	-1.46373723026126	0.768239941249167	0.706276380353583	0.23136997408686	2.15596828159773	0.991944410172077
1248	vGERMW	dZr3Fw	outcome	CgA	Inverse variance weighted	2	-0.0654595893795524	0.121516824801051	0.590102529683659	-0.303632565989613	0.172713387230508	0.93663689607297	0.738132031442428	1.18852540970326	0.991944410172077
1249	VgJIeU	dZr3Fw	outcome	Growth hormone receptor	Inverse variance weighted	2	-0.0437155654250643	0.116406362984888	0.707256860627461	-0.271872036875445	0.184440906025316	0.95722618697908	0.761951756579323	1.20254591596721	0.991944410172077
1250	viO5dC	dZr3Fw	outcome	Collagen Type III	Inverse variance weighted	2	0.371642756961062	0.384731946596701	0.334054980761148	-0.382431858368472	1.1257173722906	1.45011484531428	0.682200375639289	3.08242730389925	0.991944410172077
1251	vJvQOq	dZr3Fw	outcome	Collagen-binding protein	Inverse variance weighted	2	0.237473694404565	0.211010689593323	0.260415025909736	-0.176107257198349	0.651054646007479	1.26804163976161	0.838528040345299	1.91756211218314	0.991127672846415
1252	vMd8Qc	dZr3Fw	outcome	COFA1	Inverse variance weighted	3	-0.0131714958498896	0.202036377153955	0.948019789392821	-0.409162795071642	0.382819803371863	0.98691486870229	0.664206094041601	1.46641376344351	0.999654310774983
1253	VO4M5Y	dZr3Fw	outcome	CDON	Inverse variance weighted	4	0.159540249735274	0.0762375384694431	0.0363783417254958	0.0101146743351654	0.308965825135382	1.17297147306188	1.010166000557	1.36201582300169	0.991127672846415
1254	VoSBlY	dZr3Fw	outcome	PLTP	Inverse variance weighted	2	-0.104527121977066	0.107981277606653	0.333038610331608	-0.316170426086107	0.107116182131974	0.900750366944789	0.728935210006175	1.1130635650654	0.991944410172077
1255	voX7PJ	dZr3Fw	outcome	Carbonic Anhydrase X	Inverse variance weighted	3	-0.11551888387415	0.142799610303453	0.418539318422422	-0.395406120068918	0.164368352320618	0.890903748363965	0.673406499813586	1.17864839301177	0.991944410172077
1256	Vug7OD	dZr3Fw	outcome	PDXK	Inverse variance weighted	3	-0.108810533083671	0.166325058508565	0.512980328689015	-0.434807647760459	0.217186581593116	0.896900334341519	0.647389181861288	1.24257592230555	0.991944410172077
1257	vxq0wu	dZr3Fw	outcome	Hexosaminidase B	Inverse variance weighted	2	-0.135378127608283	0.100620942458592	0.178487397357507	-0.332595174827123	0.0618389196105563	0.87338559803432	0.717060419514763	1.06379097506171	0.991127672846415
1258	vYLIco	dZr3Fw	outcome	S100A12	Inverse variance weighted	2	-0.184277712576466	0.143010487224358	0.197550807228	-0.464578267536208	0.0960228423832757	0.83170479686939	0.628400066022512	1.10078420824159	0.991127672846415
1259	vYRKLs	dZr3Fw	outcome	Sialoadhesin	Inverse variance weighted	2	0.00283746453008182	0.442510461707688	0.994883841576522	-0.864483040416986	0.87015796947715	1.00284149394277	0.421269275534517	2.38728794236729	0.999654310774983
1260	vzZmOn	dZr3Fw	outcome	B3GN8	Inverse variance weighted	2	-0.0154047318351064	0.0529807907195287	0.771234343614442	-0.119247081645383	0.08843761797517	0.984713314113616	0.887588466847562	1.09246610023737	0.992244644790077
1261	w06r4V	dZr3Fw	outcome	PXDN	Inverse variance weighted	2	-0.144246570043716	0.238166678583734	0.544744623817212	-0.611053260067834	0.322560119980402	0.865674272398746	0.542778880580479	1.38065789348999	0.991944410172077
1262	w1iGwx	dZr3Fw	outcome	CBLN1	Inverse variance weighted	4	-0.209557559702242	0.209650208445496	0.317524418807697	-0.620471968255413	0.20135684885093	0.810942960454352	0.537690604802176	1.22306114192272	0.991944410172077
1263	w1pjzF	dZr3Fw	outcome	UST	Inverse variance weighted	4	-0.0701601676936369	0.188720768236753	0.710066280974352	-0.440052873437673	0.299732538050399	0.932244492497285	0.64400236956379	1.34949781998502	0.991944410172077
1264	W49ojA	dZr3Fw	outcome	IL-1 sRI	Inverse variance weighted	2	0.0675866250050724	0.125285007388474	0.58956742579942	-0.177971989476337	0.313145239486482	1.06992293766363	0.836965867012657	1.36772016357682	0.991944410172077
1265	w6hhYN	dZr3Fw	outcome	ACAN	Inverse variance weighted	2	0.0520024418793833	0.235011114512756	0.824877130196111	-0.408619342565619	0.512624226324386	1.05337831473301	0.664567156609216	1.66966703502358	0.997247028657401
1266	W9e1kV	dZr3Fw	outcome	AKR7A2	Inverse variance weighted	2	-0.0172272410161614	0.148074676014561	0.90738183727094	-0.307453606004702	0.272999123972379	0.98292029944708	0.735316981049025	1.31389909381234	0.999654310774983
1267	wAOUf3	dZr3Fw	outcome	NRP1	Inverse variance weighted	2	-0.0944511596993628	0.0925780403986931	0.307618032823359	-0.275904118880801	0.0870017994820757	0.909872171971275	0.758885690082372	1.09089864276907	0.991127672846415
1268	WBznw7	dZr3Fw	outcome	ELMO1	Inverse variance weighted	2	-0.123229807675381	0.278973224411163	0.658687282372345	-0.67001732752126	0.423557712170498	0.88406047533199	0.5116997112221	1.52738590017494	0.991944410172077
1269	wEKlOe	dZr3Fw	outcome	Coagulation Factor V	Inverse variance weighted	3	0.038097448271895	0.084970578253417	0.653893066901442	-0.128444885104802	0.204639781648592	1.03883246037425	0.879462032540445	1.22708296753855	0.991944410172077
1270	wFkLw4	dZr3Fw	outcome	AGT	Inverse variance weighted	2	0.142442738040279	0.162554599632644	0.380879862891008	-0.176164277239703	0.461049753320261	1.15308705104261	0.838480228804883	1.5857377450358	0.991944410172077
1271	wjoY5K	dZr3Fw	outcome	ANXA2	Inverse variance weighted	5	0.0925352691158113	0.0497047300868614	0.0626454648866203	-0.00488600185443701	0.18995654008606	1.09695182939917	0.995125915235749	1.20919704491578	0.991127672846415
1272	wkagNW	dZr3Fw	outcome	PDGF Rb	Inverse variance weighted	3	0.00303319278613241	0.0236462874421473	0.89793251121137	-0.0433135306004764	0.0493799161727412	1.00303779756993	0.957611102610813	1.05061942223827	0.999654310774983
1273	WLnHoB	dZr3Fw	outcome	NDST1	Inverse variance weighted	2	0.059526079809424	0.305106150447091	0.845314996497886	-0.538481975066874	0.657534134685722	1.06133343999245	0.583633550533161	1.93002727450675	0.999654310774983
1274	WLObfR	dZr3Fw	outcome	NAGK	Inverse variance weighted	2	-0.141424679782079	0.181813755863825	0.436654691824366	-0.497779641275176	0.214930281711018	0.868120560152243	0.607878871557877	1.23977545892922	0.991944410172077
1275	wNylaL	dZr3Fw	outcome	MGT4B	Inverse variance weighted	2	-0.0480254435612518	0.0975421151176486	0.622467713432885	-0.239207989191843	0.14315710206934	0.953109536268127	0.787251125618066	1.15391106924369	0.991944410172077
1276	WpijRc	dZr3Fw	outcome	NLGN1	Inverse variance weighted	3	0.0181968504035024	0.209512966551551	0.930788280235261	-0.392448564037538	0.428842264844542	1.01836342191077	0.675401085364034	1.53547881630491	0.999654310774983
1277	WQherU	dZr3Fw	outcome	ESAM	Inverse variance weighted	2	-0.292619802972115	0.15893807726935	0.0656079115095525	-0.604138434420041	0.0188988284758101	0.746305830023353	0.546545108302242	1.01907854167242	0.991127672846415
1278	wQZ8ZT	dZr3Fw	outcome	Coagulation Factor XI	Inverse variance weighted	2	-0.124631414406463	0.0800463658621059	0.119472790770048	-0.28152229149619	0.0322594626832649	0.882822238182553	0.754634093564766	1.03278543982556	0.991127672846415
1279	wr6Msz	dZr3Fw	outcome	IL-1 R AcP	Inverse variance weighted	4	-0.00843484793618728	0.048752721373257	0.862641316363065	-0.103990181827771	0.0871204859553964	0.991600625585678	0.90123414584983	1.09102812536549	0.999654310774983
1280	WVwVqG	dZr3Fw	outcome	ANG	Inverse variance weighted	3	0.0608229796197246	0.044744070445959	0.174034804808916	-0.0268753984543551	0.148521357693804	1.06271077606984	0.973482531395797	1.16011757494578	0.991127672846415
1281	wxBKLx	dZr3Fw	outcome	CD14	Inverse variance weighted	2	-0.13437401862258	0.155604252868699	0.387828197650602	-0.439358354245229	0.170610317000069	0.874263012797595	0.644449796924892	1.18602848382154	0.991944410172077
1282	WYXlqV	dZr3Fw	outcome	AIF1L	Inverse variance weighted	2	-0.127927325449707	0.0510713944334776	0.0122495582521147	-0.228027258539323	-0.0278273923600912	0.879917324416865	0.796102558946779	0.972556222948525	0.912592089782545
1283	wZdih2	dZr3Fw	outcome	FLRT2	Inverse variance weighted	3	0.151058902574288	0.0998192590762252	0.130197322966763	-0.0445868452151132	0.346704650363689	1.16306516359643	0.956392538371189	1.4143989214673	0.991127672846415
1284	X57wDb	dZr3Fw	outcome	Carbonic anhydrase I	Inverse variance weighted	2	0.460092825905961	0.268748930746747	0.0869003326908	-0.0666550783576627	0.986840730169584	1.58422103492216	0.93551782603845	2.68274555292835	0.991127672846415
1285	X8FxRY	dZr3Fw	outcome	LIRB3	Inverse variance weighted	2	-0.0515556465740661	0.0536524219825846	0.33659275706796	-0.156714393659932	0.0536031005117997	0.94975079811357	0.854948202578609	1.05506576398051	0.991944410172077
1286	x9NHq0	dZr3Fw	outcome	RGMA	Inverse variance weighted	2	-0.317916212443596	0.192531595879865	0.0986892178767048	-0.695278140368132	0.0594457154809396	0.727663755028355	0.498935654537373	1.06124815007043	0.991127672846415
1287	XabBOp	dZr3Fw	outcome	SPLC2	Inverse variance weighted	2	0.31857783760378	0.294441016455324	0.279263608319453	-0.258526554648655	0.895682229856216	1.37517065700681	0.772188525581936	2.44900600467663	0.991127672846415
1288	xbhhPR	dZr3Fw	outcome	RSPO4	Inverse variance weighted	3	0.246839825594383	0.229797089781469	0.282749058552613	-0.203562470377296	0.697242121566062	1.27997407727096	0.815819238195138	2.00820667346626	0.991127672846415
1289	XbkCku	dZr3Fw	outcome	C1-Esterase Inhibitor	Inverse variance weighted	3	-0.0223930180275872	0.0511040126084548	0.661252092432218	-0.122556882740159	0.0777708466849841	0.977855844544671	0.884655581878646	1.08087494421229	0.991944410172077
1290	xcELR6	dZr3Fw	outcome	CD72	Inverse variance weighted	2	0.0772332722620422	0.357970273613442	0.829180042470546	-0.624388464020305	0.778855008544389	1.0802940496389	0.53558886024901	2.17897592780894	0.997247028657401
1291	XctQJ8	dZr3Fw	outcome	CBLN4	Inverse variance weighted	6	0.0283399642057448	0.143930698142979	0.84390574071387	-0.253764204154493	0.310444132565983	1.02874536157896	0.775874728516596	1.3640307901169	0.999654310774983
1292	Xdtgzs	dZr3Fw	outcome	LTB4DH	Inverse variance weighted	3	-0.0609533143932275	0.103866677109123	0.557309917592861	-0.264532001527109	0.142625372740655	0.940867163705124	0.767565085219655	1.15329766398272	0.991944410172077
1293	xIFjO1	dZr3Fw	outcome	TCCR	Inverse variance weighted	2	0.0510424156568294	0.0502961817753035	0.310183633410135	-0.0475381006227653	0.149622931936424	1.05236752919654	0.953574140671874	1.16139623472479	0.991944410172077
1294	XjPYWf	dZr3Fw	outcome	PDGFD	Inverse variance weighted	5	0.113157979611434	0.101504899857482	0.264934796842896	-0.085791624109231	0.312107583332099	1.11980882593868	0.917785455658035	1.36630167640986	0.991127672846415
1295	xKAxMe	dZr3Fw	outcome	GPC5	Inverse variance weighted	4	-0.0157199215744573	0.0552415421827506	0.775975873778312	-0.123993344252649	0.0925535011037339	0.984402991488628	0.883385720455354	1.09697182919399	0.992244644790077
1296	xKqkNW	dZr3Fw	outcome	Tirap	Inverse variance weighted	3	-0.17704986542758	0.163294649381781	0.278260369184898	-0.49710737821587	0.14300764736071	0.837738009317399	0.608287663460209	1.1537386246877	0.991127672846415
1297	XkX6VJ	dZr3Fw	outcome	Inosine triphosphatase	Inverse variance weighted	2	0.0402237917151526	0.0415895448726669	0.333463484129659	-0.0412917162352744	0.12173929966558	1.04104372508596	0.959549173043476	1.12945961289651	0.991944410172077
1298	XNtlgX	dZr3Fw	outcome	HGFA	Inverse variance weighted	4	0.0162113953699264	0.0376414471791006	0.666701509346722	-0.0575658411011108	0.0899886318409636	1.01634351301142	0.944059730407939	1.09416184502864	0.991944410172077
1299	Xopuir	dZr3Fw	outcome	AMPB	Inverse variance weighted	2	-0.0371723943059308	0.101509336618265	0.714218229350471	-0.236130694077731	0.161785905465869	0.963510017389864	0.789677461020819	1.17560852301715	0.991944410172077
1300	XOyjo7	dZr3Fw	outcome	PTGD2	Inverse variance weighted	2	0.00282754049179471	0.0546719945491224	0.958753186416301	-0.104329568824485	0.109984649808075	1.00283154175477	0.900928330597529	1.11626093550776	0.999654310774983
1301	XpMpgF	dZr3Fw	outcome	OCTC	Inverse variance weighted	2	0.0370095162683697	0.0768716711926688	0.630199941442267	-0.113658959269261	0.187677991806001	1.03770289585042	0.892562304082306	1.20644496763	0.991944410172077
1302	xUBR4v	dZr3Fw	outcome	Laminin gamma-2	Inverse variance weighted	3	0.0398617707096009	0.0480317671486576	0.406592886273391	-0.0542804929017681	0.13400403432097	1.04066691360073	0.947166395787744	1.14339743246758	0.991944410172077
1303	xUsrjl	dZr3Fw	outcome	Lactoferrin	Inverse variance weighted	2	-0.274425731125832	0.497176221788782	0.580969772857631	-1.24889112583184	0.700039663580181	0.760008447124649	0.28682267083703	2.01383258169649	0.991944410172077
1304	XUSSdl	dZr3Fw	outcome	BGH3	Inverse variance weighted	4	-0.0769644813240025	0.078270688153636	0.325454066728965	-0.230375030105129	0.0764460674571241	0.925922740572262	0.794235684350489	1.07944397160896	0.991944410172077
1305	XYLDUF	dZr3Fw	outcome	TM149	Inverse variance weighted	2	-0.0597055261408967	0.0629849445758196	0.343163412927109	-0.183156017509503	0.0637449652277096	0.942041899457315	0.83263823945831	1.06582054279718	0.991944410172077
1306	XYuvS0	dZr3Fw	outcome	SIG14	Inverse variance weighted	3	0.00960241458790694	0.0796003896286003	0.903981920687595	-0.14641434908415	0.165619178259963	1.00964866569309	0.863799714403051	1.180123599416	0.999654310774983
1307	Y3hXNf	dZr3Fw	outcome	CB032	Inverse variance weighted	2	0.0941407819547189	0.0665729419355933	0.157332610348979	-0.036342184239044	0.224623748148482	1.09871441419258	0.964310265246797	1.2518516160829	0.991127672846415
1308	Y8T0fb	dZr3Fw	outcome	Neuropilin-2	Inverse variance weighted	4	-0.0944619769105448	0.269549719994798	0.726005802871319	-0.622779428100349	0.433855474279259	0.909862329745075	0.536451335654354	1.54319582051061	0.991944410172077
1309	y9X1gm	dZr3Fw	outcome	AKR1A1	Inverse variance weighted	2	-0.0488613742318918	0.0641854359193108	0.446505794440312	-0.174664828633741	0.0769420801699575	0.952313135688492	0.839738429883278	1.07997952235067	0.991944410172077
1310	YA3LrV	dZr3Fw	outcome	SREC-II	Inverse variance weighted	2	0.0526676789247127	0.198155545094466	0.790401269323119	-0.335717189460441	0.441052547309866	1.05407929414361	0.71482523734331	1.55434237670691	0.992244644790077
1311	yar7oV	dZr3Fw	outcome	FUT5	Inverse variance weighted	3	0.0639123263149841	0.123706888776653	0.605405233789779	-0.178553175687257	0.306377828317225	1.06599893460957	0.836479575318441	1.35849548765867	0.991944410172077
1312	ycjDIF	dZr3Fw	outcome	B3GLT	Inverse variance weighted	2	0.0355054680828378	0.13297558768812	0.789463451047872	-0.225126683785876	0.296137619951552	1.03614331383005	0.798415066109036	1.34465519548211	0.992244644790077
1313	yDcIDh	dZr3Fw	outcome	GLTD2	Inverse variance weighted	3	0.0600040074589214	0.158016925536327	0.704144719448574	-0.249709166592279	0.369717181510122	1.06184080182023	0.779027317297345	1.44732522643987	0.991944410172077
1314	YFHPcb	dZr3Fw	outcome	LIRA6	Inverse variance weighted	3	0.0121084958956538	0.0688204750459826	0.86033855127432	-0.122779635194472	0.14699662698578	1.01218210051247	0.884458544622642	1.15835005589206	0.999654310774983
1315	Yi4dlt	dZr3Fw	outcome	IGFBP-7	Inverse variance weighted	2	0.0678149312349493	0.102834735504946	0.509603317076035	-0.133741150354745	0.269371012824643	1.0701672356221	0.874816481233969	1.3091407589665	0.991944410172077
1316	YiNjSP	dZr3Fw	outcome	Cathepsin V	Inverse variance weighted	2	-0.132357510432731	0.217021997422115	0.54194089098366	-0.557720625380077	0.293005604514615	0.876027750028526	0.572512548291941	1.34045030298394	0.991944410172077
1317	yKoKUk	dZr3Fw	outcome	FAM3D	Inverse variance weighted	2	-0.0402427762156643	0.100306667778026	0.688274780881564	-0.236843845060595	0.156358292629267	0.960556210640549	0.789114502524407	1.16924505993551	0.991944410172077
1318	YlKUUq	dZr3Fw	outcome	S100A6	Inverse variance weighted	2	-0.127756043887966	0.311598887857111	0.681804770763654	-0.738489864087903	0.482977776311971	0.880068050938363	0.477834966684622	1.62089388237183	0.991944410172077
1319	ynZt9y	dZr3Fw	outcome	GSH0	Inverse variance weighted	2	-0.390191282906979	0.277657998127308	0.159933696137761	-0.934400959236503	0.154018393422546	0.676927377476699	0.392821110921899	1.16651234273554	0.991127672846415
1320	YQPGR1	dZr3Fw	outcome	AMIGO2	Inverse variance weighted	2	0.0199788029013931	0.238593036615693	0.933266412472187	-0.447663548865365	0.487621154668151	1.02017971494755	0.639119680403641	1.62843780703663	0.999654310774983
1321	yqVlns	dZr3Fw	outcome	GDE5	Inverse variance weighted	2	-0.422690078299341	0.296189485039149	0.15355295610918	-1.00322146897607	0.157841312377391	0.655281687659726	0.366696235817705	1.17098035987378	0.991127672846415
1322	yQxoCj	dZr3Fw	outcome	SARP-2	Inverse variance weighted	5	0.0478922504911139	0.113599088509277	0.673324237446953	-0.174761962987069	0.270546463969297	1.04905761379182	0.8396568663953	1.31068049473494	0.991944410172077
1323	YVlPae	dZr3Fw	outcome	CAD17	Inverse variance weighted	3	0.0994947773861616	0.0959532152093067	0.299778147910637	-0.0885735244240795	0.287563079196403	1.10461270175931	0.915235816075853	1.33317468509872	0.991127672846415
1324	YXXMUs	dZr3Fw	outcome	VWA2	Inverse variance weighted	4	0.171991357126193	0.203752433245043	0.398602755345712	-0.227363412034092	0.571346126286478	1.18766756830863	0.796631224305253	1.77064896501174	0.991944410172077
1325	YYMypB	dZr3Fw	outcome	ANTXR2	Inverse variance weighted	2	0.108098118819465	0.189921326335967	0.569238642738269	-0.26414768079903	0.480343918437961	1.11415705979889	0.767860133084929	1.61663029556243	0.991944410172077
1326	z149af	dZr3Fw	outcome	UNC5B	Inverse variance weighted	3	0.266365696095101	0.241615673501299	0.270272384677353	-0.207201023967444	0.739932416157647	1.30521228245715	0.812856229978141	2.09579386790553	0.991127672846415
1327	Z41LYQ	dZr3Fw	outcome	TSP2	Inverse variance weighted	7	-0.0974421710559245	0.127605378533066	0.445093017627726	-0.347548712980734	0.152664370868885	0.907154799843171	0.706417601384395	1.16493392756038	0.991944410172077
1328	Za2gKR	dZr3Fw	outcome	MAGI2	Inverse variance weighted	2	0.0686944009962959	0.0933503818998016	0.461805542447709	-0.114272347527315	0.251661149519907	1.07110882933632	0.892014984722196	1.28616014745483	0.991944410172077
1329	ZADLWF	dZr3Fw	outcome	PCD10	Inverse variance weighted	2	-0.213334110877447	0.2076547773913	0.304255742271903	-0.620337474564394	0.193669252809501	0.807886168562612	0.537762925659482	1.21369479042157	0.991127672846415
1330	zC2Lvv	dZr3Fw	outcome	GCP-2	Inverse variance weighted	2	0.0497085395255871	0.0657757208629849	0.449812424519542	-0.0792118733658633	0.178628952417038	1.05096473705152	0.923844165734863	1.19557704588327	0.991944410172077
1331	zCp4Ro	dZr3Fw	outcome	AMY2A	Inverse variance weighted	2	-0.211523102810918	0.254546014014694	0.405983915628098	-0.710433290279719	0.287387084657882	0.809350582563257	0.491431218953216	1.33294007428096	0.991944410172077
1332	ZCyo2P	dZr3Fw	outcome	LRAP	Inverse variance weighted	2	0.0197032783186626	0.0244784392842807	0.420863654469726	-0.0282744626785275	0.0676810193158528	1.01989866907658	0.972121519107067	1.07002393706873	0.991944410172077
1333	zelesp	dZr3Fw	outcome	alpha-1-antichymotrypsin complex	Inverse variance weighted	2	0.313693762547465	0.22694637560447	0.166898827609396	-0.131121133637297	0.758508658732226	1.36847059542328	0.877111520246936	2.13508969761442	0.991127672846415
1334	zggb8G	dZr3Fw	outcome	AKR1C3	Inverse variance weighted	2	-0.220966277783025	0.322186036913835	0.492817520597375	-0.852450910134141	0.410518354568091	0.801743716409897	0.426368659044705	1.50759905346456	0.991944410172077
1335	zgVocq	dZr3Fw	outcome	contactin-1	Inverse variance weighted	4	0.0173174015440288	0.104019044188849	0.867776867998594	-0.186559925066114	0.221194728154172	1.01746821706198	0.829808834112142	1.24756634320355	0.999654310774983
1336	Zjkrxm	dZr3Fw	outcome	ROR2	Inverse variance weighted	2	-0.00772282781782915	0.271365738730131	0.97729597909937	-0.539599675728886	0.524154020093228	0.992306916597338	0.582981587345074	1.68902935890508	0.999654310774983
1337	zlbCBG	dZr3Fw	outcome	Protease nexin I	Inverse variance weighted	2	-0.00072915358329577	0.0485033652968136	0.988005812158912	-0.0957957495650505	0.094337442398459	0.999271112184579	0.908649589190174	1.09893050910478	0.999654310774983
1338	ZMnW4k	dZr3Fw	outcome	SCUB3	Inverse variance weighted	2	-0.14112783786701	0.137566129870292	0.304943022504555	-0.410757452412782	0.128501776678761	0.868378292972889	0.66314775698446	1.13712344159249	0.991127672846415
1339	zRK63o	dZr3Fw	outcome	SCAR5	Inverse variance weighted	2	-0.0651551883808215	0.121641222684336	0.592211447889486	-0.30357198484212	0.173261608080477	0.936922052678359	0.738176749682422	1.18917716274955	0.991944410172077
1340	zw20xv	dZr3Fw	outcome	fibulin 1	Inverse variance weighted	2	-0.217580769725833	0.209888753180217	0.299899904455244	-0.628962725959058	0.193801186507391	0.80446262606995	0.53314453127332	1.21385492822694	0.991127672846415
1341	ZXFfkL	dZr3Fw	outcome	CA2D3	Inverse variance weighted	5	0.0656983214280224	0.203349312114736	0.746633815989481	-0.33286633031686	0.464262973172904	1.06790450466016	0.716866011004197	1.59084126401242	0.992244644790077
