# Supplementary material for: APOE and Cerebral Microbleeds: Insights Into Causal Proteins and Therapeutic Targets
Source: Brain Behav. 2026 Jun 19;16(6):e71382. doi: 10.1002/brb3.71382 (PMC13280472; doi:10.1002/brb3.71382)
Supplement: Supplementary file 4 — Supplementary Material: brb371382‐sup‐0004‐SuppMat.xlsx [file BRB3-16-e71382-s006.xlsx]

SNP	effect_allele.exposure	other_allele.exposure	effect_allele.outcome	other_allele.outcome	beta.exposure	beta.outcome	eaf.exposure	eaf.outcome	remove	palindromic	ambiguous	id.outcome	se.outcome	samplesize.outcome	chr.outcome	pos.outcome	outcome	mr_keep.outcome	pval.outcome	pval_origin.outcome	chr.exposure	pos.exposure	se.exposure	gene.exposure	pval.exposure	exposure	mr_keep.exposure	pval_origin.exposure	id.exposure	action	SNP_index	mr_keep	samplesize.exposure	units.outcome	units.exposure	rsq.exposure	effective_n.exposure	rsq.outcome	effective_n.outcome	steiger_dir	steiger_pval
rs12371	G	A	G	A	-1.07617	-0.0419	0.0853073	0.0893	FALSE	FALSE	FALSE	9naZcp	0.0518	24298	1	180163390	outcome	TRUE	0.41858399632513	inferred	1	180163390	0.0110358	QSOX1	1e-200	QSOX1	TRUE	reported	00QfbA	2	1	TRUE	54219	NA	NA	0.149222593877342	54219	2.69291132168287e-05	24298	TRUE	0
rs9808753	G	A	G	A	1.4118	0.1007	0.146743	0.1637	FALSE	FALSE	FALSE	9naZcp	0.0382	25533	21	34787312	outcome	TRUE	0.00838586716854563	inferred	21	34787312	0.00873733	IFNGR2	1e-200	IFNGR2	TRUE	reported	028Ten	2	1	TRUE	54219	NA	NA	0.325037282808732	54219	0.000272111061970186	25533	TRUE	0
rs1641549	T	C	T	C	0.0635026	0.0179	0.269736	0.2819	FALSE	FALSE	FALSE	9naZcp	0.0325	25402	17	7574775	outcome	TRUE	0.581791879291118	inferred	17	7574775	0.00718867	TP53	1.01274474881453e-18	TP53	TRUE	reported	05Fce4	2	1	TRUE	54219	NA	NA	0.00143722845396392	54219	1.19426426299352e-05	25402	TRUE	5.79514512918613e-06
rs403731	G	A	G	A	-0.625009	0.0014	0.412433	0.4139	FALSE	FALSE	FALSE	9naZcp	0.028	25528	7	107744217	outcome	TRUE	0.960122388323255	inferred	7	107744217	0.0061872	LAMB1	1e-200	LAMB1	TRUE	reported	09wRC3	2	1	TRUE	54219	NA	NA	0.158399784937514	54219	9.79393463586787e-08	25528	TRUE	0
rs3176787	A	G	A	G	-0.0512959	-0.0237	0.451952	0.4543	FALSE	FALSE	FALSE	9naZcp	0.0278	25528	12	9913134	outcome	TRUE	0.393926660887088	inferred	12	9913134	0.00616866	CD69	9.13271699664815e-17	CD69	TRUE	reported	0aGLO0	2	1	TRUE	54219	NA	NA	0.0012737805380278	54219	2.84716063229711e-05	25528	TRUE	6.31442310642516e-05
rs57682907	G	T	G	T	0.0848885	-0.0407	0.06548	0.0644	FALSE	FALSE	FALSE	9naZcp	0.0605	23492	10	97155873	outcome	TRUE	0.501120813583309	inferred	10	97155873	0.0123253	SORBS1	5.68460116849008e-12	SORBS1	TRUE	reported	0AZOzD	2	1	TRUE	54219	NA	NA	0.000874152960060456	54219	1.9265783929744e-05	23492	TRUE	0.00126331027154358
rs34383631	T	C	T	C	-0.128109	-0.0413	0.396343	0.3969	FALSE	FALSE	FALSE	9naZcp	0.0292	25528	11	60793330	outcome	TRUE	0.157249313956874	inferred	11	60793330	0.00611002	CD5	1.3106900423661e-97	CD5	TRUE	reported	0ClmL5	2	1	TRUE	54219	NA	NA	0.00804324458161583	54219	7.83641813603159e-05	25528	TRUE	1.25881805870619e-26
rs12002679	G	C	G	C	0.221088	0.0115	0.294166	0.297	FALSE	TRUE	FALSE	9naZcp	0.0341	25402	9	137533634	outcome	TRUE	0.735933421779289	inferred	9	137533634	0.00692077	COL5A1	1e-200	COL5A1	TRUE	reported	0dM6Bx	2	1	TRUE	54219	NA	NA	0.0184751229607032	54219	4.47766152645513e-06	25402	TRUE	3.57711674502304e-70
rs4129267	T	C	T	C	1.08819	0.0171	0.395159	0.3948	FALSE	FALSE	FALSE	9naZcp	0.0284	25860	1	154426264	outcome	TRUE	0.547099137278625	inferred	1	154426264	0.0062887	IL6R	1e-200	IL6R	TRUE	reported	0dOfmc	2	1	TRUE	54219	NA	NA	0.3557825839805	54219	1.40202100620825e-05	25860	TRUE	0
rs3775291	T	C	T	C	-1.15416	-0.0675	0.289153	0.3011	FALSE	FALSE	FALSE	9naZcp	0.0316	24624	4	187004074	outcome	TRUE	0.0326732237487765	inferred	4	187004074	0.00674875	TLR3	1e-200	TLR3	TRUE	reported	0fC6zF	2	1	TRUE	54219	NA	NA	0.350416662995929	54219	0.000185280442696347	24624	TRUE	0
rs6480771	C	T	C	T	-0.261961	-0.0158	0.427474	0.4336	FALSE	FALSE	FALSE	9naZcp	0.0281	25862	10	76861680	outcome	TRUE	0.573926911149106	inferred	10	76861680	0.00622844	DUSP13	1e-200	DUSP13	TRUE	reported	0htiZL	2	1	TRUE	54219	NA	NA	0.0315962603571626	54219	1.22255302349195e-05	25862	TRUE	3.5138013634344e-120
rs12478529	T	C	T	C	0.491871	0.0053	0.238271	0.2388	FALSE	FALSE	FALSE	9naZcp	0.0357	21564	2	233286654	outcome	TRUE	0.881980237766046	inferred	2	233286654	0.00708386	ALPP	1e-200	ALPP	TRUE	reported	0hv5pm	2	1	TRUE	54219	NA	NA	0.0816636503201705	54219	1.02217633315602e-06	21564	TRUE	7.62976839468435e-290
rs3734643	G	A	G	A	-0.866471	-0.1056	0.192528	0.212	FALSE	FALSE	FALSE	9naZcp	0.0361	25402	6	125622832	outcome	TRUE	0.00344226326966737	inferred	6	125622832	0.00784757	HDDC2	1e-200	HDDC2	TRUE	reported	0iXeEO	2	1	TRUE	54219	NA	NA	0.183576705550901	54219	0.000336770028729557	25402	TRUE	0
rs10923344	A	G	A	G	0.194597	0.0615	0.599511	0.5954	FALSE	FALSE	FALSE	9naZcp	0.029	25528	1	118096628	outcome	TRUE	0.0339479276486975	inferred	1	118096628	0.00596011	MAN1A2	1e-200	MAN1A2	TRUE	reported	0jtIXQ	2	1	TRUE	54219	NA	NA	0.0192828846215341	54219	0.000176154994412094	25528	TRUE	2.40675891469901e-62
rs17522953	C	G	C	G	0.219874	-0.0218	0.601277	0.6026	FALSE	TRUE	FALSE	9naZcp	0.0286	25528	3	33138764	outcome	TRUE	0.445918112015341	inferred	3	33138764	0.00606978	GLB1	1e-200	GLB1	TRUE	reported	0uveGZ	2	1	TRUE	54219	NA	NA	0.0236309071743469	54219	2.27608392222766e-05	25528	TRUE	4.06531721063836e-87
rs59104426	A	T	A	T	-0.657053	-0.035	0.0348704	0.0358	FALSE	TRUE	FALSE	9naZcp	0.081	23458	8	67172949	outcome	TRUE	0.665669631939866	inferred	8	67172949	0.0164535	CRH	1e-200	CRH	TRUE	reported	0vFndL	2	1	TRUE	54219	NA	NA	0.028573195570865	54219	7.95991886496938e-06	23458	TRUE	2.53534704913228e-102
rs2509121	T	C	T	C	0.172867	0.0043	0.398564	0.3999	FALSE	FALSE	FALSE	9naZcp	0.0284	25402	11	118928253	outcome	TRUE	0.879653523617015	inferred	11	118928253	0.00610421	HYOU1	1.99986186963269e-176	HYOU1	TRUE	reported	0w8TB5	2	1	TRUE	54219	NA	NA	0.0145764812551935	54219	9.02539301353328e-07	25402	TRUE	1.89940176641116e-56
rs17096301	A	C	A	C	-0.117008	0.0384	0.245899	0.262	FALSE	FALSE	FALSE	9naZcp	0.0312	25528	10	91096117	outcome	TRUE	0.218409186619242	inferred	10	91096117	0.00716818	IFIT3	6.74062241139003e-60	IFIT3	TRUE	reported	0wF8F7	2	1	TRUE	54219	NA	NA	0.00489044882984533	54219	5.93396149878887e-05	25528	TRUE	2.16083469524666e-16
rs2302605	T	C	T	C	0.321728	-0.0205	0.543431	0.5607	FALSE	FALSE	FALSE	9naZcp	0.0293	25528	11	123065683	outcome	TRUE	0.48414047252139	inferred	11	123065683	0.00564137	CLMP	1e-200	CLMP	TRUE	reported	0X5PhK	2	1	TRUE	54219	NA	NA	0.0565941609962408	54219	1.91770317793315e-05	25528	TRUE	4.47995291243108e-216
rs62360373	A	G	A	G	-0.394843	-0.0393	0.0923787	0.0988	FALSE	FALSE	FALSE	9naZcp	0.0486	24298	5	37820741	outcome	TRUE	0.418721113055301	inferred	5	37820741	0.0104884	GDNF	1e-200	GDNF	TRUE	reported	0Xod2N	2	1	TRUE	54219	NA	NA	0.0254734972806493	54219	2.69132468558326e-05	24298	TRUE	1.49139607182943e-90
rs3859862	G	A	G	A	0.250404	0.0236	0.348675	0.3554	FALSE	FALSE	FALSE	9naZcp	0.0444	9210	22	24997070	outcome	TRUE	0.59505049695982	inferred	22	24997070	0.00594811	GGT1	1e-200	GGT1	TRUE	reported	18TW62	2	1	TRUE	54219	NA	NA	0.0316533664328666	54219	3.06817007646777e-05	9210	TRUE	6.25432143811927e-54
rs2167285	T	C	T	C	-0.46683	3e-04	0.567741	0.562	FALSE	FALSE	FALSE	9naZcp	0.028	25862	12	7284301	outcome	TRUE	0.991451400406244	inferred	12	7284301	0.00610872	CLSTN3	1e-200	CLSTN3	TRUE	reported	1A8goI	2	1	TRUE	54219	NA	NA	0.0972418093145379	54219	4.43913062094945e-09	25862	TRUE	0
rs558593	T	C	T	C	0.872117	0.0134	0.320173	0.3351	FALSE	FALSE	FALSE	9naZcp	0.0292	25528	11	118562520	outcome	TRUE	0.6463030275021	inferred	11	118562520	0.00655179	TREH	1e-200	TREH	TRUE	reported	1CjFzo	2	1	TRUE	54219	NA	NA	0.24631204860158	54219	8.25006833782102e-06	25528	TRUE	0
rs2922979	G	C	G	C	-0.713267	0.0264	0.324763	0.3256	FALSE	TRUE	FALSE	9naZcp	0.0314	25528	4	123748616	outcome	TRUE	0.400479973057826	inferred	4	123748616	0.00660772	FGF2	1e-200	FGF2	TRUE	reported	1cpPc6	2	1	TRUE	54219	NA	NA	0.176896742996091	54219	2.76919644915145e-05	25528	TRUE	0
rs6561283	G	A	G	A	0.661614	0.0202	0.738991	0.7319	FALSE	FALSE	FALSE	9naZcp	0.0319	25528	13	46640837	outcome	TRUE	0.526584214887013	inferred	13	46640837	0.00692416	CPB2	1e-200	CPB2	TRUE	reported	1Eq5fu	2	1	TRUE	54219	NA	NA	0.144128045109673	54219	1.57083939996137e-05	25528	TRUE	0
rs62087200	A	G	A	G	-0.580515	-0.0367	0.0538212	0.0562	FALSE	FALSE	FALSE	9naZcp	0.0728	19490	17	72459776	outcome	TRUE	0.614176435615305	inferred	17	72459776	0.0127087	CD300A	1e-200	CD300A	TRUE	reported	1gNZAM	2	1	TRUE	54219	NA	NA	0.0370586002883582	54219	1.304056581815e-05	19490	TRUE	3.94607312198427e-116
rs78694551	G	A	G	A	-0.154781	-0.0224	0.260535	0.2707	FALSE	FALSE	FALSE	9naZcp	0.032	25528	2	53978813	outcome	TRUE	0.483927304446146	inferred	2	53978813	0.00705896	CHAC2	1.43879857825585e-106	CHAC2	TRUE	reported	1HDAl6	2	1	TRUE	54219	NA	NA	0.00878990312734111	54219	1.91957452826456e-05	25528	TRUE	3.46241476071998e-32
rs59735493	A	G	A	G	0.111969	0.0195	0.298888	0.2967	FALSE	FALSE	FALSE	9naZcp	0.0314	25528	16	31133100	outcome	TRUE	0.534587050777465	inferred	16	31133100	0.00620337	PRSS8	7.94145354944684e-73	PRSS8	TRUE	reported	1KePue	2	1	TRUE	54219	NA	NA	0.00597314233790039	54219	1.51084739498407e-05	25528	TRUE	3.33569752175951e-22
rs1700657	T	C	T	C	-0.569263	-0.0092	0.638001	0.622	FALSE	FALSE	FALSE	9naZcp	0.0323	22508	5	76211261	outcome	TRUE	0.775774600605009	inferred	5	76211261	0.00624021	CRHBP	1e-200	CRHBP	TRUE	reported	1kwxP0	2	1	TRUE	54219	NA	NA	0.1330689098961	54219	3.60471330881593e-06	22508	TRUE	0
rs12668458	C	T	C	T	0.190019	-0.0352	0.451278	0.4458	FALSE	FALSE	FALSE	9naZcp	0.0304	25148	7	157145474	outcome	TRUE	0.246906995624742	inferred	7	157145474	0.00631583	DNAJB6	7.3620709749472e-199	DNAJB6	TRUE	reported	1NoHY3	2	1	TRUE	54219	NA	NA	0.0164212735879517	54219	5.33145924462916e-05	25148	TRUE	3.84879013630922e-57
rs10849949	G	A	G	A	-0.0824049	0.0707	0.23171	0.242	FALSE	FALSE	FALSE	9naZcp	0.0332	25402	12	111893537	outcome	TRUE	0.0332114212929179	inferred	12	111893537	0.00747898	SH2B3	3.12248240622326e-28	SH2B3	TRUE	reported	1nuMch	2	1	TRUE	54219	NA	NA	0.00223416105634501	54219	0.000178505422259378	25402	TRUE	8.05511769214665e-06
rs2795054	T	A	T	A	-0.220081	0.036	0.754019	0.7427	FALSE	TRUE	FALSE	9naZcp	0.0327	25528	9	112544702	outcome	TRUE	0.270932594813768	inferred	9	112544702	0.00694301	PALM2AKAP2	1e-200	PALM2	TRUE	reported	1Qg5EV	2	1	TRUE	54219	NA	NA	0.0181952968390237	54219	4.74794971496574e-05	25528	TRUE	1.34312283339042e-64
rs61801180	C	G	C	G	1.36803	-0.1087	0.0570787	0.068	FALSE	TRUE	FALSE	9naZcp	0.0619	23492	1	161688764	outcome	TRUE	0.0790784785810607	inferred	1	161688764	0.0131948	FCRLB	1e-200	FCRLB	TRUE	reported	1qTxDQ	2	1	TRUE	54219	NA	NA	0.165461358750068	54219	0.000131261621058192	23492	TRUE	0
rs2472205	T	A	T	A	-1.11127	-0.1164	0.0406917	0.0442	FALSE	TRUE	FALSE	9naZcp	0.0797	23036	8	17924739	outcome	TRUE	0.144159082432866	inferred	8	17924739	0.0155068	ASAH1	1e-200	ASAH1	TRUE	reported	1R2eFb	2	1	TRUE	54219	NA	NA	0.0865276178916555	54219	9.25933379901093e-05	23036	TRUE	9.44403277448216e-305
rs9675127	G	T	G	T	0.0874241	-0.0027	0.195709	0.2169	FALSE	FALSE	FALSE	9naZcp	0.0428	17180	17	79785516	outcome	TRUE	0.949699525765981	inferred	17	79785516	0.00773784	P4HB	1.3387515911087e-29	P4HB	TRUE	reported	1SeHcC	2	1	TRUE	54219	NA	NA	0.00234890822548098	54219	2.31668662460415e-07	17180	TRUE	4.14203941617749e-08
rs12119876	A	C	A	C	-0.205771	-0.0507	0.198856	0.2015	FALSE	FALSE	FALSE	9naZcp	0.0355	25123	1	160459909	outcome	TRUE	0.153243216975315	inferred	1	160459909	0.00779581	SLAMF6	1.5559656316051e-153	SLAMF6	TRUE	reported	1SSlxe	2	1	TRUE	54219	NA	NA	0.0126871810449409	54219	8.11870999627478e-05	25123	TRUE	2.31263209025034e-42
rs7395567	C	T	C	T	-0.589435	0.0095	0.719154	0.7199	FALSE	FALSE	FALSE	9naZcp	0.0433	12104	11	1413056	outcome	TRUE	0.826338829802043	inferred	11	1413056	0.00692281	BRSK2	1e-200	BRSK2	TRUE	reported	1txWyF	2	1	TRUE	54219	NA	NA	0.117942045012403	54219	3.97752155500134e-06	12104	TRUE	1.34744221145853e-274
rs477025	C	T	C	T	0.0473783	-0.0123	0.5207	0.5166	FALSE	FALSE	FALSE	9naZcp	0.0279	25658	16	57508960	outcome	TRUE	0.659314197534767	inferred	16	57508960	0.00612979	CIAPIN1	1.08243044760913e-14	CIAPIN1	TRUE	reported	1wKGqe	2	1	TRUE	54219	NA	NA	0.00110066206065634	54219	7.57546994333156e-06	25658	TRUE	5.90790465440509e-05
rs4985556	A	C	A	C	-1.09202	0.1012	0.115954	0.1163	FALSE	FALSE	FALSE	9naZcp	0.0456	20734	16	70694000	outcome	TRUE	0.0264664408947879	inferred	16	70694000	0.0098323	IL34	1e-200	IL34	TRUE	reported	1wsjqx	2	1	TRUE	54219	NA	NA	0.185347889948155	54219	0.000237512776622616	20734	TRUE	0
rs17646457	A	G	A	G	-0.695581	-0.0404	0.146566	0.1542	FALSE	FALSE	FALSE	9naZcp	0.0401	24498	14	86089315	outcome	TRUE	0.313703541196311	inferred	14	86089315	0.00851319	FLRT2	1e-200	FLRT2	TRUE	reported	1xtRZI	2	1	TRUE	54219	NA	NA	0.109633683883594	54219	4.14343773128372e-05	24498	TRUE	0
rs251906	G	C	G	C	-0.115544	-0.0885	0.101029	0.1319	FALSE	TRUE	FALSE	9naZcp	0.0532	24094	19	39826838	outcome	TRUE	0.0962056239211829	inferred	19	39826838	0.010788	GMFG	9.09703781477989e-27	GMFG	TRUE	reported	1YAWGf	2	1	TRUE	54219	NA	NA	0.00211134654738525	54219	0.00011485252292378	24094	TRUE	5.25442312314165e-06
rs12603821	A	G	A	G	-0.160358	-0.0049	0.382291	0.3761	FALSE	FALSE	FALSE	9naZcp	0.0294	25528	17	62006432	outcome	TRUE	0.867632334778193	inferred	17	62006432	0.00607644	CD79B	1.77418948089015e-153	CD79B	TRUE	reported	1YL4gq	2	1	TRUE	54219	NA	NA	0.0126824802520173	54219	1.08821388190921e-06	25528	TRUE	2.59563461641463e-49
rs10876550	A	G	A	G	0.0483685	0.0063	0.572031	0.5631	FALSE	FALSE	FALSE	9naZcp	0.0283	25528	12	54712308	outcome	TRUE	0.823835284842362	inferred	12	54712308	0.00621409	PCBP2	7.04530826071192e-15	PCBP2	TRUE	reported	24YlxM	2	1	TRUE	54219	NA	NA	0.00111621958659487	54219	1.9414428902271e-06	25528	TRUE	2.44976211901637e-05
rs2826851	G	A	G	A	0.560986	-0.0193	0.272466	0.2883	FALSE	FALSE	FALSE	9naZcp	0.0314	25528	21	22835946	outcome	TRUE	0.53878609698512	inferred	21	22835946	0.00684415	NCAM2	1e-200	NCAM2	TRUE	reported	2A8abI	2	1	TRUE	54219	NA	NA	0.110254274327236	54219	1.48001504188608e-05	25528	TRUE	0
rs13014395	T	G	T	G	-0.245553	0.0502	0.204879	0.2123	FALSE	FALSE	FALSE	9naZcp	0.0346	25402	2	129072273	outcome	TRUE	0.146816884066897	inferred	2	129072273	0.00743316	HS6ST1	1e-200	HS6ST1	TRUE	reported	2BXHkA	2	1	TRUE	54219	NA	NA	0.0197311877487941	54219	8.28677466448727e-05	25402	TRUE	8.34994511730927e-68
rs7108717	A	C	A	C	-0.787782	-0.0658	0.925527	0.9236	FALSE	FALSE	FALSE	9naZcp	0.053	24720	11	99055652	outcome	TRUE	0.214417615295181	inferred	11	99055652	0.0109757	CNTN5	1e-200	CNTN5	TRUE	reported	2eAMtV	2	1	TRUE	54219	NA	NA	0.0867741492746809	54219	6.23533282055414e-05	24720	TRUE	0
rs11254406	G	A	G	A	-0.139746	0.0076	0.463698	0.473	FALSE	FALSE	FALSE	9naZcp	0.0276	25862	10	17191692	outcome	TRUE	0.783037890647658	inferred	10	17191692	0.00623651	TRDMT1	3.30369541036819e-111	TRDMT1	TRUE	reported	2G2uJ5	2	1	TRUE	54219	NA	NA	0.0091760660525208	54219	2.93210302831743e-06	25862	TRUE	8.74096391097206e-36
rs12197114	C	T	C	T	-0.148743	0.0246	0.329015	0.329	FALSE	FALSE	FALSE	9naZcp	0.0294	25402	6	109735498	outcome	TRUE	0.402741713116184	inferred	6	109735498	0.00649522	CD164	4.60256573581353e-116	CD164	TRUE	reported	2ggScu	2	1	TRUE	54219	NA	NA	0.00958008195670535	54219	2.75632145765429e-05	25402	TRUE	2.33509248709329e-34
rs487174	G	A	G	A	0.102404	-0.0311	0.90279	0.8965	FALSE	FALSE	FALSE	9naZcp	0.0472	24298	1	46009536	outcome	TRUE	0.509961074336189	inferred	1	46009536	0.0104062	PRDX1	7.52488730173584e-23	PRDX1	TRUE	reported	2gj5IH	2	1	TRUE	54219	NA	NA	0.00178294934921399	54219	1.78687528308584e-05	24298	TRUE	8.43781800263906e-07
rs7333078	G	C	G	C	0.344676	-0.0626	0.389483	0.392	FALSE	TRUE	FALSE	9naZcp	0.0282	25528	13	60033271	outcome	TRUE	0.0264283977159294	inferred	13	60033271	0.00607737	PCDH17	1e-200	PCDH17	TRUE	reported	2h2p9b	2	1	TRUE	54219	NA	NA	0.0560047738893405	54219	0.000193011796407613	25528	TRUE	4.68456002342219e-197
rs13281104	G	A	G	A	0.310055	0.0028	0.238632	0.249	FALSE	FALSE	FALSE	9naZcp	0.033	25402	8	1811923	outcome	TRUE	0.93238184715304	inferred	8	1811923	0.00712143	ARHGEF10	1e-200	ARHGEF10	TRUE	reported	2i6cVl	2	1	TRUE	54219	NA	NA	0.0337818002478971	54219	2.83435564588808e-07	25402	TRUE	2.78634173313674e-131
rs7019909	T	C	T	C	0.314188	0.0585	0.109582	0.1366	FALSE	FALSE	FALSE	9naZcp	0.0448	25254	9	33113322	outcome	TRUE	0.191619365233606	inferred	9	33113322	0.00947984	B4GALT1	1e-200	B4GALT1	TRUE	reported	2Ik4Xd	2	1	TRUE	54219	NA	NA	0.0198577841077323	54219	6.75197147845397e-05	25254	TRUE	6.93804090915298e-69
rs1805377	A	G	A	G	0.0972752	-0.0328	0.122974	0.1679	FALSE	FALSE	FALSE	9naZcp	0.0422	25054	5	82648943	outcome	TRUE	0.437010589165675	inferred	5	82648943	0.00979125	XRCC4	2.93426950395598e-23	XRCC4	TRUE	reported	2J5Gd6	2	1	TRUE	54219	NA	NA	0.00181719940136766	54219	2.41140362673169e-05	25054	TRUE	7.78993272980201e-07
rs1883832	C	T	C	T	0.420751	0.0047	0.756255	0.743	FALSE	FALSE	FALSE	9naZcp	0.032	25528	20	44746982	outcome	TRUE	0.883230685004315	inferred	20	44746982	0.0071451	CD40	1e-200	CD40	TRUE	reported	2khsPE	2	1	TRUE	54219	NA	NA	0.0601137087870896	54219	8.45108806475294e-07	25528	TRUE	1.14815858043272e-236
rs1422313	T	C	T	C	0.40306	-0.0319	0.449201	0.4511	FALSE	FALSE	FALSE	9naZcp	0.0272	25862	5	126630016	outcome	TRUE	0.240878377623912	inferred	5	126630016	0.00592732	MEGF10	1e-200	MEGF10	TRUE	reported	2Kow7L	2	1	TRUE	54219	NA	NA	0.0785854651870172	54219	5.31853398616519e-05	25862	TRUE	4.6801838380766e-302
rs2659067	G	A	G	A	0.680996	-0.0667	0.912043	0.9154	FALSE	FALSE	FALSE	9naZcp	0.0549	20778	19	51485622	outcome	TRUE	0.224390407508446	inferred	19	51485622	0.0105871	KLK7	1e-200	KLK7	TRUE	reported	2Lmzgh	2	1	TRUE	54219	NA	NA	0.070902401631261	54219	7.1041837856173e-05	20778	TRUE	2.25403785241754e-230
rs12459454	G	A	G	A	-0.12862	-2e-04	0.287787	0.2992	FALSE	FALSE	FALSE	9naZcp	0.0309	25528	19	42263143	outcome	TRUE	0.994835734693497	inferred	19	42263143	0.00657517	CEACAM6	3.29003107524708e-85	CEACAM6	TRUE	reported	2nqKfe	2	1	TRUE	54219	NA	NA	0.0070083078507006	54219	1.64119530863829e-09	25528	TRUE	2.21839118112198e-28
rs75045569	G	T	G	T	0.243096	0.0159	0.176199	0.1818	FALSE	FALSE	FALSE	9naZcp	0.0378	25199	7	143109208	outcome	TRUE	0.674021689949546	inferred	7	143109208	0.00747755	EPHA1	1e-200	EPHA1	TRUE	reported	2OekSi	2	1	TRUE	54219	NA	NA	0.0191212732151484	54219	7.02196666407695e-06	25199	TRUE	1.06772284307561e-71
rs4085749	T	C	T	C	-1.03409	0.0829	0.227347	0.2463	FALSE	FALSE	FALSE	9naZcp	0.0333	25402	1	196920148	outcome	TRUE	0.0127926701008486	inferred	1	196920148	0.00739803	CFHR2	1e-200	CFHR2	TRUE	reported	2p2n8u	2	1	TRUE	54219	NA	NA	0.264906045065238	54219	0.000243938822570757	25402	TRUE	0
rs2744581	G	A	G	A	-0.147127	-0.0151	0.518509	0.5101	FALSE	FALSE	FALSE	9naZcp	0.0276	25528	6	24502484	outcome	TRUE	0.584309036652628	inferred	6	24502484	0.00622242	ALDH5A1	1.33967668742592e-123	ALDH5A1	TRUE	reported	2roE7Y	2	1	TRUE	54219	NA	NA	0.0102064625549992	54219	1.17259455452962e-05	25528	TRUE	4.30738953114789e-38
rs17855988	C	G	C	G	0.135582	0.1139	0.0960016	0.0911	FALSE	TRUE	FALSE	9naZcp	0.0559	19704	7	73474825	outcome	TRUE	0.0415932466731542	inferred	7	73474825	0.00772545	ELN	5.94839774069221e-69	ELN	TRUE	reported	2rWbyd	2	1	TRUE	54219	NA	NA	0.0056488597595624	54219	0.000210679370057535	19704	TRUE	2.73391465464313e-13
rs2022934	A	G	A	G	-0.0654035	-0.0022	0.400127	0.3943	FALSE	FALSE	FALSE	9naZcp	0.0282	25658	8	110567774	outcome	TRUE	0.93781676986425	inferred	8	110567774	0.00631921	EBAG9	4.18793565117918e-25	EBAG9	TRUE	reported	2TAHdv	2	1	TRUE	54219	NA	NA	0.00197189457399687	54219	2.37223710763975e-07	25658	TRUE	6.64833627780775e-09
rs8112208	T	C	T	C	0.0331617	-0.0116	0.270169	0.2775	FALSE	FALSE	FALSE	9naZcp	0.041	17334	19	17932742	outcome	TRUE	0.777232927701752	inferred	19	17932742	0.00449463	INSL3	1.60583160062501e-13	INSL3	TRUE	reported	2TcPQg	2	1	TRUE	54219	NA	NA	0.00100303102686946	54219	4.61846417164089e-06	17334	TRUE	0.000713463787608868
rs17254387	A	G	A	G	0.205754	0.0162	0.691445	0.6862	FALSE	FALSE	FALSE	9naZcp	0.0317	25528	14	21280678	outcome	TRUE	0.609322341172994	inferred	14	21280678	0.00639287	RNASE1	1e-200	RNASE1	TRUE	reported	2TpfGZ	2	1	TRUE	54219	NA	NA	0.0187477862901368	54219	1.02311463354116e-05	25528	TRUE	2.44657005661663e-70
rs62353655	A	G	A	G	-0.360316	-0.0673	0.0445883	0.0436	FALSE	FALSE	FALSE	9naZcp	0.0811	23036	5	38493566	outcome	TRUE	0.406629419235299	inferred	5	38493566	0.0144721	LIFR	7.94328234724292e-137	LIFR	TRUE	reported	2u0H0l	2	1	TRUE	54219	NA	NA	0.0113039776352343	54219	2.98955173822025e-05	23036	TRUE	6.30771259247316e-38
rs34570682	A	G	A	G	-0.711417	-0.0212	0.298769	0.3095	FALSE	FALSE	FALSE	9naZcp	0.031	25528	2	208978937	outcome	TRUE	0.4940566482089	inferred	2	208978937	0.00672293	CRYGD	1e-200	CRYGD	TRUE	reported	2xSBYu	2	1	TRUE	54219	NA	NA	0.171180985392285	54219	1.83213559507048e-05	25528	TRUE	0
rs9381785	A	G	A	G	-0.0992385	0.0631	0.625814	0.5543	FALSE	FALSE	FALSE	9naZcp	0.0355	16198	6	49400237	outcome	TRUE	0.0754917992180626	inferred	6	49400237	0.00650987	MMUT	1.79597381319692e-52	MMUT	TRUE	reported	2yOnoZ	2	1	TRUE	54219	NA	NA	0.00426798357220812	54219	0.000195033643466369	16198	TRUE	9.13099268718236e-09
rs17751061	T	C	T	C	0.324103	0.0053	0.153768	0.1646	FALSE	FALSE	FALSE	9naZcp	0.0395	25402	19	19413092	outcome	TRUE	0.893262442618762	inferred	19	19413092	0.008474	SUGP1	1e-200	SUGP1	TRUE	reported	2zTEpU	2	1	TRUE	54219	NA	NA	0.02627189531473	54219	7.08799697449467e-07	25402	TRUE	1.46611070034462e-101
rs228648	A	G	A	G	0.357195	0.0219	0.56186	0.5531	FALSE	FALSE	FALSE	9naZcp	0.0275	25862	1	7913430	outcome	TRUE	0.425820707649403	inferred	1	7913430	0.00622561	PER3	1e-200	PER3	TRUE	reported	31MB4V	2	1	TRUE	54219	NA	NA	0.0572416103230174	54219	2.45235687779041e-05	25862	TRUE	1.52485581034891e-219
rs11239028	T	C	T	C	0.191253	0.0067	0.333653	0.3357	FALSE	FALSE	FALSE	9naZcp	0.03	25528	10	44883165	outcome	TRUE	0.823276086092698	inferred	10	44883165	0.00658675	CXCL12	2.30674718872007e-185	CXCL12	TRUE	reported	32PEWE	2	1	TRUE	54219	NA	NA	0.0153121872726527	54219	1.95399515462045e-06	25528	TRUE	4.9445762185764e-59
rs58160054	C	G	C	G	-0.256606	-0.0329	0.2988	0.306	FALSE	TRUE	FALSE	9naZcp	0.03	25658	9	117902853	outcome	TRUE	0.272787132937753	inferred	9	117902853	0.0062526	TNC	1e-200	TNC	TRUE	reported	337YCF	2	1	TRUE	54219	NA	NA	0.0301294100708235	54219	4.68748597764885e-05	25658	TRUE	1.51183038659429e-109
rs2876803	A	T	A	T	0.156957	-0.0454	0.178364	0.1806	FALSE	TRUE	FALSE	9naZcp	0.0377	25402	13	84368785	outcome	TRUE	0.228495271829696	inferred	13	84368785	0.00787119	SLITRK1	1.80717412601095e-88	SLITRK1	TRUE	reported	35VKnm	2	1	TRUE	54219	NA	NA	0.0072806739171553	54219	5.70913737825955e-05	25402	TRUE	1.11947642634504e-24
rs6042675	C	G	C	G	-0.0804199	0.011	0.406233	0.3977	FALSE	TRUE	FALSE	9naZcp	0.0288	25528	20	1485256	outcome	TRUE	0.702502572979201	inferred	20	1485256	0.00615281	NSFL1C	4.85847530937495e-39	NSFL1C	TRUE	reported	366KF0	2	1	TRUE	54219	NA	NA	0.00314107472122961	54219	5.71498569814911e-06	25528	TRUE	1.48353939505537e-12
rs268891	C	A	C	A	-0.189693	0.0176	0.645956	0.6436	FALSE	FALSE	FALSE	9naZcp	0.0346	17914	19	51471983	outcome	TRUE	0.610983189288204	inferred	19	51471983	0.00638485	KLK6	5.72796030985842e-194	KLK6	TRUE	reported	37JVfd	2	1	TRUE	54219	NA	NA	0.0160196184855059	54219	1.44451742142478e-05	17914	TRUE	1.54737771915957e-46
rs17551822	C	T	C	T	-0.114139	0.0233	0.529677	0.536	FALSE	FALSE	FALSE	9naZcp	0.0279	25658	2	86422416	outcome	TRUE	0.403647079770445	inferred	2	86422416	0.00600014	IMMT	1.10662378397766e-80	IMMT	TRUE	reported	37n6PG	2	1	TRUE	54219	NA	NA	0.00663011203308734	54219	2.71833315930557e-05	25658	TRUE	6.70164564754206e-24
rs910792	G	A	G	A	-0.112657	0.0134	0.426899	0.4276	FALSE	FALSE	FALSE	9naZcp	0.0281	25528	14	95996822	outcome	TRUE	0.633455886865053	inferred	14	95996822	0.00626626	GLRX5	2.88137643483966e-72	GLRX5	TRUE	reported	3aSRWQ	2	1	TRUE	54219	NA	NA	0.00592628658520693	54219	8.90861771642001e-06	25528	TRUE	1.54033974865824e-22
rs11073804	A	T	A	T	0.130746	-0.0031	0.194785	0.2083	FALSE	TRUE	FALSE	9naZcp	0.0358	24903	15	89252012	outcome	TRUE	0.93099568298534	inferred	15	89252012	0.00721246	ACAN	1.92530704507766e-73	ACAN	TRUE	reported	3EkS9m	2	1	TRUE	54219	NA	NA	0.00602462651055062	54219	3.01120564091252e-07	24903	TRUE	6.25669814719266e-24
rs139565	G	A	G	A	0.0590989	-0.0453	0.574927	0.5613	FALSE	FALSE	FALSE	9naZcp	0.033	16198	22	42199047	outcome	TRUE	0.169837147388393	inferred	22	42199047	0.00625689	CCDC134	3.53997341083434e-21	CCDC134	TRUE	reported	3f0qEM	2	1	TRUE	54219	NA	NA	0.00164282844608408	54219	0.000116334955915399	16198	TRUE	0.000886900166530324
rs1374657	T	C	T	C	-0.118399	0.0291	0.289907	0.2999	FALSE	FALSE	FALSE	9naZcp	0.0307	25528	4	30837143	outcome	TRUE	0.343189154599208	inferred	4	30837143	0.00666051	PCDH7	1.07820166959991e-70	PCDH7	TRUE	reported	3fBlOo	2	1	TRUE	54219	NA	NA	0.00579457707646273	54219	3.51974479840556e-05	25528	TRUE	1.93396950695058e-20
rs34262568	A	G	A	G	0.230764	-0.0224	0.225953	0.2454	FALSE	FALSE	FALSE	9naZcp	0.0432	12104	1	22313371	outcome	TRUE	0.604096542957154	inferred	1	22313371	0.00706745	CELA3A	1e-200	CELA3A	TRUE	reported	3gYlUH	2	1	TRUE	54219	NA	NA	0.0192849267897824	54219	2.22157892147784e-05	12104	TRUE	3.84889949954361e-41
rs35380043	T	A	T	A	-0.403099	-0.0117	0.0469337	0.0466	FALSE	TRUE	FALSE	9naZcp	0.0883	19219	3	191087740	outcome	TRUE	0.89458658375212	inferred	3	191087740	0.0145621	CCDC50	1.1721953655481e-168	CCDC50	TRUE	reported	3HKzFV	2	1	TRUE	54219	NA	NA	0.013936218525521	54219	9.13617331048654e-07	19219	TRUE	1.29243516038284e-44
rs28362944	C	T	C	T	-0.436742	0.0759	0.0471014	0.0443	FALSE	FALSE	FALSE	9naZcp	0.0919	18334	11	57365723	outcome	TRUE	0.40886211697444	inferred	11	57365723	0.0139513	SERPING1	1e-200	SERPING1	TRUE	reported	3hxDJh	2	1	TRUE	54219	NA	NA	0.0177543667032081	54219	3.72071599511166e-05	18334	TRUE	1.07195119602632e-50
rs149802978	G	C	G	C	-1.10347	0.1013	0.0496915	0.0532	FALSE	TRUE	FALSE	9naZcp	0.0738	22302	5	102346866	outcome	TRUE	0.169867796819823	inferred	5	102346866	0.0139518	PAM	1e-200	PAM	TRUE	reported	3iirBn	2	1	TRUE	54219	NA	NA	0.103443404141809	54219	8.44820828127367e-05	22302	TRUE	0
rs2284860	C	T	C	T	0.113676	0.073	0.21689	0.2306	FALSE	FALSE	FALSE	9naZcp	0.0378	21012	1	117122887	outcome	TRUE	0.0534562310448238	inferred	1	117122887	0.00731332	IGSF3	1.75590089419915e-54	IGSF3	TRUE	reported	3ImfKS	2	1	TRUE	54219	NA	NA	0.00443651434208862	54219	0.000177483907265355	21012	TRUE	5.07177364856822e-11
rs150475322	G	A	G	A	0.594143	-0.049	0.11824	0.135	FALSE	FALSE	FALSE	9naZcp	0.0434	25199	3	119286056	outcome	TRUE	0.258884225947615	inferred	3	119286056	0.00914126	CD80	1e-200	CD80	TRUE	reported	3j63XS	2	1	TRUE	54219	NA	NA	0.0722851168568467	54219	5.0587345928495e-05	25199	TRUE	1.06115741807727e-271
rs1968586	T	C	T	C	-0.148882	-0.0206	0.33842	0.3564	FALSE	FALSE	FALSE	9naZcp	0.0298	25528	8	6279511	outcome	TRUE	0.489392634007881	inferred	8	6279511	0.00644547	ANGPT2	4.76430986805413e-118	ANGPT2	TRUE	reported	3JAiJ3	2	1	TRUE	54219	NA	NA	0.00974510939511495	54219	1.87202229854005e-05	25528	TRUE	9.94581460669423e-36
rs191912523	G	T	G	T	0.238308	-0.0374	0.0838946	0.0753	FALSE	FALSE	FALSE	9naZcp	0.0745	13706	9	74346987	outcome	TRUE	0.615658079058276	inferred	9	74346987	0.0113906	CEMIP2	3.42136966135366e-97	CEMIP2	TRUE	reported	3JHo19	2	1	TRUE	54219	NA	NA	0.00800859748833961	54219	1.83897287038247e-05	13706	TRUE	4.03019876850087e-19
rs9302690	A	G	A	G	0.378907	-0.0505	0.0960569	0.1334	FALSE	FALSE	FALSE	9naZcp	0.0492	24720	16	57442968	outcome	TRUE	0.304692352381459	inferred	16	57442968	0.010507	CCL17	1e-200	CCL17	TRUE	reported	3ku9s8	2	1	TRUE	54219	NA	NA	0.0234249111059698	54219	4.262071317021e-05	24720	TRUE	1.42773517043585e-82
rs3024505	A	G	A	G	-0.135831	-0.0357	0.149462	0.1652	FALSE	FALSE	FALSE	9naZcp	0.0395	25402	1	206939904	outcome	TRUE	0.366102804412941	inferred	1	206939904	0.00872212	IL10	1.10738847669133e-54	IL10	TRUE	reported	3mMWqN	2	1	TRUE	54219	NA	NA	0.0044532783840661	54219	3.21584092603013e-05	25402	TRUE	8.7224532410927e-16
rs4822754	G	A	G	A	-0.152485	0.008	0.535288	0.54	FALSE	FALSE	FALSE	9naZcp	0.0277	25528	22	27012894	outcome	TRUE	0.772727801402715	inferred	22	27012894	0.00607804	CRYBB1	6.76082975392001e-139	CRYBB1	TRUE	reported	3qvdQT	2	1	TRUE	54219	NA	NA	0.0114756953182966	54219	3.26765540997467e-06	25528	TRUE	4.25550881834648e-44
rs1045922	A	G	A	G	-0.426928	0.0242	0.237168	0.252	FALSE	FALSE	FALSE	9naZcp	0.0316	25862	14	21250124	outcome	TRUE	0.443781754965317	inferred	14	21250124	0.00681591	RNASE6	1e-200	RNASE6	TRUE	reported	3r0A5j	2	1	TRUE	54219	NA	NA	0.0674813303405488	54219	2.26787021278501e-05	25862	TRUE	1.49722230566476e-261
rs2399420	A	C	A	C	0.267743	-0.0476	0.904371	0.9019	FALSE	FALSE	FALSE	9naZcp	0.0471	24850	3	112069765	outcome	TRUE	0.312200393151259	inferred	3	112069765	0.010099	CD200	7.09577767963387e-155	CD200	TRUE	reported	3rG3qk	2	1	TRUE	54219	NA	NA	0.0127982310979539	54219	4.11019855344347e-05	24850	TRUE	1.70752592887145e-44
rs61821108	A	G	A	G	-0.281538	-0.0811	0.108331	0.1163	FALSE	FALSE	FALSE	9naZcp	0.0468	24298	1	207590852	outcome	TRUE	0.0831123807128025	inferred	1	207590852	0.00949022	CR2	2.09893988362354e-193	CR2	TRUE	reported	3TDN72	2	1	TRUE	54219	NA	NA	0.0159732360428875	54219	0.000123583800954548	24298	TRUE	5.57967222560757e-51
rs17464525	A	G	A	G	0.203246	1e-04	0.181609	0.1939	FALSE	FALSE	FALSE	9naZcp	0.0354	25736	1	114443899	outcome	TRUE	0.997746091808925	inferred	1	114443899	0.00785738	BCL2L15	1.57398286446623e-147	BCL2L15	TRUE	reported	3URUq1	2	1	TRUE	54219	NA	NA	0.012190630235218	54219	3.10088870555539e-10	25736	TRUE	1.50027097121657e-48
rs34239095	G	C	G	C	0.382563	0.0531	0.276695	0.2817	FALSE	TRUE	FALSE	9naZcp	0.0321	25528	15	89455768	outcome	TRUE	0.0980857439119121	inferred	15	89455768	0.00666575	MFGE8	1e-200	MFGE8	TRUE	reported	3w4VZC	2	1	TRUE	54219	NA	NA	0.0572740463664072	54219	0.000107188861577001	25528	TRUE	3.9518444734453e-208
rs12156037	G	A	G	A	-0.440484	-0.007	0.348082	0.3517	FALSE	FALSE	FALSE	9naZcp	0.03	25528	8	134204458	outcome	TRUE	0.815502576593791	inferred	8	134204458	0.00637839	CCN4	1e-200	CCN4	TRUE	reported	3yYn4p	2	1	TRUE	54219	NA	NA	0.0808515433816291	54219	2.13289698033587e-06	25528	TRUE	0
rs3791679	G	A	G	A	0.205498	-0.0384	0.22629	0.2509	FALSE	FALSE	FALSE	9naZcp	0.0329	25862	2	56096892	outcome	TRUE	0.243140410368222	inferred	2	56096892	0.00666375	EFEMP1	1e-200	EFEMP1	TRUE	reported	45DsNt	2	1	TRUE	54219	NA	NA	0.0172381483855145	54219	5.26767842073286e-05	25862	TRUE	2.95000233040966e-61
rs225343	C	A	C	A	0.120325	0.0426	0.712694	0.711	FALSE	FALSE	FALSE	9naZcp	0.0308	25528	21	43775780	outcome	TRUE	0.166629029721188	inferred	21	43775780	0.00648912	TFF2	9.3540567414756e-77	TFF2	TRUE	reported	4A2k2e	2	1	TRUE	54219	NA	NA	0.00630172118797493	54219	7.49380613856016e-05	25528	TRUE	9.69703320399816e-21
rs1139978	G	T	G	T	-0.0960176	-0.0044	0.133481	0.1361	FALSE	FALSE	FALSE	9naZcp	0.0432	24498	1	42657196	outcome	TRUE	0.918874267786572	inferred	1	42657196	0.00914001	FOXJ3	8.17523037943653e-26	FOXJ3	TRUE	reported	4ABgjL	2	1	TRUE	54219	NA	NA	0.00203137337774103	54219	4.23489358771137e-07	24498	TRUE	7.75022473795162e-09
rs75143612	C	G	C	G	0.232923	0.1309	0.0256334	0.0272	FALSE	TRUE	FALSE	9naZcp	0.1031	18334	8	133849655	outcome	TRUE	0.204212493270145	inferred	8	133849655	0.0189147	TG	7.57704732865862e-35	TG	TRUE	reported	4aTrbm	2	1	TRUE	54219	NA	NA	0.00278918507158124	54219	8.7925313768103e-05	18334	TRUE	3.58800500346445e-07
rs34587586	T	G	T	G	-0.535276	-0.0265	0.394555	0.4002	FALSE	FALSE	FALSE	9naZcp	0.029	25528	7	129938598	outcome	TRUE	0.360825570956311	inferred	7	129938598	0.006353	CPA4	1e-200	CPA4	TRUE	reported	4cEPkZ	2	1	TRUE	54219	NA	NA	0.115777439553618	54219	3.27113735536033e-05	25528	TRUE	0
rs2438632	T	G	T	G	0.224743	-0.0161	0.392846	0.3932	FALSE	FALSE	FALSE	9naZcp	0.0282	25861	5	79392193	outcome	TRUE	0.568052526856338	inferred	5	79392193	0.00617493	THBS4	1e-200	THBS4	TRUE	reported	4cXHxK	2	1	TRUE	54219	NA	NA	0.0238500515881803	54219	1.26048109101431e-05	25861	TRUE	4.0820089604369e-90
rs11921884	T	G	T	G	0.225228	-4e-04	0.632794	0.6311	FALSE	FALSE	FALSE	9naZcp	0.0301	25528	3	182828245	outcome	TRUE	0.989397194987067	inferred	3	182828245	0.00609193	LAMP3	1e-200	LAMP3	TRUE	reported	4E08Kj	2	1	TRUE	54219	NA	NA	0.0245915543876557	54219	6.91837699085627e-09	25528	TRUE	2.88619118153272e-96
rs348463	C	T	C	T	0.0891548	0.0334	0.27399	0.2762	FALSE	FALSE	FALSE	9naZcp	0.031	25528	9	75547612	outcome	TRUE	0.28129296117358	inferred	9	75547612	0.00655244	ALDH1A1	3.67113199687963e-42	ALDH1A1	TRUE	reported	4k2Bqs	2	1	TRUE	54219	NA	NA	0.00340304293352638	54219	4.54744056262098e-05	25528	TRUE	1.00850395890079e-11
rs10922147	G	C	G	C	-0.784669	0.0779	0.236715	0.2538	FALSE	TRUE	FALSE	9naZcp	0.0328	25402	1	196877689	outcome	TRUE	0.0175489501914767	inferred	1	196877689	0.00729817	CFHR4	1e-200	CFHR4	TRUE	reported	4L4qIO	2	1	TRUE	54219	NA	NA	0.175741053781492	54219	0.000222022545436207	25402	TRUE	0
rs246414	G	A	G	A	0.58936	-0.0384	0.323953	0.3351	FALSE	FALSE	FALSE	9naZcp	0.0297	25528	5	52278338	outcome	TRUE	0.196035515096262	inferred	5	52278338	0.00637305	ITGA2	1e-200	ITGA2	TRUE	reported	4lYRfD	2	1	TRUE	54219	NA	NA	0.136245319827687	54219	6.54844741963234e-05	25528	TRUE	0
rs11610944	G	A	G	A	-0.0576758	-0.0046	0.641647	0.5957	FALSE	FALSE	FALSE	9naZcp	0.0366	16072	12	89386224	outcome	TRUE	0.899982811599558	inferred	12	89386224	0.00623841	KITLG	2.34638892446413e-20	KITLG	TRUE	reported	4OejA0	2	1	TRUE	54219	NA	NA	0.00157405463132068	54219	9.82963041152673e-07	16072	TRUE	1.63969579970342e-05
rs12617531	A	T	A	T	-0.375327	0.0036	0.271242	0.2775	FALSE	TRUE	FALSE	9naZcp	0.0313	25528	2	187553315	outcome	TRUE	0.908432460299547	inferred	2	187553315	0.00696504	FAM171B	1e-200	FAM171B	TRUE	reported	4PETjt	2	1	TRUE	54219	NA	NA	0.0508367542917446	54219	5.18242870834534e-07	25528	TRUE	2.14438290345413e-199
rs17112108	T	G	T	G	0.0922754	-0.0111	0.0831719	0.0802	FALSE	FALSE	FALSE	9naZcp	0.0537	24094	12	54822350	outcome	TRUE	0.836241103131156	inferred	12	54822350	0.0107365	ITGA5	8.35987916261181e-18	ITGA5	TRUE	reported	4qL3yJ	2	1	TRUE	54219	NA	NA	0.00136056609544389	54219	1.77346965337766e-06	24094	TRUE	4.34952071608276e-06
rs2291090	C	A	C	A	0.218803	0.0557	0.0336232	0.0375	FALSE	FALSE	FALSE	9naZcp	0.0828	22724	3	124515646	outcome	TRUE	0.501134786197155	inferred	3	124515646	0.0165185	ITGB5	4.76101993582316e-40	ITGB5	TRUE	reported	4QZ4EF	2	1	TRUE	54219	NA	NA	0.00322572001908687	54219	1.99156512199017e-05	22724	TRUE	3.3648963526897e-11
rs4820294	A	G	A	G	-0.27856	-0.0049	0.333278	0.332	FALSE	FALSE	FALSE	9naZcp	0.0292	25860	22	38071043	outcome	TRUE	0.866734156227139	inferred	22	38071043	0.00640071	LGALS1	1e-200	LGALS1	TRUE	reported	4SDtMv	2	1	TRUE	54219	NA	NA	0.0337546147459856	54219	1.08900795721605e-06	25860	TRUE	4.95473747527302e-132
rs9328220	C	A	C	A	-0.283305	0.0034	0.321794	0.3161	FALSE	FALSE	FALSE	9naZcp	0.0297	25528	6	4120181	outcome	TRUE	0.908858794449094	inferred	6	4120181	0.00673272	ECI2	1e-200	ECI2	TRUE	reported	4SIYeC	2	1	TRUE	54219	NA	NA	0.03162534720164	54219	5.1340719133983e-07	25528	TRUE	5.5288621858416e-123
rs5749246	G	A	G	A	-0.330403	-0.0095	0.217686	0.2284	FALSE	FALSE	FALSE	9naZcp	0.0345	25402	22	31681062	outcome	TRUE	0.783037890647658	inferred	22	31681062	0.0070497	PIK3IP1	1e-200	PIK3IP1	TRUE	reported	4tJyWX	2	1	TRUE	54219	NA	NA	0.0389370499321397	54219	2.98520394826547e-06	25402	TRUE	8.23515883317369e-150
rs10896113	T	C	T	C	-0.300333	-0.0128	0.216753	0.2309	FALSE	FALSE	FALSE	9naZcp	0.0338	25402	11	66117111	outcome	TRUE	0.704911971716893	inferred	11	66117111	0.0071531	B4GAT1	1e-200	B4GAT1	TRUE	reported	4UmaM3	2	1	TRUE	54219	NA	NA	0.0314909467234515	54219	5.64612345599614e-06	25402	TRUE	7.86617281773423e-120
rs17368814	G	A	G	A	-0.743114	0.0496	0.120416	0.1273	FALSE	FALSE	FALSE	9naZcp	0.043	24298	11	102748695	outcome	TRUE	0.248709987546785	inferred	11	102748695	0.00868223	MMP12	1e-200	MMP12	TRUE	reported	4XnKw7	2	1	TRUE	54219	NA	NA	0.119034229490055	54219	5.47605599147587e-05	24298	TRUE	0
rs236153	G	A	G	A	-0.59736	-0.0025	0.380882	0.3776	FALSE	FALSE	FALSE	9naZcp	0.0288	25528	20	5903894	outcome	TRUE	0.930826071601386	inferred	20	5903894	0.00614814	CHGB	1e-200	CHGB	TRUE	reported	51qS7M	2	1	TRUE	54219	NA	NA	0.148298485706954	54219	2.95197142166333e-07	25528	TRUE	0
rs2781375	G	A	G	A	-0.0834534	0.0059	0.429624	0.4102	FALSE	FALSE	FALSE	9naZcp	0.0281	25528	14	65569597	outcome	TRUE	0.833695448361499	inferred	14	65569597	0.00633513	MAX	1.25342975458299e-39	MAX	TRUE	reported	54vYod	2	1	TRUE	54219	NA	NA	0.00319046297585211	54219	1.72706176093469e-06	25528	TRUE	3.44306592654201e-13
rs10081728	C	T	C	T	-0.226227	0.0135	0.415643	0.4249	FALSE	FALSE	FALSE	9naZcp	0.0281	25658	9	117695685	outcome	TRUE	0.630923766486165	inferred	9	117695685	0.00615519	TNFSF8	1e-200	TNFSF8	TRUE	reported	54wndo	2	1	TRUE	54219	NA	NA	0.0243098557047868	54219	8.99626092738608e-06	25658	TRUE	4.76738396807037e-92
rs1958078	C	A	C	A	0.358336	-0.0317	0.837234	0.8172	FALSE	FALSE	FALSE	9naZcp	0.0385	25199	14	70354858	outcome	TRUE	0.410293852391966	inferred	14	70354858	0.00784221	SMOC1	1e-200	SMOC1	TRUE	reported	59TmD2	2	1	TRUE	54219	NA	NA	0.0370815576724378	54219	2.69052198100768e-05	25199	TRUE	8.41732525715919e-137
rs12076635	C	G	C	G	0.0937249	0.0152	0.764805	0.7645	FALSE	TRUE	FALSE	9naZcp	0.0338	25528	1	44026656	outcome	TRUE	0.652923784337877	inferred	1	44026656	0.00692681	PTPRF	1.02967460070384e-41	PTPRF	TRUE	reported	5Aezhm	2	1	TRUE	54219	NA	NA	0.00336545566787558	54219	7.92259708240871e-06	25528	TRUE	3.3344005196603e-13
rs9478848	T	G	T	G	-0.0597488	-3e-04	0.371878	0.3746	FALSE	FALSE	FALSE	9naZcp	0.0291	25528	6	150146216	outcome	TRUE	0.991774531673497	inferred	6	150146216	0.0064766	LATS1	2.826832007002e-20	LATS1	TRUE	reported	5CI6Ap	2	1	TRUE	54219	NA	NA	0.00156728343725141	54219	4.16364568149688e-09	25528	TRUE	1.89319886016956e-07
rs4751995	G	A	G	A	1.13311	-0.0246	0.517857	0.5162	FALSE	FALSE	FALSE	9naZcp	0.0277	25862	10	118397884	outcome	TRUE	0.374494147152811	inferred	10	118397884	0.00617526	PNLIPRP2	1e-200	PNLIPRP2	TRUE	reported	5CPCH4	2	1	TRUE	54219	NA	NA	0.383100426992507	54219	3.04978279656168e-05	25862	TRUE	0
rs1130409	G	T	G	T	-0.392344	0.0186	0.469463	0.4682	FALSE	FALSE	FALSE	9naZcp	0.0319	24776	14	20925154	outcome	TRUE	0.559844764430966	inferred	14	20925154	0.00591177	APEX1	1e-200	APEX1	TRUE	reported	5D4xvr	2	1	TRUE	54219	NA	NA	0.0751349269036877	54219	1.37227903763923e-05	24776	TRUE	6.60267428713932e-287
rs10832164	T	C	T	C	-0.288408	-0.0335	0.511635	0.5132	FALSE	FALSE	FALSE	9naZcp	0.0273	25862	11	14048480	outcome	TRUE	0.219782667691279	inferred	11	14048480	0.00578702	SPON1	1e-200	SPON1	TRUE	reported	5dk6Ye	2	1	TRUE	54219	NA	NA	0.0438042226412704	54219	5.82251360322193e-05	25862	TRUE	1.0052730739809e-161
rs4821544	C	T	C	T	-0.81596	0.0137	0.31276	0.3239	FALSE	FALSE	FALSE	9naZcp	0.0311	21767	22	37258503	outcome	TRUE	0.659564534838183	inferred	22	37258503	0.00666226	PVALB	1e-200	PVALB	TRUE	reported	5e6lpn	2	1	TRUE	54219	NA	NA	0.216711067341238	54219	8.91574857202167e-06	21767	TRUE	0
rs190018150	A	G	A	G	0.119717	-0.1118	0.0391282	0.0368	FALSE	FALSE	FALSE	9naZcp	0.1021	13706	1	150607787	outcome	TRUE	0.273514491032825	inferred	1	150607787	0.0160965	ENSA	1.02636066626415e-13	ENSA	TRUE	reported	5Ed4oM	2	1	TRUE	54219	NA	NA	0.0010192257560561	54219	8.74876549897692e-05	13706	TRUE	0.0181856154890972
rs3116222	C	G	C	G	0.0466159	-0.0179	0.588072	0.599	FALSE	TRUE	FALSE	9naZcp	0.0282	25658	2	232873590	outcome	TRUE	0.525590321399787	inferred	2	232873590	0.00552007	NPPC	3.04579030537342e-17	NPPC	TRUE	reported	5fL0Gm	2	1	TRUE	54219	NA	NA	0.00131362866597668	54219	1.57040647828133e-05	25658	TRUE	2.02565470944797e-05
rs4971154	T	C	T	C	-0.342285	-0.0105	0.492187	0.5102	FALSE	FALSE	FALSE	9naZcp	0.0277	25658	1	157771880	outcome	TRUE	0.70464229028709	inferred	1	157771880	0.00600106	FCRL1	1e-200	FCRL1	TRUE	reported	5gnge8	2	1	TRUE	54219	NA	NA	0.0566078391293482	54219	5.6005113384196e-06	25658	TRUE	1.6291139797337e-220
rs72694438	A	G	A	G	0.389475	-0.0369	0.205271	0.2149	FALSE	FALSE	FALSE	9naZcp	0.0364	25528	1	104364878	outcome	TRUE	0.310708615286196	inferred	1	104364878	0.00769089	AMY1A,AMY1B,AMY1C	1e-200	AMY1A_AMY1B_AMY1C	TRUE	reported	5iZmUP	2	1	TRUE	54219	NA	NA	0.0451646827041608	54219	4.02577701584686e-05	25528	TRUE	1.31258865302381e-167
rs111577133	G	A	G	A	1.98982	0.0229	0.0209308	0.0204	FALSE	FALSE	FALSE	9naZcp	0.1261	19890	22	39241262	outcome	TRUE	0.855895155109428	inferred	22	39241262	0.0213282	NPTXR	1e-200	NPTXR	TRUE	reported	5K3V2P	2	1	TRUE	54219	NA	NA	0.138332274458384	54219	1.65824600647701e-06	19890	TRUE	0
rs2377736	C	T	C	T	0.273512	0.0468	0.411283	0.3995	FALSE	FALSE	FALSE	9naZcp	0.0283	25528	20	31582444	outcome	TRUE	0.0981863995612682	inferred	20	31582444	0.0060641	BPIFB2	1e-200	BPIFB2	TRUE	reported	5MjEs8	2	1	TRUE	54219	NA	NA	0.0361649038531047	54219	0.000107124681585623	25528	TRUE	2.94563010469291e-127
rs2072696	C	G	C	G	-0.170325	0.0671	0.241161	0.2388	FALSE	TRUE	FALSE	9naZcp	0.0325	25528	8	86351051	outcome	TRUE	0.0389594064218132	inferred	8	86351051	0.00679479	CA3	1.14024978756114e-138	CA3	TRUE	reported	5OXxuL	2	1	TRUE	54219	NA	NA	0.0114568405669221	54219	0.000166964075029343	25528	TRUE	1.35495415609512e-35
rs756845	G	A	G	A	-0.386177	-0.0062	0.778049	0.7452	FALSE	FALSE	FALSE	9naZcp	0.0393	16198	19	35663250	outcome	TRUE	0.874645277600151	inferred	19	35663250	0.00761005	FXYD5	1e-200	FXYD5	TRUE	reported	5PitFd	2	1	TRUE	54219	NA	NA	0.0453429418010985	54219	1.53670265907862e-06	16198	TRUE	2.19624155307173e-127
rs12509595	C	T	C	T	0.664161	0.0295	0.285122	0.2978	FALSE	FALSE	FALSE	9naZcp	0.0315	25402	4	81182554	outcome	TRUE	0.349011728223858	inferred	4	81182554	0.00643266	FGF5	1e-200	FGF5	TRUE	reported	5RYyiw	2	1	TRUE	54219	NA	NA	0.164313563955332	54219	3.45282217427198e-05	25402	TRUE	0
rs1613662	A	G	A	G	0.393195	-0.0649	0.831959	0.8208	FALSE	FALSE	FALSE	9naZcp	0.0378	25023	19	55536595	outcome	TRUE	0.0859917403273902	inferred	19	55536595	0.00826019	GP6	1e-200	GP6	TRUE	reported	5snsko	2	1	TRUE	54219	NA	NA	0.0401161370791451	54219	0.000117801268649248	25023	TRUE	1.59276244049806e-139
rs3007678	C	G	C	G	0.310151	0.1236	0.0471045	0.0557	FALSE	TRUE	FALSE	9naZcp	0.0659	23458	1	152012517	outcome	TRUE	0.0607144804472738	inferred	1	152012517	0.0140783	S100A11	1.47231250243274e-107	S100A11	TRUE	reported	5wKegx	2	1	TRUE	54219	NA	NA	0.00887237802025147	54219	0.000149950193986766	23458	TRUE	6.89366281216305e-26
rs11760352	G	T	G	T	0.336709	0.0097	0.705351	0.6946	FALSE	FALSE	FALSE	9naZcp	0.0297	25861	7	98282745	outcome	TRUE	0.743970952929236	inferred	7	98282745	0.00575569	NPTX2	1e-200	NPTX2	TRUE	reported	5WqJXT	2	1	TRUE	54219	NA	NA	0.0593739804406614	54219	4.12493445764547e-06	25861	TRUE	1.33055556325609e-233
rs73045269	T	C	T	C	0.289232	0.0269	0.162795	0.1696	FALSE	FALSE	FALSE	9naZcp	0.0434	20809	19	41825191	outcome	TRUE	0.535379152014513	inferred	19	41825191	0.00817181	TGFB1	1e-200	TGFB1	TRUE	reported	5Zdi6l	2	1	TRUE	54219	NA	NA	0.0225839622020371	54219	1.84632272554728e-05	20809	TRUE	9.26310017756794e-73
rs1659701	C	T	C	T	-0.27557	-0.031	0.691717	0.6858	FALSE	FALSE	FALSE	9naZcp	0.0302	25528	2	27414877	outcome	TRUE	0.304660643646988	inferred	2	27414877	0.00654181	ATRAID	1e-200	ATRAID	TRUE	reported	5ZudOB	2	1	TRUE	54219	NA	NA	0.031691746288903	54219	4.12770650773486e-05	25528	TRUE	1.21322728103366e-115
rs4970991	C	T	C	T	0.0637795	-0.0516	0.779613	0.7731	FALSE	FALSE	FALSE	9naZcp	0.0338	25402	1	151004003	outcome	TRUE	0.12685373469527	inferred	1	151004003	0.00761012	TNFAIP8L2	5.2529104845005e-17	TNFAIP8L2	TRUE	reported	63Chcd	2	1	TRUE	54219	NA	NA	0.00129384262605943	54219	9.17471197091399e-05	25402	TRUE	0.000514900283466454
rs7605824	A	G	A	G	-0.376199	-0.0032	0.345941	0.3539	FALSE	FALSE	FALSE	9naZcp	0.0285	25860	2	280819	outcome	TRUE	0.910600842805682	inferred	2	280819	0.00646661	ACP1	1e-200	ACP1	TRUE	reported	63tm7b	2	1	TRUE	54219	NA	NA	0.0587555479594591	54219	4.87545434294746e-07	25860	TRUE	1.46754329145828e-233
rs2739393	A	G	A	G	-0.119593	-0.0556	0.663348	0.6595	FALSE	FALSE	FALSE	9naZcp	0.0293	25528	21	18934539	outcome	TRUE	0.0577473546538346	inferred	21	18934539	0.00633215	CXADR	1.46723608690775e-79	CXADR	TRUE	reported	6bAW48	2	1	TRUE	54219	NA	NA	0.00653620543593808	54219	0.000141049099030949	25528	TRUE	8.30426982464297e-20
rs607860	T	C	T	C	-0.0926862	0.0395	0.406835	0.4173	FALSE	FALSE	FALSE	9naZcp	0.0282	25862	12	52913029	outcome	TRUE	0.161301044503139	inferred	12	52913029	0.00604255	KRT5	4.20145774398902e-53	KRT5	TRUE	reported	6ceIb2	2	1	TRUE	54219	NA	NA	0.0043208934753609	54219	7.58637847984452e-05	25862	TRUE	4.09920660879534e-14
rs1800783	T	A	T	A	0.0479463	0.0126	0.619559	0.6196	FALSE	TRUE	FALSE	9naZcp	0.0295	25402	7	150689397	outcome	TRUE	0.66929291394434	inferred	7	150689397	0.00630496	NOS3	2.85956517892751e-14	NOS3	TRUE	reported	6fg52C	2	1	TRUE	54219	NA	NA	0.00106548431757465	54219	7.18224511224108e-06	25402	TRUE	8.0824251343532e-05
rs34219043	T	C	T	C	-0.841561	0.0489	0.191629	0.2143	FALSE	FALSE	FALSE	9naZcp	0.0347	24980	7	29160604	outcome	TRUE	0.158769563407934	inferred	7	29160604	0.0075109	CPVL	1e-200	CPVL	TRUE	reported	6FYdI6	2	1	TRUE	54219	NA	NA	0.18801755447295	54219	7.94998995023006e-05	24980	TRUE	0
rs10402931	A	G	A	G	0.376049	-0.0016	0.694	0.6826	FALSE	FALSE	FALSE	9naZcp	0.0324	25528	19	33072069	outcome	TRUE	0.96061430195002	inferred	19	33072069	0.00667091	PDCD5	1e-200	PDCD5	TRUE	reported	6KWDkl	2	1	TRUE	54219	NA	NA	0.0553664401554757	54219	9.55360186255111e-08	25528	TRUE	1.86115429832574e-218
rs36126250	G	T	G	T	-0.543398	0.0542	0.0233531	0.0246	FALSE	FALSE	FALSE	9naZcp	0.1043	21064	1	159563701	outcome	TRUE	0.603304166774576	inferred	1	159563701	0.0189832	APCS	3.26587832172343e-180	APCS	TRUE	reported	6lggdG	2	1	TRUE	54219	NA	NA	0.0148883711729491	54219	1.28210850056108e-05	21064	TRUE	1.12790192607841e-48
rs2495396	C	T	C	T	-0.314114	0.0334	0.500658	0.5095	FALSE	FALSE	FALSE	9naZcp	0.0276	25528	1	151744928	outcome	TRUE	0.22622328612491	inferred	1	151744928	0.00620476	TDRKH	1e-200	TDRKH	TRUE	reported	6McDQs	2	1	TRUE	54219	NA	NA	0.0451367521720282	54219	5.7367653903398e-05	25528	TRUE	1.45834216241897e-165
rs68120218	A	G	A	G	0.0939221	0.0334	0.341425	0.3283	FALSE	FALSE	FALSE	9naZcp	0.031	25402	12	6141449	outcome	TRUE	0.28129296117358	inferred	12	6141449	0.00633392	VWF	9.59621567110347e-50	VWF	TRUE	reported	6mGSs8	2	1	TRUE	54219	NA	NA	0.00403921709901548	54219	4.56999770143323e-05	25402	TRUE	7.398104586431e-14
rs2439457	C	T	C	T	-0.709851	0.0175	0.572017	0.5729	FALSE	FALSE	FALSE	9naZcp	0.028	25528	8	101224664	outcome	TRUE	0.531971058097401	inferred	8	101224664	0.00627697	SPAG1	1e-200	SPAG1	TRUE	reported	6nb7qn	2	1	TRUE	54219	NA	NA	0.19086268816414	54219	1.53027901883406e-05	25528	TRUE	0
rs423135	A	G	A	G	0.776879	0.0202	0.504082	0.5084	FALSE	FALSE	FALSE	9naZcp	0.0338	16198	16	89740873	outcome	TRUE	0.550084749169576	inferred	16	89740873	0.00617333	DPEP1	1e-200	DPEP1	TRUE	reported	6OITyC	2	1	TRUE	54219	NA	NA	0.226066391245918	54219	2.20522035734138e-05	16198	TRUE	0
rs2186564	A	G	A	G	-1.07303	0.0501	0.107993	0.1074	FALSE	FALSE	FALSE	9naZcp	0.045	25054	11	77583266	outcome	TRUE	0.265565295435962	inferred	11	77583266	0.00992227	AAMDC	1e-200	AAMDC	TRUE	reported	6PwcZP	2	1	TRUE	54219	NA	NA	0.177434025300766	54219	4.94750832746156e-05	25054	TRUE	0
rs3733897	G	A	G	A	1.15648	0.0706	0.132441	0.1275	FALSE	FALSE	FALSE	9naZcp	0.0425	24920	5	134223593	outcome	TRUE	0.0966780097345378	inferred	5	134223593	0.00889875	TXNDC15	1e-200	TXNDC15	TRUE	reported	6QPBbp	2	1	TRUE	54219	NA	NA	0.237524599688176	54219	0.000110731266662694	24920	TRUE	0
rs393116	G	A	G	A	-0.435763	0.0802	0.0455195	0.1003	FALSE	FALSE	FALSE	9naZcp	0.0702	23458	19	36348198	outcome	TRUE	0.253266958884942	inferred	19	36348198	0.0149589	KIRREL2	1.4655478409559e-186	KIRREL2	TRUE	reported	6sAoui	2	1	TRUE	54219	NA	NA	0.0154106528032187	54219	5.56411879916722e-05	23458	TRUE	6.12781961517397e-51
rs75143957	A	T	A	T	-0.561066	-0.1661	0.0437024	0.0424	FALSE	TRUE	FALSE	9naZcp	0.0787	23036	17	37232605	outcome	TRUE	0.034811320759733	inferred	17	37232605	0.0152393	PLXDC1	1e-200	PLXDC1	TRUE	reported	6TjGmX	2	1	TRUE	54219	NA	NA	0.0243914698494722	54219	0.000193346564745355	23036	TRUE	1.96827272992028e-74
rs78293932	T	C	T	C	0.966602	0.1743	0.0240859	0.0238	FALSE	FALSE	FALSE	9naZcp	0.1074	18334	4	185139101	outcome	TRUE	0.104609708585967	inferred	4	185139101	0.0191908	ENPP6	1e-200	ENPP6	TRUE	reported	6u9wvP	2	1	TRUE	54219	NA	NA	0.0447005891297161	54219	0.000143652758786609	18334	TRUE	2.13981675475966e-124
rs9247	T	C	T	C	-0.207092	-0.0523	0.193934	0.208	FALSE	FALSE	FALSE	9naZcp	0.0365	21768	2	234113301	outcome	TRUE	0.151893073485378	inferred	2	234113301	0.00752224	INPP5D	7.55092227665409e-167	INPP5D	TRUE	reported	6URQW3	2	1	TRUE	54219	NA	NA	0.0137869291750791	54219	9.43187551012309e-05	21768	TRUE	1.78674253253789e-41
rs7219860	A	G	A	G	-0.290251	-0.0168	0.219549	0.2325	FALSE	FALSE	FALSE	9naZcp	0.0335	25402	17	56321271	outcome	TRUE	0.61602452861276	inferred	17	56321271	0.00708484	LPO	1e-200	LPO	TRUE	reported	6wOw3f	2	1	TRUE	54219	NA	NA	0.0300269714452523	54219	9.90127066391048e-06	25402	TRUE	3.63731354177647e-113
rs10281089	T	C	T	C	1.11015	-0.0138	0.430276	0.4349	FALSE	FALSE	FALSE	9naZcp	0.0282	25528	7	76017997	outcome	TRUE	0.6245856448124	inferred	7	76017997	0.00630991	ZP3	1e-200	ZP3	TRUE	reported	6zuQhp	2	1	TRUE	54219	NA	NA	0.363433679527862	54219	9.38151801580433e-06	25528	TRUE	0
rs5019420	A	G	A	G	-0.0875426	0.0652	0.808265	0.7741	FALSE	FALSE	FALSE	9naZcp	0.0409	16198	5	53810182	outcome	TRUE	0.110906466405963	inferred	5	53810182	0.00784151	SNX18	6.11786655821133e-29	SNX18	TRUE	reported	7209FE	2	1	TRUE	54219	NA	NA	0.0022935424398881	54219	0.000156881838102581	16198	TRUE	7.7085538748433e-05
rs12748771	C	T	C	T	0.822797	0.0721	0.0985986	0.1216	FALSE	FALSE	FALSE	9naZcp	0.0453	24873	1	249068929	outcome	TRUE	0.111472029225304	inferred	1	249068929	0.0104443	LYPD8	1e-200	LYPD8	TRUE	reported	72nA3z	2	1	TRUE	54219	NA	NA	0.102712406192545	54219	0.000101844280707814	24873	TRUE	0
rs3741085	T	C	T	C	0.15012	0.0923	0.117957	0.1146	FALSE	FALSE	FALSE	9naZcp	0.043	24924	11	57166969	outcome	TRUE	0.0318321820732866	inferred	11	57166969	0.00894922	PRG2	3.74282912240805e-63	PRG2	TRUE	reported	72NXIN	2	1	TRUE	54219	NA	NA	0.0051632491216769	54219	0.000184843130638237	24924	TRUE	2.3730960648485e-14
rs1801274	G	A	G	A	-0.438917	-0.0127	0.529337	0.5053	FALSE	FALSE	FALSE	9naZcp	0.0274	25861	1	161479745	outcome	TRUE	0.643003399443596	inferred	1	161479745	0.00626692	FCGR2B	1e-200	FCGR2B	TRUE	reported	72pndu	2	1	TRUE	54219	NA	NA	0.0829671046360238	54219	8.30789467470457e-06	25861	TRUE	0
rs71354995	G	A	G	A	-0.220503	0.0121	0.256552	0.2584	FALSE	FALSE	FALSE	9naZcp	0.0326	25402	19	38791841	outcome	TRUE	0.710514160305041	inferred	19	38791841	0.0070338	PPP1R14A	1e-200	PPP1R14A	TRUE	reported	73opvF	2	1	TRUE	54219	NA	NA	0.0178037611008147	54219	5.42374756758434e-06	25402	TRUE	2.07462675434733e-67
rs2572925	T	C	T	C	-0.43352	-0.0038	0.403627	0.3936	FALSE	FALSE	FALSE	9naZcp	0.0287	25861	8	143867905	outcome	TRUE	0.894664607687836	inferred	8	143867905	0.00613627	LY6D	1e-200	LY6D	TRUE	reported	74ZaeT	2	1	TRUE	54219	NA	NA	0.0842999131440126	54219	6.77940187567317e-07	25861	TRUE	0
rs10852766	C	T	C	T	0.0770189	0.0173	0.643964	0.6455	FALSE	FALSE	FALSE	9naZcp	0.0293	25528	17	73951864	outcome	TRUE	0.554893229635061	inferred	17	73951864	0.0065907	ACOX1	1.50279589470611e-31	ACOX1	TRUE	reported	75Hq0m	2	1	TRUE	54219	NA	NA	0.00251248525440013	54219	1.36574075471575e-05	25528	TRUE	9.2443365418186e-10
rs6063502	G	A	G	A	-0.055927	0.041	0.367148	0.3534	FALSE	FALSE	FALSE	9naZcp	0.03	25402	20	48955595	outcome	TRUE	0.171729810514712	inferred	20	48955595	0.00644794	CEBPB	4.18504372666928e-18	CEBPB	TRUE	reported	7a5jiQ	2	1	TRUE	54219	NA	NA	0.00138568137090646	54219	7.35291512465772e-05	25402	TRUE	0.000163174622941475
rs7857243	A	G	A	G	0.470732	0.017	0.806782	0.7987	FALSE	FALSE	FALSE	9naZcp	0.0351	25733	9	38409081	outcome	TRUE	0.628151344658923	inferred	9	38409081	0.00729659	IGFBPL1	1e-200	IGFBPL1	TRUE	reported	7ahNna	2	1	TRUE	54219	NA	NA	0.0712935950570156	54219	9.11639188391024e-06	25733	TRUE	7.22341225549049e-280
rs5030377	G	A	G	A	-0.109719	0.0534	0.374219	0.3972	FALSE	FALSE	FALSE	9naZcp	0.0297	25528	19	10393234	outcome	TRUE	0.0721802092333168	inferred	19	10393234	0.00538438	ICAM4	2.66440352772491e-92	ICAM4	TRUE	reported	7BTaFL	2	1	TRUE	54219	NA	NA	0.00760052026845235	54219	0.000126628613870293	25528	TRUE	1.10649422563263e-23
rs2400589	T	C	T	C	-0.209613	0.003	0.300493	0.3082	FALSE	FALSE	FALSE	9naZcp	0.0301	25528	8	82575783	outcome	TRUE	0.920608085667964	inferred	8	82575783	0.00672361	IMPA1	1e-200	IMPA1	TRUE	reported	7cFUo0	2	1	TRUE	54219	NA	NA	0.0176108163275301	54219	3.8915855698357e-07	25528	TRUE	1.34210328690422e-68
rs11574452	A	C	A	C	-0.186739	0.1014	0.0460824	0.0597	FALSE	FALSE	FALSE	9naZcp	0.0683	23370	4	74846661	outcome	TRUE	0.137642752601674	inferred	4	74846661	0.0148783	PF4	3.92102850919463e-36	PF4	TRUE	reported	7cOg5U	2	1	TRUE	54219	NA	NA	0.00289712956633223	54219	9.4313095018169e-05	23370	TRUE	1.66448814170122e-08
rs6897932	T	C	T	C	-0.889381	-0.0306	0.261998	0.282	FALSE	FALSE	FALSE	9naZcp	0.0309	25862	5	35874575	outcome	TRUE	0.32203177623569	inferred	5	35874575	0.00661167	IL7R	1e-200	IL7R	TRUE	reported	7DrfFJ	2	1	TRUE	54219	NA	NA	0.250232832597517	54219	3.79210980480388e-05	25862	TRUE	0
rs963569	T	C	T	C	-0.0674649	-0.0126	0.785865	0.777	FALSE	FALSE	FALSE	9naZcp	0.0356	21767	13	45242379	outcome	TRUE	0.723389406856195	inferred	13	45242379	0.00747282	TSC22D1	1.74783326241822e-19	TSC22D1	TRUE	reported	7ebbyW	2	1	TRUE	54219	NA	NA	0.00150106273389416	54219	5.75545845308773e-06	21767	TRUE	5.85320087715828e-06
rs655029	A	G	A	G	-0.189629	0.0165	0.721269	0.7169	FALSE	FALSE	FALSE	9naZcp	0.033	25402	2	31477838	outcome	TRUE	0.617075077451974	inferred	2	31477838	0.0070295	EHD3	2.81190083039902e-160	EHD3	TRUE	reported	7eZ1LQ	2	1	TRUE	54219	NA	NA	0.0132444742464192	54219	9.84242281079911e-06	25402	TRUE	1.69726242568916e-49
rs116977475	T	C	T	C	0.114196	0.1489	0.0402652	0.0435	FALSE	FALSE	FALSE	9naZcp	0.0732	23036	9	130627752	outcome	TRUE	0.0419361710831266	inferred	9	130627752	0.0153494	AK1	1.00832375776155e-13	AK1	TRUE	reported	7GMrIJ	2	1	TRUE	54219	NA	NA	0.00101985950510486	54219	0.000179605595271279	23036	TRUE	0.018389075349
rs61764920	G	A	G	A	-0.314245	0.0354	0.0909815	0.0965	FALSE	FALSE	FALSE	9naZcp	0.0569	14788	1	19611978	outcome	TRUE	0.533847110992067	inferred	1	19611978	0.0107731	AKR7L	4.75335225942797e-187	AKR7L	TRUE	reported	7j5wAZ	2	1	TRUE	54219	NA	NA	0.0154510220724873	54219	2.61770028766432e-05	14788	TRUE	3.66894537451833e-38
rs79702286	G	A	G	A	0.132243	0.0814	0.0999641	0.0988	FALSE	FALSE	FALSE	9naZcp	0.0501	23672	17	45296616	outcome	TRUE	0.104215732416934	inferred	17	45296616	0.0103606	CDC27	2.60495364824482e-37	CDC27	TRUE	reported	7plG9G	2	1	TRUE	54219	NA	NA	0.00299596685343677	54219	0.000111513299941544	23672	TRUE	1.36837489941224e-08
rs2295829	C	G	C	G	0.752122	0.0318	0.392728	0.3981	FALSE	TRUE	FALSE	9naZcp	0.0352	21434	14	103389003	outcome	TRUE	0.3663088169171	inferred	14	103389003	0.00694275	AMN	1e-200	AMN	TRUE	reported	7q7RoL	2	1	TRUE	54219	NA	NA	0.177942687027399	54219	3.8079362968543e-05	21434	TRUE	0
rs7672	G	C	G	C	-0.242286	0.0268	0.721563	0.7036	FALSE	TRUE	FALSE	9naZcp	0.0323	25528	16	68294800	outcome	TRUE	0.406696340593091	inferred	16	68294800	0.00672462	PLA2G15	1e-200	PLA2G15	TRUE	reported	7sYBFk	2	1	TRUE	54219	NA	NA	0.0233835106525017	54219	2.69693243063568e-05	25528	TRUE	1.0474254117395e-85
rs62184283	A	G	A	G	0.0563757	-0.0664	0.198752	0.2145	FALSE	FALSE	FALSE	9naZcp	0.0354	25402	2	190665905	outcome	TRUE	0.060695632077912	inferred	2	190665905	0.00789772	PMS1	9.45366045957965e-13	PMS1	TRUE	reported	7vlzDW	2	1	TRUE	54219	NA	NA	0.000938938137809727	54219	0.000138495533016464	25402	TRUE	0.0130149760038506
rs2424957	C	T	C	T	-0.418115	0.0681	0.57562	0.5908	FALSE	FALSE	FALSE	9naZcp	0.0289	25528	20	31693553	outcome	TRUE	0.0184529665502077	inferred	20	31693553	0.00599532	BPIFB1	1e-200	BPIFB1	TRUE	reported	7XMKkz	2	1	TRUE	54219	NA	NA	0.0823229886927311	54219	0.000217480995532229	25528	TRUE	8.27286358229879e-299
rs11558538	T	C	T	C	-1.11533	-0.0137	0.104467	0.1075	FALSE	FALSE	FALSE	9naZcp	0.0495	24298	2	138759649	outcome	TRUE	0.781958502174132	inferred	2	138759649	0.00978511	HNMT	1e-200	HNMT	TRUE	reported	7yNnKf	2	1	TRUE	54219	NA	NA	0.193307203967748	54219	3.1527866891185e-06	24298	TRUE	0
rs5744441	A	G	A	G	-0.312667	0.0165	0.227735	0.2482	FALSE	FALSE	FALSE	9naZcp	0.0322	25528	5	140016847	outcome	TRUE	0.608355445058515	inferred	5	140016847	0.00719978	CD14	1e-200	CD14	TRUE	reported	7zVQfU	2	1	TRUE	54219	NA	NA	0.0336155402660841	54219	1.02865303721556e-05	25528	TRUE	2.35091624198749e-127
rs4234090	T	C	T	C	0.116414	0.0201	0.364611	0.3811	FALSE	FALSE	FALSE	9naZcp	0.029	25351	2	241922182	outcome	TRUE	0.488244633823787	inferred	2	241922182	0.00639119	SNED1	3.94275689595588e-74	SNED1	TRUE	reported	80hejP	2	1	TRUE	54219	NA	NA	0.00608221747026238	54219	1.89507785791186e-05	25351	TRUE	3.06385356497666e-22
rs2278236	A	G	A	G	0.271103	-0.0341	0.510742	0.5169	FALSE	FALSE	FALSE	9naZcp	0.0282	25732	19	8431581	outcome	TRUE	0.226578390463715	inferred	19	8431581	0.00605509	ANGPTL4	1e-200	ANGPTL4	TRUE	reported	81eyxb	2	1	TRUE	54219	NA	NA	0.0356553127966127	54219	5.68258676197253e-05	25732	TRUE	6.64825541897095e-130
rs7871740	A	C	A	C	0.754913	-0.0118	0.0533061	0.0514	FALSE	FALSE	FALSE	9naZcp	0.0708	23458	9	114328473	outcome	TRUE	0.867632334778193	inferred	9	114328473	0.0133841	PTGR1	1e-200	PTGR1	TRUE	reported	81ZjXJ	2	1	TRUE	54219	NA	NA	0.0554262928789181	54219	1.18424901440876e-06	23458	TRUE	4.1146832331714e-205
rs2384572	T	G	T	G	-0.547683	-0.0154	0.616083	0.6082	FALSE	FALSE	FALSE	9naZcp	0.0291	25528	2	27324751	outcome	TRUE	0.596660042612065	inferred	2	27324751	0.00620557	CGREF1	1e-200	CGREF1	TRUE	reported	83ZBKL	2	1	TRUE	54219	NA	NA	0.125620279928592	54219	1.09715486675235e-05	25528	TRUE	0
rs116482870	T	C	T	C	-0.542109	0.0418	0.0617706	0.0625	FALSE	FALSE	FALSE	9naZcp	0.0659	23492	3	50339622	outcome	TRUE	0.525888719971585	inferred	3	50339622	0.0126893	HYAL1	1e-200	HYAL1	TRUE	reported	871eEf	2	1	TRUE	54219	NA	NA	0.0325674037213365	54219	1.71273936371951e-05	23492	TRUE	2.37789189779728e-115
rs12621632	T	C	T	C	0.264121	0.0217	0.403776	0.4087	FALSE	FALSE	FALSE	9naZcp	0.028	25528	2	101897325	outcome	TRUE	0.438339659586755	inferred	2	101897325	0.00611137	RNF149	1e-200	RNF149	TRUE	reported	87edVr	2	1	TRUE	54219	NA	NA	0.0333030178162391	54219	2.35293766225874e-05	25528	TRUE	6.67527377277284e-124
rs2228603	T	C	T	C	-0.271595	0.0586	0.0724045	0.0751	FALSE	FALSE	FALSE	9naZcp	0.0565	23492	19	19329924	outcome	TRUE	0.299657502657841	inferred	19	19329924	0.0109425	NCAN	5.42000890401635e-136	NCAN	TRUE	reported	8BgUfZ	2	1	TRUE	54219	NA	NA	0.0112348709681724	54219	4.57926136231519e-05	23492	TRUE	2.95817662749879e-37
rs3754109	A	G	A	G	0.751868	-0.0117	0.057786	0.062	FALSE	FALSE	FALSE	9naZcp	0.0638	23662	1	117601619	outcome	TRUE	0.854495489546847	inferred	1	117601619	0.0133156	TTF2	1e-200	TTF2	TRUE	reported	8DX3Ev	2	1	TRUE	54219	NA	NA	0.0555404749933264	54219	1.42139573656034e-06	23662	TRUE	1.33020855622619e-206
rs1142287	T	C	T	C	-0.0795677	-0.0169	0.267453	0.2845	FALSE	FALSE	FALSE	9naZcp	0.0315	25734	1	155230131	outcome	TRUE	0.591607552304566	inferred	1	155230131	0.0069434	SCAMP3	2.10765731434465e-30	SCAMP3	TRUE	reported	8E3GYB	2	1	TRUE	54219	NA	NA	0.00241625696425437	54219	1.11859764556184e-05	25734	TRUE	1.38951229309744e-09
rs7524592	G	T	G	T	0.168899	0.0222	0.188681	0.199	FALSE	FALSE	FALSE	9naZcp	0.035	25606	1	173466057	outcome	TRUE	0.525894377843095	inferred	1	173466057	0.00774889	PRDX6	2.50034536169641e-105	PRDX6	TRUE	reported	8FVEAy	2	1	TRUE	54219	NA	NA	0.0086866165543127	54219	1.5712859153847e-05	25606	TRUE	3.72769861861846e-32
rs504122	A	G	A	G	-0.0842388	-0.0319	0.358984	0.3556	FALSE	FALSE	FALSE	9naZcp	0.0289	25862	13	80911525	outcome	TRUE	0.269677202486048	inferred	13	80911525	0.00646892	SPRY2	9.16431481976647e-39	SPRY2	TRUE	reported	8GgirK	2	1	TRUE	54219	NA	NA	0.00311794949295309	54219	4.71125594899654e-05	25862	TRUE	8.7010998148447e-11
rs4982325	T	C	T	C	0.651891	0.0684	0.11822	0.1221	FALSE	FALSE	FALSE	9naZcp	0.043	24920	14	21156836	outcome	TRUE	0.111677630561224	inferred	14	21156836	0.00916531	ANG	1e-200	ANG	TRUE	reported	8gnfCs	2	1	TRUE	54219	NA	NA	0.0853448921478096	54219	0.000101535523482111	24920	TRUE	0
rs61837633	T	G	T	G	-0.376088	-0.0417	0.391126	0.3939	FALSE	FALSE	FALSE	9naZcp	0.0286	25528	1	223444182	outcome	TRUE	0.144828978213909	inferred	1	223444182	0.00625287	SUSD4	1e-200	SUSD4	TRUE	reported	8HEOzU	2	1	TRUE	54219	NA	NA	0.0625507385558355	54219	8.32762405229061e-05	25528	TRUE	4.01527483587264e-231
rs61976127	G	A	G	A	-0.444661	-0.0276	0.177344	0.1928	FALSE	FALSE	FALSE	9naZcp	0.0365	25528	14	95097666	outcome	TRUE	0.449550644033448	inferred	14	95097666	0.00816933	SERPINA3	1e-200	SERPINA3	TRUE	reported	8ONFuZ	2	1	TRUE	54219	NA	NA	0.0518135628984029	54219	2.23995834533752e-05	25528	TRUE	2.10451420774575e-196
rs2236352	C	T	C	T	0.100192	-0.0232	0.267274	0.2698	FALSE	FALSE	FALSE	9naZcp	0.0331	25528	14	24610733	outcome	TRUE	0.483361464823998	inferred	14	24610733	0.00686719	PSME1	3.25461783498048e-48	PSME1	TRUE	reported	8oscdf	2	1	TRUE	54219	NA	NA	0.0039108458052958	54219	1.92454849530568e-05	25528	TRUE	1.70388457024236e-14
rs2032887	G	A	G	A	0.75923	-0.0034	0.235959	0.2377	FALSE	FALSE	FALSE	9naZcp	0.0346	21638	19	8121360	outcome	TRUE	0.921721158168525	inferred	19	8121360	0.00694788	CCL25	1e-200	CCL25	TRUE	reported	8Q1buC	2	1	TRUE	54219	NA	NA	0.180492633487193	54219	4.46301626826723e-07	21638	TRUE	0
rs146490405	A	G	A	G	-1.23358	0.0602	0.37891	0.2787	FALSE	FALSE	FALSE	9naZcp	0.0532	10744	20	1895797	outcome	TRUE	0.257811495146286	inferred	20	1895797	0.00637252	SIRPA	1e-200	SIRPA	TRUE	reported	8qYQ5T	2	1	TRUE	54219	NA	NA	0.408688861571379	54219	0.000119188074591752	10744	TRUE	0
rs72491121	T	C	T	C	1.80202	0.1258	0.0410094	0.0526	FALSE	FALSE	FALSE	9naZcp	0.073	23166	3	112643952	outcome	TRUE	0.0848365161509124	inferred	3	112643952	0.0155758	CD200R1	1e-200	CD200R1	TRUE	reported	8RBKsE	2	1	TRUE	54219	NA	NA	0.197997142341366	54219	0.000128187692808546	23166	TRUE	0
rs147899431	C	G	C	G	0.272516	-0.0618	0.0426574	0.0409	FALSE	TRUE	FALSE	9naZcp	0.0813	23036	6	116892681	outcome	TRUE	0.447166361807451	inferred	6	116892681	0.0150563	RWDD1	3.19521436480817e-73	RWDD1	TRUE	reported	8tL9M5	2	1	TRUE	54219	NA	NA	0.00600614357199729	54219	2.50850864485245e-05	23036	TRUE	2.54704593370845e-20
rs55776147	G	A	G	A	-0.226357	-0.0399	0.630207	0.6275	FALSE	FALSE	FALSE	9naZcp	0.0293	25528	5	156400808	outcome	TRUE	0.173268984414089	inferred	5	156400808	0.00605216	TIMD4	1e-200	TIMD4	TRUE	reported	8viYzJ	2	1	TRUE	54219	NA	NA	0.0251517716143832	54219	7.26434122586654e-05	25528	TRUE	1.57556907107303e-88
rs1729405	T	C	T	C	0.136455	-0.0543	0.523936	0.5238	FALSE	FALSE	FALSE	9naZcp	0.0296	25528	11	116678760	outcome	TRUE	0.066585820371114	inferred	11	116678760	0.00617791	APOA4	4.15910610494022e-108	APOA4	TRUE	reported	8Wobxv	2	1	TRUE	54219	NA	NA	0.00891804865382589	54219	0.000131818455984512	25528	TRUE	5.61752016722036e-28
rs2293188	A	G	A	G	0.675368	0.0317	0.0990536	0.1001	FALSE	FALSE	FALSE	9naZcp	0.0472	24720	17	72537878	outcome	TRUE	0.501831902471943	inferred	17	72537878	0.00965531	CD300C	1e-200	CD300C	TRUE	reported	8xTfqo	2	1	TRUE	54219	NA	NA	0.0827732037860742	54219	1.82479160472293e-05	24720	TRUE	0
rs1841396	A	T	A	T	-0.213248	-0.0071	0.405967	0.3978	FALSE	TRUE	FALSE	9naZcp	0.028	25732	18	29084421	outcome	TRUE	0.799826672012549	inferred	18	29084421	0.0060124	DSG2	1e-200	DSG2	TRUE	reported	8ZpLQD	2	1	TRUE	54219	NA	NA	0.0226765528420709	54219	2.49896263926476e-06	25732	TRUE	1.48084989913893e-87
rs61779759	A	G	A	G	-0.270212	-0.0085	0.17314	0.1827	FALSE	FALSE	FALSE	9naZcp	0.0364	25402	1	66161965	outcome	TRUE	0.815360371328887	inferred	1	66161965	0.00798028	LEPR	1e-200	LEPR	TRUE	reported	8ZqLrb	2	1	TRUE	54219	NA	NA	0.0207085403701748	54219	2.14684374041836e-06	25402	TRUE	2.20530995169954e-79
rs599816	A	G	A	G	0.129775	0.0261	0.551031	0.547	FALSE	FALSE	FALSE	9naZcp	0.0277	25658	11	75293982	outcome	TRUE	0.346070666029623	inferred	11	75293982	0.00629524	SERPINH1	2.02115676696075e-94	SERPINH1	TRUE	reported	90oVrt	2	1	TRUE	54219	NA	NA	0.00777734114084499	54219	3.46032986756059e-05	25658	TRUE	1.26084446920676e-27
rs7114195	C	A	C	A	0.781183	-0.0034	0.650411	0.6376	FALSE	FALSE	FALSE	9naZcp	0.0291	25658	11	113561421	outcome	TRUE	0.906988043618718	inferred	11	113561421	0.00636196	TMPRSS5	1e-200	TMPRSS5	TRUE	reported	954NTU	2	1	TRUE	54219	NA	NA	0.217583601116776	54219	5.32087036484967e-07	25658	TRUE	0
rs4288784	G	C	G	C	-0.144248	0.0466	0.0715813	0.0712	FALSE	TRUE	FALSE	9naZcp	0.0603	23492	11	113745608	outcome	TRUE	0.439639182849996	inferred	11	113745608	0.0120848	USP28	7.65949258372888e-33	USP28	TRUE	reported	95abRb	2	1	TRUE	54219	NA	NA	0.00262099026033142	54219	2.54239573139882e-05	23492	TRUE	3.33490920712673e-09
rs12058824	A	G	A	G	-0.621184	0.0086	0.0808357	0.0866	FALSE	FALSE	FALSE	9naZcp	0.0506	24298	1	22963050	outcome	TRUE	0.865041221261435	inferred	1	22963050	0.0109855	C1QA	1e-200	C1QA	TRUE	reported	95W4nS	2	1	TRUE	54219	NA	NA	0.0556903333569497	54219	1.18894173866736e-06	24298	TRUE	3.65530029654336e-211
rs183711	G	T	G	T	0.420018	0.0128	0.915042	0.9146	FALSE	FALSE	FALSE	9naZcp	0.0516	24540	5	31638475	outcome	TRUE	0.804086424445804	inferred	5	31638475	0.0111101	PDZD2	1e-200	PDZD2	TRUE	reported	9bPTZH	2	1	TRUE	54219	NA	NA	0.0256840898627165	54219	2.50772716698374e-06	24540	TRUE	3.93810273366104e-96
rs1720066	A	C	A	C	-0.199461	-0.037	0.292381	0.2852	FALSE	FALSE	FALSE	9naZcp	0.0316	25528	12	122363982	outcome	TRUE	0.241644572698316	inferred	12	122363982	0.00653598	PSMD9	1e-200	PSMD9	TRUE	reported	9CyPN2	2	1	TRUE	54219	NA	NA	0.0168873825613255	54219	5.37060476865232e-05	25528	TRUE	2.18846519708032e-59
rs55677935	T	C	T	C	-0.686011	0.2407	0.0166329	0.021	FALSE	FALSE	FALSE	9naZcp	0.1293	15890	2	62228013	outcome	TRUE	0.0626648173386307	inferred	2	62228013	0.0246793	COMMD1	4.72063041263598e-170	COMMD1	TRUE	reported	9DpwOh	2	1	TRUE	54219	NA	NA	0.01405126216884	54219	0.000218067620026854	15890	TRUE	6.23969825633083e-31
rs680321	C	T	C	T	-1.07034	0.0921	0.463617	0.4676	FALSE	FALSE	FALSE	9naZcp	0.0279	25528	18	29797958	outcome	TRUE	0.000963150400791386	inferred	18	29797958	0.00618959	MEP1B	1e-200	MEP1B	TRUE	reported	9DVVPX	2	1	TRUE	54219	NA	NA	0.355482896957865	54219	0.000426719733748691	25528	TRUE	0
rs3756011	A	C	A	C	0.385293	-0.0492	0.390089	0.3937	FALSE	FALSE	FALSE	9naZcp	0.0291	25528	4	187206249	outcome	TRUE	0.0908899774545299	inferred	4	187206249	0.0057661	F11	1e-200	F11	TRUE	reported	9GZsyd	2	1	TRUE	54219	NA	NA	0.0760874907467202	54219	0.000111972875386921	25528	TRUE	2.11764743483607e-282
rs60250730	G	C	G	C	1.10233	0.0237	0.17401	0.182	FALSE	TRUE	FALSE	9naZcp	0.0463	15413	15	79238144	outcome	TRUE	0.608735661464094	inferred	15	79238144	0.00818998	CTSH	1e-200	CTSH	TRUE	reported	9h7UGO	2	1	TRUE	54219	NA	NA	0.250450717933704	54219	1.70018627387198e-05	15413	TRUE	0
rs12881760	C	G	C	G	0.482524	0.0047	0.643097	0.6468	FALSE	TRUE	FALSE	9naZcp	0.03	25528	14	101176335	outcome	TRUE	0.875507558764667	inferred	14	101176335	0.0063093	DLK1	1e-200	DLK1	TRUE	reported	9iOT2y	2	1	TRUE	54219	NA	NA	0.0973749770944519	54219	9.61545907852164e-07	25528	TRUE	0
rs1867254	T	C	T	C	0.326157	-0.033	0.695695	0.6889	FALSE	FALSE	FALSE	9naZcp	0.0295	25528	9	123429078	outcome	TRUE	0.263292015513095	inferred	9	123429078	0.00654936	MEGF9	1e-200	MEGF9	TRUE	reported	9IZ7RS	2	1	TRUE	54219	NA	NA	0.0437416767474212	54219	4.90207321010013e-05	25528	TRUE	4.70945631426792e-161
rs198389	G	A	G	A	0.251287	0.0142	0.41994	0.4239	FALSE	FALSE	FALSE	9naZcp	0.0284	25528	1	11919271	outcome	TRUE	0.617075077451974	inferred	1	11919271	0.00572227	NPPB	1e-200	NTproBNP	TRUE	reported	9JWozl	2	1	TRUE	54219	NA	NA	0.0343470116494535	54219	9.79383967484452e-06	25528	TRUE	2.63838014996368e-130
rs12495408	A	G	A	G	0.498622	-0.007	0.129296	0.1385	FALSE	FALSE	FALSE	9naZcp	0.0429	24920	3	167168851	outcome	TRUE	0.870384457680067	inferred	3	167168851	0.00792717	SERPINI2	1e-200	SERPINI2	TRUE	reported	9laKnm	2	1	TRUE	54219	NA	NA	0.0680113899832569	54219	1.06848357416865e-06	24920	TRUE	1.67253479740163e-264
rs230808	A	G	A	G	-0.111318	0.0232	0.26018	0.2562	FALSE	FALSE	FALSE	9naZcp	0.032	25528	5	42793853	outcome	TRUE	0.46845203042539	inferred	5	42793853	0.00698973	SELENOP	4.18697145437059e-57	SELENOP	TRUE	reported	9LLdgF	2	1	TRUE	54219	NA	NA	0.00465637070018346	54219	2.05913255772347e-05	25528	TRUE	4.25771680709821e-17
rs4390169	G	A	G	A	0.308195	0.0545	0.509954	0.5148	FALSE	FALSE	FALSE	9naZcp	0.0279	25528	1	155106054	outcome	TRUE	0.0507716221142553	inferred	1	155106054	0.00605336	EFNA1	1e-200	EFNA1	TRUE	reported	9mbx8D	2	1	TRUE	54219	NA	NA	0.0456288969480469	54219	0.000149464108760243	25528	TRUE	3.3612198396828e-160
rs362562	A	G	A	G	-0.11109	-0.0491	0.409617	0.4127	FALSE	FALSE	FALSE	9naZcp	0.0285	25732	20	10243186	outcome	TRUE	0.0849234293249148	inferred	20	10243186	0.00610893	SNAP25	6.80455924994647e-74	SNAP25	TRUE	reported	9Nt26l	2	1	TRUE	54219	NA	NA	0.00606238175647299	54219	0.000115340912572319	25732	TRUE	6.27277068456003e-19
rs73588939	G	A	G	A	-0.411811	0.0132	0.282535	0.2882	FALSE	FALSE	FALSE	9naZcp	0.037	16198	6	159948120	outcome	TRUE	0.721273911837888	inferred	6	159948120	0.00681668	FNDC1	1e-200	FNDC1	TRUE	reported	9NuSOL	2	1	TRUE	54219	NA	NA	0.0630698507170635	54219	7.85838375603813e-06	16198	TRUE	9.86025522592551e-177
rs2187313	C	T	C	T	-0.135415	0.0402	0.809753	0.808	FALSE	FALSE	FALSE	9naZcp	0.0375	25222	21	45544594	outcome	TRUE	0.283720032139702	inferred	21	45544594	0.00794131	GATD3	3.38298443797595e-65	GATD3	TRUE	reported	9PdfsE	2	1	TRUE	54219	NA	NA	0.00533446458229019	54219	4.55642996921421e-05	25222	TRUE	2.94038210515829e-18
rs1619485	C	T	C	T	-0.0537254	0.045	0.454248	0.4559	FALSE	FALSE	FALSE	9naZcp	0.0278	25528	1	108608347	outcome	TRUE	0.105510742824788	inferred	1	108608347	0.0062409	VAV3	7.39605275058237e-18	VAV3	TRUE	reported	9ppJst	2	1	TRUE	54219	NA	NA	0.00136501103688127	54219	0.000102637979347722	25528	TRUE	0.000408262829319347
rs1129183	T	C	T	C	-0.265058	0.0121	0.0767726	0.0811	FALSE	FALSE	FALSE	9naZcp	0.0536	24118	3	45869972	outcome	TRUE	0.821398769639204	inferred	3	45869972	0.0115458	LZTFL1	1.25314117494141e-116	LZTFL1	TRUE	reported	9QWzSS	2	1	TRUE	54219	NA	NA	0.00962713413590587	54219	2.11317258758682e-06	24118	TRUE	5.16107073727062e-36
rs12459454	G	A	G	A	-0.130695	-2e-04	0.288065	0.2992	FALSE	FALSE	FALSE	9naZcp	0.0309	25528	19	42263143	outcome	TRUE	0.994835734693497	inferred	19	42263143	0.00643636	CEACAM8	1.14472192237846e-91	CEACAM8	TRUE	reported	9S59Ub	2	1	TRUE	54219	NA	NA	0.00754764517794859	54219	1.64119530863829e-09	25528	TRUE	1.89977094746194e-30
rs10494275	A	G	A	G	-1.18996	0.0897	0.0713142	0.0804	FALSE	FALSE	FALSE	9naZcp	0.0532	23872	1	152391567	outcome	TRUE	0.0917784223612042	inferred	1	152391567	0.0117122	CRNN	1e-200	CRNN	TRUE	reported	9vANIO	2	1	TRUE	54219	NA	NA	0.159941700807649	54219	0.000119085115276008	23872	TRUE	0
rs3734960	C	T	C	T	0.263434	-0.0301	0.270417	0.2775	FALSE	FALSE	FALSE	9naZcp	0.0311	25736	7	154684153	outcome	TRUE	0.333121456705647	inferred	7	154684153	0.00657628	DPP6	1e-200	DPP6	TRUE	reported	9YUXpO	2	1	TRUE	54219	NA	NA	0.0287461913666454	54219	3.63989711715355e-05	25736	TRUE	1.54712719964775e-105
rs12138621	C	T	C	T	-0.187019	-0.0174	0.199303	0.2003	FALSE	FALSE	FALSE	9naZcp	0.0359	25402	1	85783970	outcome	TRUE	0.627903592809135	inferred	1	85783970	0.00761151	DDAH1	2.60615354999888e-133	DDAH1	TRUE	reported	a1BSTK	2	1	TRUE	54219	NA	NA	0.0110124802996739	54219	9.24851203825195e-06	25402	TRUE	2.98629782024101e-41
rs542275	T	C	T	C	0.361326	-0.0363	0.607299	0.6048	FALSE	FALSE	FALSE	9naZcp	0.0286	25606	11	111431614	outcome	TRUE	0.204358769913803	inferred	11	111431614	0.0058862	LAYN	1e-200	LAYN	TRUE	reported	a1G6HH	2	1	TRUE	54219	NA	NA	0.0649847719020065	54219	6.29138179484399e-05	25606	TRUE	1.45875614301145e-243
rs1157486	C	G	C	G	0.073065	0.0262	0.692174	0.6556	FALSE	TRUE	FALSE	9naZcp	0.0351	16072	12	54997283	outcome	TRUE	0.455402420655936	inferred	12	54997283	0.00659756	LACRT	1.66724721255107e-28	LACRT	TRUE	reported	a3X5j3	2	1	TRUE	54219	NA	NA	0.00225701932894646	54219	3.46702853089216e-05	16072	TRUE	3.52337972211858e-06
rs111981122	C	A	C	A	-0.664377	2e-04	0.223641	0.2293	FALSE	FALSE	FALSE	9naZcp	0.0337	25528	4	76855106	outcome	TRUE	0.99526480785087	inferred	4	76855106	0.00723555	NAAA	1e-200	NAAA	TRUE	reported	a78GKc	2	1	TRUE	54219	NA	NA	0.134579195773678	54219	1.37980407774175e-09	25528	TRUE	0
rs34593562	G	A	G	A	-0.0710844	-0.0177	0.43246	0.438	FALSE	FALSE	FALSE	9naZcp	0.0309	21434	19	1083556	outcome	TRUE	0.566769600078964	inferred	19	1083556	0.0062259	ARHGAP45	3.41821991417657e-30	ARHGAP45	TRUE	reported	a82LbT	2	1	TRUE	54219	NA	NA	0.00239864440927718	54219	1.5309472408621e-05	21434	TRUE	2.27454668153037e-08
rs6419615	C	G	C	G	-0.145747	-0.0018	0.715869	0.7189	FALSE	TRUE	FALSE	9naZcp	0.0312	25402	2	47152291	outcome	TRUE	0.953993721064351	inferred	2	47152291	0.0068637	MCFD2	4.58986593021998e-100	MCFD2	TRUE	reported	A8UdXe	2	1	TRUE	54219	NA	NA	0.00824803036175599	54219	1.3103944609102e-07	25402	TRUE	8.31787067545934e-33
rs1869609	G	A	G	A	0.404703	-0.0574	0.644912	0.6317	FALSE	FALSE	FALSE	9naZcp	0.0286	25862	8	98991221	outcome	TRUE	0.044750407590066	inferred	8	98991221	0.00629821	MATN2	1e-200	MATN2	TRUE	reported	AA21Xy	2	1	TRUE	54219	NA	NA	0.0707665351099086	54219	0.000155738345429382	25862	TRUE	1.47951346350595e-259
rs1025347	A	G	A	G	-0.555847	-0.0085	0.493865	0.4925	FALSE	FALSE	FALSE	9naZcp	0.0276	25528	6	49652977	outcome	TRUE	0.758104388170896	inferred	6	49652977	0.00592899	CRISP3	1e-200	CRISP3	TRUE	reported	aaEi6R	2	1	TRUE	54219	NA	NA	0.139497313515068	54219	3.71565436622268e-06	25528	TRUE	0
rs2071533	G	T	G	T	-1.18498	0.0629	0.869731	0.8544	FALSE	FALSE	FALSE	9naZcp	0.0435	25123	1	205012198	outcome	TRUE	0.148183649761385	inferred	1	205012198	0.00894521	CNTN2	1e-200	CNTN2	TRUE	reported	aAVE6K	2	1	TRUE	54219	NA	NA	0.244525981030542	54219	8.32242151371269e-05	25123	TRUE	0
rs62113212	T	C	T	C	-0.0996953	0.0397	0.070951	0.0765	FALSE	FALSE	FALSE	9naZcp	0.0542	24298	19	51360840	outcome	TRUE	0.463880328638417	inferred	19	51360840	0.00745059	KLK3	7.8234804203146e-41	KLK3	TRUE	reported	AbvnAp	2	1	TRUE	54219	NA	NA	0.00329155180822549	54219	2.2081983007687e-05	24298	TRUE	8.45161414018137e-12
rs8131895	A	C	A	C	-0.0689126	0.0246	0.643152	0.6445	FALSE	FALSE	FALSE	9naZcp	0.0295	25528	21	27503527	outcome	TRUE	0.404338292427403	inferred	21	27503527	0.00642245	APP	7.36207097494738e-27	APP	TRUE	reported	ACahWP	2	1	TRUE	54219	NA	NA	0.00211903954261491	54219	2.72415356824508e-05	25528	TRUE	7.41019026909508e-08
rs4241577	A	C	A	C	-0.152284	-0.0242	0.238289	0.242	FALSE	FALSE	FALSE	9naZcp	0.0334	25528	4	76930776	outcome	TRUE	0.468727591281537	inferred	4	76930776	0.00658588	CXCL9	2.72897778280808e-118	CXCL9	TRUE	reported	ACqwvD	2	1	TRUE	54219	NA	NA	0.00976525531562719	54219	2.05658233787114e-05	25528	TRUE	1.18367116652781e-35
rs71354995	G	A	G	A	-0.169713	0.0121	0.256741	0.2584	FALSE	FALSE	FALSE	9naZcp	0.0326	25402	19	38791841	outcome	TRUE	0.710514160305041	inferred	19	38791841	0.00682249	SPINT2	1.36772882559584e-136	SPINT2	TRUE	reported	AD4NKC	2	1	TRUE	54219	NA	NA	0.0112844471854796	54219	5.42374756758434e-06	25402	TRUE	8.00839466888111e-43
rs746738	C	T	C	T	0.394543	0.005	0.437028	0.4438	FALSE	FALSE	FALSE	9naZcp	0.0278	25735	19	50386340	outcome	TRUE	0.857265528360774	inferred	19	50386340	0.00608644	TBC1D17	1e-200	TBC1D17	TRUE	reported	AduxA7	2	1	TRUE	54219	NA	NA	0.0719295674214944	54219	1.25706996765758e-06	25735	TRUE	1.91829181308786e-286
rs2232613	T	C	T	C	-1.17392	0.021	0.0815304	0.0793	FALSE	FALSE	FALSE	9naZcp	0.056	23914	20	36997655	outcome	TRUE	0.707660466654552	inferred	20	36997655	0.0111486	LBP	1e-200	LBP	TRUE	reported	AEObFb	2	1	TRUE	54219	NA	NA	0.1697824391198	54219	5.8809038557166e-06	23914	TRUE	0
rs1729988	T	C	T	C	-0.151462	0.0219	0.140251	0.157	FALSE	FALSE	FALSE	9naZcp	0.0406	25199	3	98318393	outcome	TRUE	0.589604764083258	inferred	3	98318393	0.00906166	CPOX	1.02565192625141e-62	CPOX	TRUE	reported	afHM3G	2	1	TRUE	54219	NA	NA	0.00512653836008897	54219	1.15473495239058e-05	25199	TRUE	3.21386369478134e-19
rs1480999	A	G	A	G	0.293541	0.0013	0.555372	0.5608	FALSE	FALSE	FALSE	9naZcp	0.0278	25528	8	21474088	outcome	TRUE	0.9627024453097	inferred	8	21474088	0.00629363	GFRA2	1e-200	GFRA2	TRUE	reported	AfXVYy	2	1	TRUE	54219	NA	NA	0.0385757785902467	54219	8.56671483760834e-08	25528	TRUE	4.98179272985016e-151
rs1035376	A	G	A	G	0.114785	0.064	0.883391	0.8732	FALSE	FALSE	FALSE	9naZcp	0.044	24920	5	118648250	outcome	TRUE	0.145795140951976	inferred	5	118648250	0.00975728	TNFAIP8	5.97860691352491e-32	TNFAIP8	TRUE	reported	AIb0k7	2	1	TRUE	54219	NA	NA	0.00254606862232158	54219	8.4899384280481e-05	24920	TRUE	6.87324679386455e-08
rs79287178	A	G	A	G	-0.529385	-0.1519	0.0291583	0.0269	FALSE	FALSE	FALSE	9naZcp	0.1182	17160	3	172294500	outcome	TRUE	0.198753853507216	inferred	3	172294500	0.0180417	TNFSF10	2.99226463660818e-189	TNFSF10	TRUE	reported	aJ4e35	2	1	TRUE	54219	NA	NA	0.0156318514267654	54219	9.62436601857914e-05	17160	TRUE	6.02168495134067e-40
rs10886430	G	A	G	A	-0.389423	0.0717	0.12221	0.1224	FALSE	FALSE	FALSE	9naZcp	0.0458	20530	10	121010256	outcome	TRUE	0.117465205830658	inferred	10	121010256	0.00979388	GRK5	1e-200	GRK5	TRUE	reported	aj8Hdk	2	1	TRUE	54219	NA	NA	0.028334461065657	54219	0.000119373759031006	20530	TRUE	7.13588019088028e-84
rs2011779	G	A	G	A	-0.047254	-0.0384	0.377742	0.3848	FALSE	FALSE	FALSE	9naZcp	0.0296	25528	16	68837496	outcome	TRUE	0.194528913974972	inferred	16	68837496	0.0060808	CDH1	7.78574185319995e-15	CDH1	TRUE	reported	AKAyYz	2	1	TRUE	54219	NA	NA	0.00111259414300588	54219	6.59276550431594e-05	25528	TRUE	0.000880687091681438
rs10875723	G	A	G	A	-0.733736	-0.0405	0.399404	0.3879	FALSE	FALSE	FALSE	9naZcp	0.0287	25528	12	48417537	outcome	TRUE	0.158200440937279	inferred	12	48417537	0.00629807	COL2A1	1e-200	COL2A1	TRUE	reported	AkcfrK	2	1	TRUE	54219	NA	NA	0.200217156671009	54219	7.80062874508679e-05	25528	TRUE	0
rs1353778	T	A	T	A	0.0525225	0.0183	0.626487	0.6245	FALSE	TRUE	FALSE	9naZcp	0.0291	25528	3	134088443	outcome	TRUE	0.529436800254431	inferred	3	134088443	0.00641344	AMOTL2	2.62421854338444e-16	AMOTL2	TRUE	reported	AL2Zoi	2	1	TRUE	54219	NA	NA	0.00123548173587849	54219	1.54926856183306e-05	25528	TRUE	3.89132471214161e-05
rs10993994	C	T	C	T	0.929333	-0.063	0.594622	0.5939	FALSE	FALSE	FALSE	9naZcp	0.0284	25862	10	51549496	outcome	TRUE	0.0265337124082303	inferred	10	51549496	0.00586534	MSMB	1e-200	MSMB	TRUE	reported	anKroW	2	1	TRUE	54219	NA	NA	0.31649285460347	54219	0.00019025376688797	25862	TRUE	0
rs10839828	A	C	A	C	-0.293416	-0.0011	0.201002	0.2223	FALSE	FALSE	FALSE	9naZcp	0.0344	25528	11	7658348	outcome	TRUE	0.974490596862464	inferred	11	7658348	0.00770025	CYB5R2	1e-200	CYB5R2	TRUE	reported	AnpJBX	2	1	TRUE	54219	NA	NA	0.026082231192344	54219	4.0057671698676e-08	25528	TRUE	6.04171401740153e-102
rs72783184	T	C	T	C	-0.290607	-0.0231	0.0756265	0.0735	FALSE	FALSE	FALSE	9naZcp	0.0577	24118	16	69832171	outcome	TRUE	0.688901234558127	inferred	16	69832171	0.0113989	WWP2	2.28034207200044e-143	WWP2	TRUE	reported	AnTHXy	2	1	TRUE	54219	NA	NA	0.0118460990965602	54219	6.64605868689276e-06	24118	TRUE	3.17043891812598e-43
rs4247303	A	G	A	G	-0.688213	-0.0158	0.484868	0.4861	FALSE	FALSE	FALSE	9naZcp	0.0277	25732	2	85554080	outcome	TRUE	0.568408387970795	inferred	2	85554080	0.00598766	TGOLN2	1e-200	TGOLN2	TRUE	reported	AocI2h	2	1	TRUE	54219	NA	NA	0.195925980006427	54219	1.26447241073409e-05	25732	TRUE	0
rs12540573	C	A	C	A	0.701813	0.0416	0.0640353	0.0718	FALSE	FALSE	FALSE	9naZcp	0.0731	17550	7	76039013	outcome	TRUE	0.569299511007693	inferred	7	76039013	0.0116974	SSC4D	1e-200	SSC4D	TRUE	reported	AolMEM	2	1	TRUE	54219	NA	NA	0.0622602657897995	54219	1.84550942121789e-05	17550	TRUE	4.52642886564974e-183
rs11001272	G	A	G	A	-0.132765	0.0076	0.354379	0.3503	FALSE	FALSE	FALSE	9naZcp	0.0289	25860	10	76823164	outcome	TRUE	0.792569248146251	inferred	10	76823164	0.00657617	DUSP29	1.22687410463836e-90	DUSP29	TRUE	reported	aPgLXl	2	1	TRUE	54219	NA	NA	0.00746161718434711	54219	2.67445568670805e-06	25860	TRUE	2.54596773945584e-29
rs9626183	G	C	G	C	0.096121	-0.0044	0.290647	0.2946	FALSE	TRUE	FALSE	9naZcp	0.031	25528	22	46041194	outcome	TRUE	0.887130965965235	inferred	22	46041194	0.00686044	ATXN10	1.33659551654644e-44	ATXN10	TRUE	reported	AR1gN7	2	1	TRUE	54219	NA	NA	0.00360767585701214	54219	7.89221408849116e-07	25528	TRUE	5.94498588061955e-15
rs4343	A	G	A	G	-0.46045	0.0565	0.49022	0.4896	FALSE	FALSE	FALSE	9naZcp	0.0277	25862	17	61566031	outcome	TRUE	0.0413790996008908	inferred	17	61566031	0.00615178	ACE	1e-200	ACE	TRUE	reported	aRTdwh	2	1	TRUE	54219	NA	NA	0.0936531344240752	54219	0.000160856632352256	25862	TRUE	0
rs12360820	C	A	C	A	0.639082	0.0025	0.82236	0.8171	FALSE	FALSE	FALSE	9naZcp	0.038	24776	11	620927	outcome	TRUE	0.947545436863437	inferred	11	620927	0.00798501	CDHR5	1e-200	CDHR5	TRUE	reported	aTTeao	2	1	TRUE	54219	NA	NA	0.105664092522652	54219	1.74709537880763e-07	24776	TRUE	0
rs55861089	G	A	G	A	-0.492405	0.0448	0.105178	0.0996	FALSE	FALSE	FALSE	9naZcp	0.0492	24720	11	1783757	outcome	TRUE	0.36252245477281	inferred	11	1783757	0.00988826	CTSD	1e-200	CTSD	TRUE	reported	Au8q6m	2	1	TRUE	54219	NA	NA	0.0437368105422235	54219	3.35426929679386e-05	24720	TRUE	2.04064525490646e-159
rs113339733	A	G	A	G	-0.585166	0.0244	0.183617	0.1961	FALSE	FALSE	FALSE	9naZcp	0.0366	25106	18	60018329	outcome	TRUE	0.504985075093846	inferred	18	60018329	0.00772119	TNFRSF11A	1e-200	TNFRSF11A	TRUE	reported	avirBp	2	1	TRUE	54219	NA	NA	0.0957906659251067	54219	1.77038151721696e-05	25106	TRUE	0
rs914142	A	G	A	G	-0.442276	-0.0053	0.735262	0.7213	FALSE	FALSE	FALSE	9naZcp	0.0312	25528	21	34725807	outcome	TRUE	0.86511096313676	inferred	21	34725807	0.00696287	IFNAR1	1e-200	IFNAR1	TRUE	reported	aVJE0f	2	1	TRUE	54219	NA	NA	0.0692630549757008	54219	1.13047066017478e-06	25528	TRUE	5.77015845608774e-274
rs2795108	C	T	C	T	0.0627552	0.0299	0.144999	0.1521	FALSE	FALSE	FALSE	9naZcp	0.0391	25254	9	75765478	outcome	TRUE	0.444446702634924	inferred	9	75765478	0.0086842	ANXA1	4.96020927395974e-13	ANXA1	TRUE	reported	AXBglk	2	1	TRUE	54219	NA	NA	0.000962246233673892	54219	2.31570388423015e-05	25254	TRUE	0.000579198810308348
rs360058	T	G	T	G	-0.709071	0.0345	0.36116	0.3695	FALSE	FALSE	FALSE	9naZcp	0.0294	25528	1	226076919	outcome	TRUE	0.240607625868115	inferred	1	226076919	0.00604422	LEFTY2	1e-200	LEFTY2	TRUE	reported	AxiGji	2	1	TRUE	54219	NA	NA	0.202451329322203	54219	5.39432783226511e-05	25528	TRUE	0
rs11246276	T	G	T	G	-0.394004	0.0054	0.162607	0.1662	FALSE	FALSE	FALSE	9naZcp	0.0439	20529	11	706284	outcome	TRUE	0.902101686545252	inferred	11	706284	0.0081037	EPS8L2	1e-200	EPS8L2	TRUE	reported	axoWxi	2	1	TRUE	54219	NA	NA	0.0417796187632958	54219	7.37110634145649e-07	20529	TRUE	4.81983419717294e-140
rs61736408	C	T	C	T	-0.481066	-0.019	0.158031	0.1667	FALSE	FALSE	FALSE	9naZcp	0.0387	24920	11	35456061	outcome	TRUE	0.623457516934318	inferred	11	35456061	0.00807515	PAMR1	1e-200	PAMR1	TRUE	reported	axRKl7	2	1	TRUE	54219	NA	NA	0.0614378067809287	54219	9.67314926492846e-06	24920	TRUE	4.45725530311947e-234
rs1034270	T	C	T	C	-0.366869	0.001	0.844608	0.8311	FALSE	FALSE	FALSE	9naZcp	0.0391	25402	13	102108397	outcome	TRUE	0.979595969663593	inferred	13	102108397	0.00809795	ITGBL1	1e-200	ITGBL1	TRUE	reported	aYJilU	2	1	TRUE	54219	NA	NA	0.0364753280600938	54219	2.57521063613497e-08	25402	TRUE	2.03047145487956e-142
rs12610821	G	C	G	C	0.306414	-0.05	0.0624265	0.0575	FALSE	TRUE	FALSE	9naZcp	0.0945	14266	19	719295	outcome	TRUE	0.59673571443303	inferred	19	719295	0.0123792	PALM	2.92415237784339e-135	PALM	TRUE	reported	AYQQLG	2	1	TRUE	54219	NA	NA	0.0111741978505898	54219	1.9625762458909e-05	14266	TRUE	3.27987115663149e-27
rs2022423	G	A	G	A	-0.123898	-0.0388	0.358838	0.3703	FALSE	FALSE	FALSE	9naZcp	0.0289	25528	6	46046859	outcome	TRUE	0.179414310477122	inferred	6	46046859	0.00654816	CLIC5	7.64363604926376e-80	CLIC5	TRUE	reported	AzSYTr	2	1	TRUE	54219	NA	NA	0.00655988515823511	54219	7.06080690796659e-05	25528	TRUE	9.1410517696588e-22
rs2300738	G	A	G	A	-0.0828751	-0.0369	0.0711789	0.0794	FALSE	FALSE	FALSE	9naZcp	0.0544	24874	12	22433636	outcome	TRUE	0.497575905311554	inferred	12	22433636	0.0122709	ST8SIA1	1.44012437117557e-11	ST8SIA1	TRUE	reported	B02fyt	2	1	TRUE	54219	NA	NA	0.000840610069925897	54219	1.84984862042234e-05	24874	TRUE	0.00125868398234716
rs8059267	C	T	C	T	0.0763991	-0.0471	0.407058	0.4069	FALSE	FALSE	FALSE	9naZcp	0.0291	25528	16	57680860	outcome	TRUE	0.105542677695276	inferred	16	57680860	0.00592241	ADGRG1	4.50090659145618e-38	ADGRG1	TRUE	reported	b2Kwvf	2	1	TRUE	54219	NA	NA	0.00305994140075169	54219	0.0001026191710555	25528	TRUE	2.52046746868405e-09
rs8017421	G	A	G	A	-0.962236	0.0193	0.0602145	0.0567	FALSE	FALSE	FALSE	9naZcp	0.0624	23638	14	74471016	outcome	TRUE	0.757097231575657	inferred	14	74471016	0.0130847	ENTPD5	1e-200	ENTPD5	TRUE	reported	B3j85q	2	1	TRUE	54219	NA	NA	0.0907000158734332	54219	4.04734009716638e-06	23638	TRUE	0
rs12122508	T	C	T	C	0.107348	0.0429	0.131786	0.129	FALSE	FALSE	FALSE	9naZcp	0.0435	24298	1	29524715	outcome	TRUE	0.324031595727133	inferred	1	29524715	0.00923693	MECR	3.20110559153496e-31	MECR	TRUE	reported	b46w7q	2	1	TRUE	54219	NA	NA	0.00248494388894083	54219	4.00298448146725e-05	24298	TRUE	1.67487476008287e-08
rs34722692	A	G	A	G	-0.424788	-0.0244	0.110638	0.1305	FALSE	FALSE	FALSE	9naZcp	0.0489	20609	19	3585519	outcome	TRUE	0.617795231392631	inferred	19	3585519	0.00973589	GIPC3	1e-200	GIPC3	TRUE	reported	b4Vsbq	2	1	TRUE	54219	NA	NA	0.0339211263492809	54219	1.2082085816861e-05	20609	TRUE	1.50555796594722e-110
rs1048135	A	G	A	G	-0.446228	-0.0115	0.45392	0.4589	FALSE	FALSE	FALSE	9naZcp	0.0279	25528	2	152139416	outcome	TRUE	0.680202819334561	inferred	2	152139416	0.00621202	NMI	1e-200	NMI	TRUE	reported	B5DuWW	2	1	TRUE	54219	NA	NA	0.0869020150394125	54219	6.6558207706008e-06	25528	TRUE	0
rs4950928	C	G	C	G	0.670303	-0.0588	0.790648	0.7903	FALSE	TRUE	FALSE	9naZcp	0.0347	25606	1	203155882	outcome	TRUE	0.0901656609906827	inferred	1	203155882	0.00725933	CHI3L1	1e-200	CHI3L1	TRUE	reported	B5PfTw	2	1	TRUE	54219	NA	NA	0.135888728417705	54219	0.000112134482190689	25606	TRUE	0
rs1471633	C	A	C	A	-0.114121	-0.03	0.517313	0.5284	FALSE	FALSE	FALSE	9naZcp	0.0276	25528	1	145723739	outcome	TRUE	0.27705602503262	inferred	1	145723739	0.00619978	PDZK1	1.15027054779012e-75	PDZK1	TRUE	reported	B8xExs	2	1	TRUE	54219	NA	NA	0.00621065539349066	54219	4.62829976483053e-05	25528	TRUE	1.95902557965034e-21
rs1805404	A	G	A	G	-0.156066	-0.0055	0.150498	0.177	FALSE	FALSE	FALSE	9naZcp	0.0376	25199	1	226589958	outcome	TRUE	0.883703041004179	inferred	1	226589958	0.00838141	PARP1	2.18927339822847e-77	PARP1	TRUE	reported	Ba7BQR	2	1	TRUE	54219	NA	NA	0.00635445682222747	54219	8.49181422107857e-07	25199	TRUE	3.91382184478747e-25
rs10142359	G	A	G	A	0.085356	0.0131	0.502156	0.4943	FALSE	FALSE	FALSE	9naZcp	0.0282	25528	14	73884540	outcome	TRUE	0.642261619422986	inferred	14	73884540	0.00620057	NUMB	4.0907223162167e-43	NUMB	TRUE	reported	bBCl58	2	1	TRUE	54219	NA	NA	0.0034830050706221	54219	8.45391619465532e-06	25528	TRUE	1.35470545705185e-13
rs55798945	G	T	G	T	0.272628	-0.0518	0.302585	0.3007	FALSE	FALSE	FALSE	9naZcp	0.0338	25402	16	669708	outcome	TRUE	0.125388155077455	inferred	16	669708	0.00653577	WFIKKN1	1e-200	WFIKKN1	TRUE	reported	bBFr7v	2	1	TRUE	54219	NA	NA	0.0310951766916498	54219	9.24596501343985e-05	25402	TRUE	6.48336589492221e-109
rs1859788	G	A	G	A	0.979239	0.056	0.686483	0.66	FALSE	FALSE	FALSE	9naZcp	0.0324	21434	7	99971834	outcome	TRUE	0.0839174202474861	inferred	7	99971834	0.00648824	PILRA	1e-200	PILRA	TRUE	reported	bCYBKZ	2	1	TRUE	54219	NA	NA	0.295841230714148	54219	0.000139367914741422	21434	TRUE	0
rs7513428	C	T	C	T	-0.240816	-0.0456	0.837914	0.8232	FALSE	FALSE	FALSE	9naZcp	0.0374	25402	1	167515272	outcome	TRUE	0.222748812456542	inferred	1	167515272	0.0079907	CREG1	1.58854674859775e-199	CREG1	TRUE	reported	Bdcar7	2	1	TRUE	54219	NA	NA	0.0164759522636052	54219	5.85231032919354e-05	25402	TRUE	2.11511235381016e-57
rs2235910	T	G	T	G	0.128391	-0.0093	0.611514	0.6209	FALSE	FALSE	FALSE	9naZcp	0.03	24776	1	17425829	outcome	TRUE	0.756560956355961	inferred	1	17425829	0.00645704	PADI2	5.61953007700138e-88	PADI2	TRUE	reported	bDISiw	2	1	TRUE	54219	NA	NA	0.00723954373924373	54219	3.87905171644184e-06	24776	TRUE	1.6918985703088e-27
rs12710562	G	A	G	A	0.280655	0.016	0.196353	0.2183	FALSE	FALSE	FALSE	9naZcp	0.0389	25402	22	38029723	outcome	TRUE	0.680844465137105	inferred	22	38029723	0.00792929	SH3BP1	1e-200	SH3BP1	TRUE	reported	beq7Pw	2	1	TRUE	54219	NA	NA	0.0225850196169163	54219	6.66045891082244e-06	25402	TRUE	2.48286290354128e-85
rs72643819	T	G	T	G	-0.188144	0.0192	0.377714	0.4014	FALSE	FALSE	FALSE	9naZcp	0.0294	25528	8	41167193	outcome	TRUE	0.51371680889053	inferred	8	41167193	0.00613069	SFRP1	1e-200	SFRP1	TRUE	reported	betrex	2	1	TRUE	54219	NA	NA	0.0170744674347317	54219	1.67077425865511e-05	25528	TRUE	3.75538295614223e-63
rs3782735	A	G	A	G	0.17446	0.0134	0.605385	0.5949	FALSE	FALSE	FALSE	9naZcp	0.0301	21894	12	6885076	outcome	TRUE	0.656187710325215	inferred	12	6885076	0.00619851	LAG3	2.72897778280809e-174	LAG3	TRUE	reported	Bexzmw	2	1	TRUE	54219	NA	NA	0.0144006484994634	54219	9.0528898137146e-06	21894	TRUE	8.34949373897162e-49
rs34449028	T	A	T	A	-0.359265	-0.0255	0.300642	0.3157	FALSE	TRUE	FALSE	9naZcp	0.036	20196	17	55085363	outcome	TRUE	0.4787382817329	inferred	17	55085363	0.00693051	SCPEP1	1e-200	SCPEP1	TRUE	reported	bgClna	2	1	TRUE	54219	NA	NA	0.047223169771953	54219	2.48451839846053e-05	20196	TRUE	4.31943846374323e-151
rs31226	C	T	C	T	-0.128196	-0.017	0.600226	0.6017	FALSE	FALSE	FALSE	9naZcp	0.0283	25862	5	53327571	outcome	TRUE	0.548035346543509	inferred	5	53327571	0.00619735	FST	4.66337134746994e-95	FST	TRUE	reported	BIQ1Rs	2	1	TRUE	54219	NA	NA	0.00783046058054421	54219	1.39537324360894e-05	25862	TRUE	2.44275449094814e-29
rs35249183	G	A	G	A	0.332778	-0.0447	0.0956417	0.0959	FALSE	FALSE	FALSE	9naZcp	0.0525	24298	1	12099345	outcome	TRUE	0.394531326007042	inferred	1	12099345	0.0104202	TNFRSF8	1e-200	TNFRSF8	TRUE	reported	BjkbXW	2	1	TRUE	54219	NA	NA	0.0184640861187844	54219	2.98365567505575e-05	24298	TRUE	7.88832275456484e-65
rs3135932	G	A	G	A	0.183359	-0.0283	0.160274	0.1842	FALSE	FALSE	FALSE	9naZcp	0.0394	24980	11	117864063	outcome	TRUE	0.472588289331928	inferred	11	117864063	0.00855191	IL10RA	5.57185748931924e-102	IL10RA	TRUE	reported	BK0AuI	2	1	TRUE	54219	NA	NA	0.00840767457862526	54219	2.06544576628397e-05	24980	TRUE	2.97009215531908e-30
rs2995310	T	C	T	C	-0.71037	-0.067	0.894364	0.893	FALSE	FALSE	FALSE	9naZcp	0.0453	24720	10	135082810	outcome	TRUE	0.139132645096907	inferred	10	135082810	0.00991364	ADAM8	1e-200	ADAM8	TRUE	reported	bkcZk5	2	1	TRUE	54219	NA	NA	0.0865108986943814	54219	8.849147628633e-05	24720	TRUE	0
rs1242331	G	A	G	A	0.0475296	-0.0052	0.662164	0.6547	FALSE	FALSE	FALSE	9naZcp	0.0309	25402	1	53392908	outcome	TRUE	0.866359239320609	inferred	1	53392908	0.00667516	SCP2	1.07646521362984e-12	SCP2	TRUE	reported	bNnVH5	2	1	TRUE	54219	NA	NA	0.000934250945663618	54219	1.11495034844062e-06	25402	TRUE	0.000103514733585315
rs2074417	T	C	T	C	0.608009	0.0405	0.398831	0.4008	FALSE	FALSE	FALSE	9naZcp	0.0281	25528	11	60697643	outcome	TRUE	0.149505273604837	inferred	11	60697643	0.0063705	TMEM132A	1e-200	TMEM132A	TRUE	reported	bpea0Z	2	1	TRUE	54219	NA	NA	0.143843616037698	54219	8.13728075689482e-05	25528	TRUE	0
rs4746	G	T	G	T	-0.325834	-0.007	0.449077	0.4489	FALSE	FALSE	FALSE	9naZcp	0.0278	25528	6	38650628	outcome	TRUE	0.801196769531087	inferred	6	38650628	0.00612216	GLO1	1e-200	GLO1	TRUE	reported	BPgMRR	2	1	TRUE	54219	NA	NA	0.0496513355145462	54219	2.4838344400377e-06	25528	TRUE	3.6548371065724e-193
rs11722554	A	G	A	G	-1.31708	0.0418	0.0374317	0.0341	FALSE	FALSE	FALSE	9naZcp	0.0881	22302	4	5016883	outcome	TRUE	0.635171316753786	inferred	4	5016883	0.0154869	CYTL1	1e-200	CYTL1	TRUE	reported	bPy2Nk	2	1	TRUE	54219	NA	NA	0.117699917549339	54219	1.00946554354869e-05	22302	TRUE	0
rs7149013	C	T	C	T	0.17598	0.0121	0.290612	0.3011	FALSE	FALSE	FALSE	9naZcp	0.0311	24743	14	105759840	outcome	TRUE	0.697226196519758	inferred	14	105759840	0.00676002	PACS2	2.12813904598273e-149	PACS2	TRUE	reported	BrEvdn	2	1	TRUE	54219	NA	NA	0.0123452626249808	54219	6.11828997107484e-06	24743	TRUE	6.94462195867244e-46
rs57529409	T	C	T	C	-1.08702	0.1055	0.0596754	0.0508	FALSE	FALSE	FALSE	9naZcp	0.0685	23914	21	42718262	outcome	TRUE	0.123524772741135	inferred	21	42718262	0.0130145	FAM3B	1e-200	FAM3B	TRUE	reported	bs6PbT	2	1	TRUE	54219	NA	NA	0.114003135430181	54219	9.91892930085245e-05	23914	TRUE	0
rs71386687	T	G	T	G	0.371239	0.0086	0.0783233	0.0758	FALSE	FALSE	FALSE	9naZcp	0.068	19524	16	2767894	outcome	TRUE	0.899359429268073	inferred	16	2767894	0.0108354	PRSS27	1e-200	PRSS27	TRUE	reported	bSyjD4	2	1	TRUE	54219	NA	NA	0.0211923521787403	54219	8.19321615802069e-07	19524	TRUE	3.04743747902245e-68
rs3741240	A	G	A	G	-0.33612	-0.0233	0.347788	0.345	FALSE	FALSE	FALSE	9naZcp	0.0292	25862	11	62186542	outcome	TRUE	0.424902288598939	inferred	11	62186542	0.00612629	SCGB1A1	1e-200	SCGB1A1	TRUE	reported	bTg8GP	2	1	TRUE	54219	NA	NA	0.0526006610159644	54219	2.46210701587306e-05	25862	TRUE	7.05269776371142e-201
rs2881930	C	T	C	T	0.179192	-0.0365	0.483335	0.4838	FALSE	FALSE	FALSE	9naZcp	0.0278	25528	2	202075752	outcome	TRUE	0.189199918200886	inferred	2	202075752	0.00624206	CASP10	3.09741929921668e-181	CASP10	TRUE	reported	BtOxuf	2	1	TRUE	54219	NA	NA	0.0149724968170798	54219	6.75280243924291e-05	25528	TRUE	1.22937924579714e-51
rs3750549	A	C	A	C	0.0769487	0.0084	0.386591	0.4018	FALSE	FALSE	FALSE	9naZcp	0.029	25528	9	71831026	outcome	TRUE	0.772080053939796	inferred	9	71831026	0.00629623	FXN	2.38946129434082e-34	FXN	TRUE	reported	bUMQBc	2	1	TRUE	54219	NA	NA	0.00274733190349718	54219	3.28683864059827e-06	25528	TRUE	2.51545561770239e-11
rs1799815	A	G	A	G	-0.101129	0.0801	0.0653905	0.062	FALSE	FALSE	FALSE	9naZcp	0.081	15440	19	7125519	outcome	TRUE	0.322717507387376	inferred	19	7125519	0.0126181	INSR	1.1048415538713e-15	INSR	TRUE	reported	bvAlFy	2	1	TRUE	54219	NA	NA	0.00118335155385874	54219	6.33397651595643e-05	15440	TRUE	0.00373326021245661
rs7824054	G	C	G	C	0.0486006	0.0206	0.666282	0.6537	FALSE	TRUE	FALSE	9naZcp	0.0344	16072	8	27716355	outcome	TRUE	0.549281446653495	inferred	8	27716355	0.00674818	PBK	5.93198439664972e-13	PBK	TRUE	reported	BVFrAK	2	1	TRUE	54219	NA	NA	0.000955782715363942	54219	2.23147480424635e-05	16072	TRUE	0.00353263642694739
rs1860147	T	C	T	C	-0.769842	-0.0279	0.258981	0.2602	FALSE	FALSE	FALSE	9naZcp	0.0317	25528	7	124130172	outcome	TRUE	0.378790956510363	inferred	7	124130172	0.00688795	GPR37	1e-200	GPR37	TRUE	reported	BVL2g2	2	1	TRUE	54219	NA	NA	0.187258024546712	54219	3.0345474875251e-05	25528	TRUE	0
rs4924450	A	G	A	G	-0.151836	-0.0021	0.708721	0.7076	FALSE	FALSE	FALSE	9naZcp	0.0319	25528	15	40597229	outcome	TRUE	0.947512597454777	inferred	15	40597229	0.00670636	PLCB2	1.72583789199018e-113	PLCB2	TRUE	reported	BVLSpp	2	1	TRUE	54219	NA	NA	0.00936598666060737	54219	1.69775252371711e-07	25528	TRUE	3.78155380185485e-37
rs7030849	T	C	T	C	-0.14421	-0.037	0.573469	0.561	FALSE	FALSE	FALSE	9naZcp	0.0284	25528	9	123969834	outcome	TRUE	0.192637279169995	inferred	9	123969834	0.00629543	C5	3.94457302075282e-116	C5	TRUE	reported	BXstbh	2	1	TRUE	54219	NA	NA	0.00958564625473618	54219	6.64898152202672e-05	25528	TRUE	1.79783415705803e-32
rs657693	G	A	G	A	-0.106383	-0.0504	0.368354	0.3608	FALSE	FALSE	FALSE	9naZcp	0.0352	19458	18	77162462	outcome	TRUE	0.15219586242879	inferred	18	77162462	0.00626453	NFATC1	1.11918015304231e-64	NFATC1	TRUE	reported	byBlud	2	1	TRUE	54219	NA	NA	0.00529088224162763	54219	0.00010536016172745	19458	TRUE	6.85183319815142e-14
rs11723339	T	C	T	C	-0.0497729	-0.0135	0.613523	0.6168	FALSE	FALSE	FALSE	9naZcp	0.0328	24776	4	4271886	outcome	TRUE	0.68064335966697	inferred	4	4271886	0.00644804	LYAR	1.17192548866257e-14	LYAR	TRUE	reported	bYDUXO	2	1	TRUE	54219	NA	NA	0.00109778663098159	54219	6.83786853284792e-06	24776	TRUE	6.86122446029669e-05
rs4762	A	G	A	G	0.710977	0.0569	0.116396	0.1233	FALSE	FALSE	FALSE	9naZcp	0.0417	24924	1	230845977	outcome	TRUE	0.172407614395488	inferred	1	230845977	0.00950971	AGT	1e-200	AGT	TRUE	reported	byvvzV	2	1	TRUE	54219	NA	NA	0.0934604425650069	54219	7.47028355426961e-05	24924	TRUE	0
rs2166631	T	C	T	C	-0.157211	0.0164	0.234269	0.2551	FALSE	FALSE	FALSE	9naZcp	0.0329	25861	10	73472882	outcome	TRUE	0.618145591094745	inferred	10	73472882	0.00750317	CDH23	1.77746067064293e-97	CDH23	TRUE	reported	BYZ44b	2	1	TRUE	54219	NA	NA	0.00803227092098079	54219	9.60903999161439e-06	25861	TRUE	1.65563263418581e-30
rs72692819	C	G	C	G	-0.288746	-0.0031	0.0770913	0.0791	FALSE	TRUE	FALSE	9naZcp	0.0532	24540	1	149903122	outcome	TRUE	0.953533024424185	inferred	1	149903122	0.0116868	SV2A	8.99497581530051e-135	SV2A	TRUE	reported	c1rrTc	2	1	TRUE	54219	NA	NA	0.01113378386639	54219	1.3837604092673e-07	24540	TRUE	8.05052205443632e-43
rs11810143	G	A	G	A	-1.45267	0.0378	0.114484	0.1294	FALSE	FALSE	FALSE	9naZcp	0.043	24498	1	161480649	outcome	TRUE	0.379363448768719	inferred	1	161480649	0.00959431	FCGR2A	1e-200	FCGR2A	TRUE	reported	c2H1VT	2	1	TRUE	54219	NA	NA	0.297177832075642	54219	3.15455290166538e-05	24498	TRUE	0
rs2243090	C	T	C	T	-0.0940479	0.0593	0.6572	0.6549	FALSE	FALSE	FALSE	9naZcp	0.0301	25528	17	4835217	outcome	TRUE	0.0488269489996102	inferred	17	4835217	0.00610336	ENO3	1.41971117232527e-53	ENO3	TRUE	reported	C38fQh	2	1	TRUE	54219	NA	NA	0.00436040578508149	54219	0.000152029406500736	25528	TRUE	1.3677344281932e-12
rs7045087	C	T	C	T	0.276143	0.0383	0.303182	0.316	FALSE	FALSE	FALSE	9naZcp	0.03	25528	9	32455262	outcome	TRUE	0.20171995443488	inferred	9	32455262	0.0067694	DDX58	1e-200	DDX58	TRUE	reported	c3MsSk	2	1	TRUE	54219	NA	NA	0.0297785210767107	54219	6.38475951579278e-05	25528	TRUE	2.07923265630026e-106
rs6489536	C	G	C	G	0.0991727	0.0189	0.336085	0.3344	FALSE	TRUE	FALSE	9naZcp	0.0294	25528	12	4491909	outcome	TRUE	0.520316800507367	inferred	12	4491909	0.00635334	FGF23	6.2690249747616e-55	FGF23	TRUE	reported	C5oRzo	2	1	TRUE	54219	NA	NA	0.00447401255176154	54219	1.6189713056324e-05	25528	TRUE	1.08854968809451e-16
rs3763978	G	C	G	C	0.481314	-0.0214	0.395253	0.416	FALSE	TRUE	FALSE	9naZcp	0.0282	25528	12	71533534	outcome	TRUE	0.447933169281727	inferred	12	71533534	0.00604321	TSPAN8	1e-200	TSPAN8	TRUE	reported	c73OY0	2	1	TRUE	54219	NA	NA	0.10474491088102	54219	2.2559879074792e-05	25528	TRUE	0
rs4316067	G	A	G	A	-0.115747	0.0235	0.299729	0.3023	FALSE	FALSE	FALSE	9naZcp	0.0301	25528	7	33081514	outcome	TRUE	0.434960784486111	inferred	7	33081514	0.00670611	NT5C3A	9.42106499588207e-67	NT5C3A	TRUE	reported	c7NcSd	2	1	TRUE	54219	NA	NA	0.0054646566481741	54219	2.38786405446178e-05	25528	TRUE	8.05472129452756e-20
rs6921438	A	G	A	G	-0.674741	-0.038	0.484215	0.4852	FALSE	FALSE	FALSE	9naZcp	0.0277	25528	6	43925607	outcome	TRUE	0.170112892311367	inferred	6	43925607	0.0059963	VEGFA	1e-200	VEGFA	TRUE	reported	c8Rh44	2	1	TRUE	54219	NA	NA	0.189328826307151	54219	7.37212808731106e-05	25528	TRUE	0
rs13050238	T	C	T	C	-0.368532	-0.184	0.03007	0.0339	FALSE	FALSE	FALSE	9naZcp	0.0957	21096	21	34997018	outcome	TRUE	0.0545208751343891	inferred	21	34997018	0.017924	CRYZL1	6.16453041959881e-94	CRYZL1	TRUE	reported	c9Qsys	2	1	TRUE	54219	NA	NA	0.00773698683449519	54219	0.000175217196089132	21096	TRUE	2.55934886703679e-20
rs254415	T	G	T	G	0.140067	0.0088	0.294474	0.3088	FALSE	FALSE	FALSE	9naZcp	0.031	25402	5	77071703	outcome	TRUE	0.776509266022783	inferred	5	77071703	0.0067785	TBCA	7.40116352782215e-95	TBCA	TRUE	reported	cA3YA2	2	1	TRUE	54219	NA	NA	0.00781379752472443	54219	3.17253821554977e-06	25402	TRUE	3.26499969051883e-30
rs6438087	A	G	A	G	-0.0644059	0.0181	0.632787	0.6291	FALSE	FALSE	FALSE	9naZcp	0.0287	25862	3	112366816	outcome	TRUE	0.528261536835889	inferred	3	112366816	0.00577241	CCDC80	6.57809286104193e-29	CCDC80	TRUE	reported	Ca6Y2Q	2	1	TRUE	54219	NA	NA	0.00229089623264353	54219	1.53800644791023e-05	25862	TRUE	5.91548214708715e-09
rs4242896	C	A	C	A	0.497343	0.0167	0.569056	0.5654	FALSE	FALSE	FALSE	9naZcp	0.0283	25528	12	8688999	outcome	TRUE	0.555119581793235	inferred	12	8688999	0.00593428	CLEC4D	1e-200	CLEC4D	TRUE	reported	cb2Svp	2	1	TRUE	54219	NA	NA	0.114692404731848	54219	1.36417906903862e-05	25528	TRUE	0
rs6458871	T	C	T	C	0.314034	0.0101	0.579896	0.5852	FALSE	FALSE	FALSE	9naZcp	0.0282	25528	6	52665977	outcome	TRUE	0.720226551679015	inferred	6	52665977	0.00625322	GSTA3	1e-200	GSTA3	TRUE	reported	CCgGeI	2	1	TRUE	54219	NA	NA	0.0444492268076179	54219	5.0252721161328e-06	25528	TRUE	2.55890617705495e-171
rs12371227	T	C	T	C	-0.652131	0.0173	0.134847	0.1411	FALSE	FALSE	FALSE	9naZcp	0.0416	24999	12	7176978	outcome	TRUE	0.677508510485828	inferred	12	7176978	0.00895256	C1S	1e-200	C1S	TRUE	reported	Cd7DmE	2	1	TRUE	54219	NA	NA	0.0891435014289339	54219	6.91854308919712e-06	24999	TRUE	0
rs1611115	C	T	C	T	1.1618	-0.0011	0.792417	0.7877	FALSE	FALSE	FALSE	9naZcp	0.0369	21434	9	136500515	outcome	TRUE	0.976218345719387	inferred	9	136500515	0.00755309	DBH	1e-200	DBH	TRUE	reported	cdlgeF	2	1	TRUE	54219	NA	NA	0.303811781588361	54219	4.14638781327715e-08	21434	TRUE	0
rs1667229	C	T	C	T	0.121136	-0.0032	0.551438	0.5468	FALSE	FALSE	FALSE	9naZcp	0.0283	25732	18	29142206	outcome	TRUE	0.90997172528246	inferred	18	29142206	0.00586041	TTR	6.42243917670427e-95	TTR	TRUE	reported	cdoj8F	2	1	TRUE	54219	NA	NA	0.00781890472229481	54219	4.96920694554169e-07	25732	TRUE	3.34917803179704e-31
rs2569491	A	G	A	G	0.402085	0.0369	0.316304	0.3318	FALSE	FALSE	FALSE	9naZcp	0.0298	25732	19	51584916	outcome	TRUE	0.215621511288726	inferred	19	51584916	0.00649191	KLK14	1e-200	KLK14	TRUE	reported	CdTac8	2	1	TRUE	54219	NA	NA	0.0660792783444079	54219	5.95874140771696e-05	25732	TRUE	3.48173394804172e-249
rs2461286	G	A	G	A	-1.02774	-0.0509	0.660192	0.6632	FALSE	FALSE	FALSE	9naZcp	0.0388	19840	16	203254	outcome	TRUE	0.189568837178774	inferred	16	203254	0.00651992	HBZ	1e-200	HBZ	TRUE	reported	Ce38og	2	1	TRUE	54219	NA	NA	0.314268375841741	54219	8.67434225608164e-05	19840	TRUE	0
rs12034138	T	C	T	C	0.203319	0.0118	0.134211	0.1436	FALSE	FALSE	FALSE	9naZcp	0.0424	24920	1	218692641	outcome	TRUE	0.780780627859105	inferred	1	218692641	0.00938743	TGFB2	5.03500608787903e-104	TGFB2	TRUE	reported	cE3JGO	2	1	TRUE	54219	NA	NA	0.00857799087006859	54219	3.10826308095485e-06	24920	TRUE	1.10732457357067e-32
rs3136630	T	C	T	C	-0.251724	-0.0335	0.303895	0.3092	FALSE	FALSE	FALSE	9naZcp	0.0301	25862	10	5997820	outcome	TRUE	0.265726978983779	inferred	10	5997820	0.00666245	IL15RA	1e-200	IL15RA	TRUE	reported	cenZ7J	2	1	TRUE	54219	NA	NA	0.0256542276958894	54219	4.78968883895824e-05	25862	TRUE	4.72485051718586e-93
rs1801020	G	A	G	A	1.16733	-0.067	0.732152	0.7329	FALSE	FALSE	FALSE	9naZcp	0.0351	20808	5	176836532	outcome	TRUE	0.056283779145376	inferred	5	176836532	0.00698509	F12	1e-200	F12	TRUE	reported	CFxPnk	2	1	TRUE	54219	NA	NA	0.339985954628683	54219	0.000175093784369347	20808	TRUE	0
rs6904946	C	T	C	T	0.073672	0.0024	0.445505	0.4506	FALSE	FALSE	FALSE	9naZcp	0.0277	25528	6	167433948	outcome	TRUE	0.930955603871809	inferred	6	167433948	0.00619605	CEP43	1.33137378083114e-32	CEP43	TRUE	reported	CG2HHp	2	1	TRUE	54219	NA	NA	0.00260080996625939	54219	2.94089861393457e-07	25528	TRUE	2.87757710423464e-11
rs9418120	A	G	A	G	0.0718759	-0.0089	0.273381	0.2834	FALSE	FALSE	FALSE	9naZcp	0.0311	25528	10	35060501	outcome	TRUE	0.774745137101301	inferred	10	35060501	0.0069951	PARD3	9.11800865274664e-25	PARD3	TRUE	reported	Cg3Fv3	2	1	TRUE	54219	NA	NA	0.00194356179844378	54219	3.20830078083662e-06	25528	TRUE	2.46799512912582e-08
rs4399275	G	T	G	T	0.216467	0.0582	0.427988	0.4323	FALSE	FALSE	FALSE	9naZcp	0.0319	25528	10	85918938	outcome	TRUE	0.0680838557417728	inferred	10	85918938	0.00609766	C10orf99	1e-200	GPR15L	TRUE	reported	Cg4iLY	2	1	TRUE	54219	NA	NA	0.0227165332915997	54219	0.000130384272889213	25528	TRUE	1.93716288407103e-76
rs2781668	T	C	T	C	-0.235855	0.0594	0.165166	0.1739	FALSE	FALSE	FALSE	9naZcp	0.0377	25199	6	131897278	outcome	TRUE	0.115118750167673	inferred	6	131897278	0.00804544	ARG1	6.59173895244304e-189	ARG1	TRUE	reported	cHLd5L	2	1	TRUE	54219	NA	NA	0.0156036105899614	54219	9.85141392939421e-05	25199	TRUE	5.81230849037772e-52
rs114678888	A	C	A	C	-0.473892	0.1057	0.038345	0.0349	FALSE	FALSE	FALSE	9naZcp	0.1047	17128	1	153595448	outcome	TRUE	0.312710408551411	inferred	1	153595448	0.0157327	S100A13	2.54097270554931e-199	S100A13	TRUE	reported	ChnV4w	2	1	TRUE	54219	NA	NA	0.0164592151554232	54219	5.95079277206841e-05	17128	TRUE	1.52924639962902e-43
rs2083336	G	T	G	T	-0.0689811	-0.0067	0.411303	0.4033	FALSE	FALSE	FALSE	9naZcp	0.0284	25528	3	139201272	outcome	TRUE	0.813498245893468	inferred	3	139201272	0.00624212	RBP2	2.17020120356836e-28	RBP2	TRUE	reported	cIGEDZ	2	1	TRUE	54219	NA	NA	0.00224741555620433	54219	2.18036505785621e-06	25528	TRUE	1.40088333574764e-09
rs74461473	T	C	T	C	-0.201239	0.0211	0.108159	0.1155	FALSE	FALSE	FALSE	9naZcp	0.046	24298	3	50250747	outcome	TRUE	0.646452736703774	inferred	3	50250747	0.00966223	SEMA3F	2.4456820721044e-96	SEMA3F	TRUE	reported	cj3qRF	2	1	TRUE	54219	NA	NA	0.00793730727937842	54219	8.65985673669167e-06	24298	TRUE	4.60643882893989e-29
rs2107538	T	C	T	C	-0.230746	-0.0498	0.193322	0.2086	FALSE	FALSE	FALSE	9naZcp	0.0363	25402	17	34207780	outcome	TRUE	0.170094313099271	inferred	17	34207780	0.00769727	CCL5	1.91866874067023e-197	CCL5	TRUE	reported	CkkbK6	2	1	TRUE	54219	NA	NA	0.0163049667165625	54219	7.40934025799583e-05	25402	TRUE	6.51454940776397e-56
rs146596903	T	C	T	C	0.285849	0.0106	0.685223	0.6757	FALSE	FALSE	FALSE	9naZcp	0.0353	16198	2	160975557	outcome	TRUE	0.763961081058617	inferred	2	160975557	0.00628215	ITGB6	1e-200	ITGB6	TRUE	reported	CLCldw	2	1	TRUE	54219	NA	NA	0.036782858002916	54219	5.56739626512738e-06	16198	TRUE	8.34049949999657e-102
rs1050239	A	G	A	G	-0.432881	0.0345	0.236553	0.2422	FALSE	FALSE	FALSE	9naZcp	0.0377	21434	11	6415463	outcome	TRUE	0.360128970701386	inferred	11	6415463	0.00685018	SMPD1	1e-200	SMPD1	TRUE	reported	Cln7fS	2	1	TRUE	54219	NA	NA	0.0686014294966515	54219	3.90729156356682e-05	21434	TRUE	3.88232627334409e-231
rs12597479	T	G	T	G	-0.0813992	0.0705	0.513319	0.52	FALSE	FALSE	FALSE	9naZcp	0.0281	25528	16	8903589	outcome	TRUE	0.0121108862006285	inferred	16	8903589	0.00605601	CARHSP1	3.47456147497044e-41	CARHSP1	TRUE	reported	cmW0yY	2	1	TRUE	54219	NA	NA	0.00332113761013509	54219	0.000246533390220722	25528	TRUE	3.17167839639115e-08
rs262493	A	C	A	C	-0.0915977	-0.0367	0.717496	0.7106	FALSE	FALSE	FALSE	9naZcp	0.0306	25528	2	63845066	outcome	TRUE	0.230393277976039	inferred	2	63845066	0.00674243	MDH1	4.89666056610404e-42	MDH1	TRUE	reported	CNf9DI	2	1	TRUE	54219	NA	NA	0.00339253936692652	54219	5.63484582904048e-05	25528	TRUE	2.18876987001819e-11
rs12720707	A	G	A	G	0.125271	-0.0871	0.0795711	0.0743	FALSE	FALSE	FALSE	9naZcp	0.0558	24118	1	186957996	outcome	TRUE	0.118539819737022	inferred	1	186957996	0.0112576	PLA2G4A	9.20237654805668e-29	PLA2G4A	TRUE	reported	cnFMxY	2	1	TRUE	54219	NA	NA	0.00227867942806439	54219	0.000101022651052465	24118	TRUE	1.09782921382155e-06
rs1352846	G	A	G	A	1.21188	-0.0362	0.284388	0.2836	FALSE	FALSE	FALSE	9naZcp	0.0312	25736	4	72617775	outcome	TRUE	0.24594442604405	inferred	4	72617775	0.00683268	GC	1e-200	GC	TRUE	reported	COwJFb	2	1	TRUE	54219	NA	NA	0.367181481626651	54219	5.23091831500563e-05	25736	TRUE	0
rs4280762	T	C	T	C	-0.087721	0.0469	0.0953695	0.1059	FALSE	FALSE	FALSE	9naZcp	0.0492	24720	4	78352799	outcome	TRUE	0.340462388782272	inferred	4	78352799	0.0104881	CXCL13	6.06876051876801e-17	CXCL13	TRUE	reported	cPB6qf	2	1	TRUE	54219	NA	NA	0.00128859972132343	54219	3.6760904331202e-05	24720	TRUE	0.000100549526858775
rs11047635	C	T	C	T	0.284731	0.0321	0.28856	0.2995	FALSE	FALSE	FALSE	9naZcp	0.0315	25402	12	24948166	outcome	TRUE	0.308180360044188	inferred	12	24948166	0.00669721	BCAT1	1e-200	BCAT1	TRUE	reported	CPEYMI	2	1	TRUE	54219	NA	NA	0.0322629128359188	54219	4.08825037449412e-05	25402	TRUE	1.82334103448757e-117
rs4819959	A	G	A	G	0.836295	-0.0343	0.498622	0.4998	FALSE	FALSE	FALSE	9naZcp	0.0281	25528	22	17586631	outcome	TRUE	0.222222138680938	inferred	22	17586631	0.00624025	IL17RA	1e-200	IL17RA	TRUE	reported	cpFYCV	2	1	TRUE	54219	NA	NA	0.248836470852864	54219	5.83670153935716e-05	25528	TRUE	0
rs35486529	T	C	T	C	-0.102946	-0.0168	0.253634	0.2739	FALSE	FALSE	FALSE	9naZcp	0.0316	25528	8	22251868	outcome	TRUE	0.594971496951515	inferred	8	22251868	0.00717886	SLC39A14	1.22772189202732e-46	SLC39A14	TRUE	reported	cqmEA9	2	1	TRUE	54219	NA	NA	0.00377857788710815	54219	1.10727839069012e-05	25528	TRUE	1.72382833719925e-14
rs13078881	C	G	C	G	-1.63555	0.0667	0.0422661	0.0414	FALSE	TRUE	FALSE	9naZcp	0.0798	23036	3	15686693	outcome	TRUE	0.403245145930307	inferred	3	15686693	0.0151461	BTD	1e-200	BTD	TRUE	reported	cqWUfb	2	1	TRUE	54219	NA	NA	0.17700573469955	54219	3.0329367296695e-05	23036	TRUE	0
rs2223286	C	T	C	T	-0.407092	0.0403	0.319473	0.3294	FALSE	FALSE	FALSE	9naZcp	0.0295	25732	1	169665632	outcome	TRUE	0.171907046399281	inferred	1	169665632	0.00637152	SELL	1e-200	SELL	TRUE	reported	cRCpTk	2	1	TRUE	54219	NA	NA	0.0700222571644136	54219	7.25261752836249e-05	25732	TRUE	1.52164045503698e-263
rs230509	A	G	A	G	-0.119493	0.0274	0.663425	0.6631	FALSE	FALSE	FALSE	9naZcp	0.0297	25532	4	103478265	outcome	TRUE	0.35623711068068	inferred	4	103478265	0.00654372	NFKB1	1.70176661703413e-74	NFKB1	TRUE	reported	cTrjkd	2	1	TRUE	54219	NA	NA	0.00611275721024491	54219	3.33367251158414e-05	25532	TRUE	1.17030641459722e-21
rs17669311	A	G	A	G	0.320152	0.0389	0.380707	0.3853	FALSE	FALSE	FALSE	9naZcp	0.0285	25732	17	13837051	outcome	TRUE	0.172280621941399	inferred	17	13837051	0.00643859	HS3ST3B1	1e-200	HS3ST3B1	TRUE	reported	cTuHD1	2	1	TRUE	54219	NA	NA	0.043614259785205	54219	7.23999476857856e-05	25732	TRUE	4.39598523736016e-159
rs2239749	G	A	G	A	-1.11173	0.003	0.453461	0.4492	FALSE	FALSE	FALSE	9naZcp	0.028	25528	22	37331305	outcome	TRUE	0.914675647748153	inferred	22	37331305	0.00628264	CSF2RB	1e-200	CSF2RB	TRUE	reported	CTzy1Z	2	1	TRUE	54219	NA	NA	0.366099914668697	54219	4.49721330177755e-07	25528	TRUE	0
rs13070475	A	G	A	G	0.0969185	0.0412	0.637343	0.6374	FALSE	FALSE	FALSE	9naZcp	0.0293	25528	3	59969336	outcome	TRUE	0.159681563608921	inferred	3	59969336	0.00649071	FHIT	2.04456065929587e-50	FHIT	TRUE	reported	CVJ4iE	2	1	TRUE	54219	NA	NA	0.0040955398035592	54219	7.74538102785143e-05	25528	TRUE	3.2701086578682e-13
rs7405611	A	G	A	G	0.148377	-0.0414	0.627354	0.6245	FALSE	FALSE	FALSE	9naZcp	0.0286	25528	17	39691412	outcome	TRUE	0.14774225834628	inferred	17	39691412	0.0062382	KRT19	4.75335225942813e-125	KRT19	TRUE	reported	cVRY6g	2	1	TRUE	54219	NA	NA	0.0103269210521526	54219	8.20824293750941e-05	25528	TRUE	1.89893438479853e-34
rs34171180	C	T	C	T	-0.269463	0.031	0.202705	0.2135	FALSE	FALSE	FALSE	9naZcp	0.0414	16198	2	119917240	outcome	TRUE	0.453982419209758	inferred	2	119917240	0.00736913	C1QL2	1e-200	C1QL2	TRUE	reported	cWBdZS	2	1	TRUE	54219	NA	NA	0.0240685363991466	54219	3.46178349307482e-05	16198	TRUE	2.11734292717431e-63
rs163352	C	G	C	G	-0.314865	0.0364	0.804178	0.7905	FALSE	TRUE	FALSE	9naZcp	0.0383	25402	3	3098041	outcome	TRUE	0.341913287766134	inferred	3	3098041	0.00759936	CNTN4	1e-200	CNTN4	TRUE	reported	CwmSWa	2	1	TRUE	54219	NA	NA	0.0306917165959266	54219	3.55595338490788e-05	25402	TRUE	4.53818206884446e-112
rs848217	G	A	G	A	-0.0436634	-0.0235	0.496827	0.4975	FALSE	FALSE	FALSE	9naZcp	0.0278	25528	1	16272250	outcome	TRUE	0.39793010922705	inferred	1	16272250	0.00613127	ZBTB17	1.06807069659369e-12	ZBTB17	TRUE	reported	CY4LPM	2	1	TRUE	54219	NA	NA	0.000934528789109348	54219	2.7993113845048e-05	25528	TRUE	0.000863976392184171
rs10851591	G	A	G	A	0.432841	-0.017	0.67695	0.6815	FALSE	FALSE	FALSE	9naZcp	0.03	25528	15	56003705	outcome	TRUE	0.570940671802888	inferred	15	56003705	0.00646786	PRTG	1e-200	PRTG	TRUE	reported	CYmGBv	2	1	TRUE	54219	NA	NA	0.0763010523219285	54219	1.25796079158206e-05	25528	TRUE	6.17029484550182e-298
rs1805335	G	A	G	A	-0.0567731	-0.0057	0.546944	0.5459	FALSE	FALSE	FALSE	9naZcp	0.0274	25862	9	110081018	outcome	TRUE	0.835206170048549	inferred	9	110081018	0.00622333	RAD23B	7.33330925274153e-20	RAD23B	TRUE	reported	CYx8wY	2	1	TRUE	54219	NA	NA	0.00153263221192885	54219	1.67347542213081e-06	25862	TRUE	5.39790821071477e-07
rs4949912	A	G	A	G	-0.129618	0.0248	0.266095	0.2597	FALSE	FALSE	FALSE	9naZcp	0.0317	25658	1	86063089	outcome	TRUE	0.434018084190514	inferred	1	86063089	0.00676716	CCN1	8.9680908671559e-82	CCN1	TRUE	reported	CztLWM	2	1	TRUE	54219	NA	NA	0.00672130156088197	54219	2.38553355605905e-05	25658	TRUE	2.01018056828534e-24
rs2310170	G	T	G	T	-0.517554	0.0219	0.401649	0.4082	FALSE	FALSE	FALSE	9naZcp	0.0278	25857	2	102616154	outcome	TRUE	0.430831378207262	inferred	2	102616154	0.00610781	IL1R2	1e-200	IL1R2	TRUE	reported	D0Q5lD	2	1	TRUE	54219	NA	NA	0.116947595266671	54219	2.40017922178935e-05	25857	TRUE	0
rs28497692	T	G	T	G	-0.20784	0.1511	0.0387853	0.04	FALSE	FALSE	FALSE	9naZcp	0.0825	22724	8	82412691	outcome	TRUE	0.0670236883048382	inferred	8	82412691	0.0149947	FABP9	1.09269762718891e-43	FABP9	TRUE	reported	d0XItu	2	1	TRUE	54219	NA	NA	0.00353110772901466	54219	0.000147608159773352	22724	TRUE	2.09117956853718e-09
rs4253306	T	G	T	G	-0.560938	-0.0132	0.109008	0.1071	FALSE	FALSE	FALSE	9naZcp	0.0473	24720	4	187174030	outcome	TRUE	0.780191283863633	inferred	4	187174030	0.00917843	KLKB1	1e-200	KLKB1	TRUE	reported	d4OiAb	2	1	TRUE	54219	NA	NA	0.0644502112631282	54219	3.15072779842939e-06	24720	TRUE	2.63514282967545e-247
rs7333	T	C	T	C	-0.892743	0.0248	0.176731	0.19	FALSE	FALSE	FALSE	9naZcp	0.0368	25402	1	59041220	outcome	TRUE	0.50036659904388	inferred	1	59041220	0.00844241	TACSTD2	1e-200	TACSTD2	TRUE	reported	d50C4r	2	1	TRUE	54219	NA	NA	0.170981383950761	54219	1.78799476312893e-05	25402	TRUE	0
rs7975385	C	T	C	T	0.121035	-0.025	0.24475	0.2515	FALSE	FALSE	FALSE	9naZcp	0.0334	25402	12	49190992	outcome	TRUE	0.454156819827304	inferred	12	49190992	0.00718065	CACNB3	9.51699848112937e-64	CACNB3	TRUE	reported	D5bmMn	2	1	TRUE	54219	NA	NA	0.00521301581800897	54219	2.20568651392799e-05	25402	TRUE	5.87254165768657e-19
rs2556106	T	G	T	G	-0.378822	-0.041	0.864338	0.8634	FALSE	FALSE	FALSE	9naZcp	0.0425	24920	2	160654524	outcome	TRUE	0.334692148107316	inferred	2	160654524	0.00843645	CD302	1e-200	CD302	TRUE	reported	d7fNqF	2	1	TRUE	54219	NA	NA	0.0358556411655831	54219	3.73474067663703e-05	24920	TRUE	7.57305376568031e-130
rs6873545	C	T	C	T	-0.685115	0.0202	0.27604	0.2729	FALSE	FALSE	FALSE	9naZcp	0.0313	25402	5	42631264	outcome	TRUE	0.518689116398649	inferred	5	42631264	0.00691009	GHR	1e-200	GHR	TRUE	reported	dauHDT	2	1	TRUE	54219	NA	NA	0.153482840339729	54219	1.6397333353484e-05	25402	TRUE	0
rs2243191	C	T	C	T	0.359139	-0.0531	0.777103	0.7734	FALSE	FALSE	FALSE	9naZcp	0.0336	25528	1	207015957	outcome	TRUE	0.114025100406087	inferred	1	207015957	0.00709607	IL19	1e-200	IL19	TRUE	reported	dbVrPn	2	1	TRUE	54219	NA	NA	0.0451134111879739	54219	9.7832968672437e-05	25528	TRUE	7.46813308516238e-162
rs2071387	G	A	G	A	0.121375	0.046	0.190098	0.2052	FALSE	FALSE	FALSE	9naZcp	0.0343	25735	3	139257603	outcome	TRUE	0.179885431925449	inferred	3	139257603	0.0080107	RBP1	7.39945954312723e-52	RBP1	TRUE	reported	dcBuin	2	1	TRUE	54219	NA	NA	0.0042164505823341	54219	6.98886497469502e-05	25735	TRUE	7.13213657503206e-14
rs4236047	T	C	T	C	-0.211254	-0.0209	0.716873	0.7026	FALSE	FALSE	FALSE	9naZcp	0.0305	25528	6	35691640	outcome	TRUE	0.493188763037774	inferred	6	35691640	0.00685051	FKBP5	1e-200	FKBP5	TRUE	reported	DCLL7x	2	1	TRUE	54219	NA	NA	0.0172376126021401	54219	1.8395099430966e-05	25528	TRUE	1.43778741239683e-63
rs3796939	A	T	A	T	-0.0973696	-0.0531	0.915372	0.9055	FALSE	TRUE	FALSE	9naZcp	0.0503	24540	4	108948091	outcome	TRUE	0.291120834084256	inferred	4	108948091	0.0114285	HADH	1.59734968335354e-17	HADH	TRUE	reported	deusak	2	1	TRUE	54219	NA	NA	0.00133706264639953	54219	4.54144633090831e-05	24540	TRUE	0.000105024152807951
rs486906	T	G	T	G	0.720011	0.0206	0.615101	0.6055	FALSE	FALSE	FALSE	9naZcp	0.029	25528	1	179863237	outcome	TRUE	0.477490327679193	inferred	1	179863237	0.00635811	TOR1AIP1	1e-200	TOR1AIP1	TRUE	reported	dF5ArE	2	1	TRUE	54219	NA	NA	0.191285458968427	54219	1.97672882436327e-05	25528	TRUE	0
rs117724680	C	T	C	T	0.388696	-0.0184	0.0657726	0.0621	FALSE	FALSE	FALSE	9naZcp	0.0742	18745	9	99906465	outcome	TRUE	0.804151090867548	inferred	9	99906465	0.0114823	CTSV	1e-200	CTSV	TRUE	reported	DGDVZn	2	1	TRUE	54219	NA	NA	0.020698706610637	54219	3.28085702910131e-06	18745	TRUE	5.93526266652887e-64
rs17013212	T	C	T	C	-0.167718	-0.0047	0.141335	0.1477	FALSE	FALSE	FALSE	9naZcp	0.0394	25380	4	88754060	outcome	TRUE	0.905046128562573	inferred	4	88754060	0.00820156	MEPE	6.07015806341035e-93	MEPE	TRUE	reported	DiZx0i	2	1	TRUE	54219	NA	NA	0.00765409793165456	54219	5.6071946894352e-07	25380	TRUE	2.84200429842117e-30
rs1857513	A	G	A	G	0.493029	-0.027	0.164226	0.1798	FALSE	FALSE	FALSE	9naZcp	0.0382	25528	1	110993457	outcome	TRUE	0.479686869702265	inferred	1	110993457	0.00621172	PROK1	1e-200	PROK1	TRUE	reported	dj2jSn	2	1	TRUE	54219	NA	NA	0.104098821517364	54219	1.95708432261082e-05	25528	TRUE	0
rs17817077	A	G	A	G	0.281301	-0.014	0.384158	0.3837	FALSE	FALSE	FALSE	9naZcp	0.0294	25606	18	72209543	outcome	TRUE	0.633938683881346	inferred	18	72209543	0.00624637	CNDP1	1e-200	CNDP1	TRUE	reported	DJfVpA	2	1	TRUE	54219	NA	NA	0.0360580741422863	54219	8.85624751582257e-06	25606	TRUE	1.81333433371863e-137
rs3752102	A	C	A	C	-0.222923	0.0386	0.465315	0.4652	FALSE	FALSE	FALSE	9naZcp	0.0315	21434	15	93616014	outcome	TRUE	0.220425742471614	inferred	15	93616014	0.00594014	RGMA	1e-200	RGMA	TRUE	reported	DjigFU	2	1	TRUE	54219	NA	NA	0.0253188218512741	54219	7.00584257252764e-05	21434	TRUE	2.83881285022133e-79
rs1799841	G	A	G	A	0.712956	0.0046	0.445752	0.4459	FALSE	FALSE	FALSE	9naZcp	0.0275	25861	20	23860178	outcome	TRUE	0.867155462266684	inferred	20	23860178	0.0059942	CST5	1e-200	CST5	TRUE	reported	djULb7	2	1	TRUE	54219	NA	NA	0.206935886965333	54219	1.08202695440516e-06	25861	TRUE	0
rs2233546	T	C	T	C	-0.367745	-0.0611	0.0506564	0.0627	FALSE	FALSE	FALSE	9naZcp	0.0712	23036	11	76813961	outcome	TRUE	0.390811812342657	inferred	11	76813961	0.0143773	OMP	2.6668586645214e-144	OMP	TRUE	reported	Dkwcso	2	1	TRUE	54219	NA	NA	0.0119232345511507	54219	3.19697460289578e-05	23036	TRUE	6.73720917280467e-40
rs1142345	C	T	C	T	-1.1045	0.0051	0.0486141	0.0503	FALSE	FALSE	FALSE	9naZcp	0.0665	23914	6	18130918	outcome	TRUE	0.938868784207517	inferred	6	18130918	0.014476	TPMT	1e-200	TPMT	TRUE	reported	DLnGKh	2	1	TRUE	54219	NA	NA	0.0969626591776236	54219	2.45969383568953e-07	23914	TRUE	0
rs7789303	G	A	G	A	-0.306329	0.0335	0.282302	0.2893	FALSE	FALSE	FALSE	9naZcp	0.0326	25528	7	142552547	outcome	TRUE	0.304134559779111	inferred	7	142552547	0.00699918	EPHB6	1e-200	EPHB6	TRUE	reported	dmFFhr	2	1	TRUE	54219	NA	NA	0.0341245965080977	54219	4.13669673195735e-05	25528	TRUE	6.70049579201635e-125
rs1902708	T	C	T	C	0.140918	0.0117	0.962757	0.9621	FALSE	FALSE	FALSE	9naZcp	0.0827	22302	10	98004532	outcome	TRUE	0.887494541337092	inferred	10	98004532	0.0165279	BLNK	1.51390979891982e-17	BLNK	TRUE	reported	DoIZXj	2	1	TRUE	54219	NA	NA	0.00133899882517215	54219	8.97543387221931e-07	22302	TRUE	7.37383330942243e-06
rs28362947	G	C	G	C	0.254804	0.0086	0.259067	0.2653	FALSE	TRUE	FALSE	9naZcp	0.0317	25528	11	57369008	outcome	TRUE	0.786165401155834	inferred	11	57369008	0.00694954	UBE2L6	1e-200	UBE2L6	TRUE	reported	dq8Fe2	2	1	TRUE	54219	NA	NA	0.0241951247390675	54219	2.88333006814526e-06	25528	TRUE	8.11585045294123e-93
rs73054085	T	C	T	C	0.0953342	-0.0222	0.19069	0.1958	FALSE	FALSE	FALSE	9naZcp	0.0357	25402	3	25711828	outcome	TRUE	0.534041334145307	inferred	3	25711828	0.00782516	TOP2B	3.82736604809816e-34	TOP2B	TRUE	reported	DQS4yx	2	1	TRUE	54219	NA	NA	0.00273016064639928	54219	1.52240144783158e-05	25402	TRUE	1.95431386227317e-10
rs2493214	G	A	G	A	-0.183352	0.0278	0.205119	0.2297	FALSE	FALSE	FALSE	9naZcp	0.0354	25325	1	7994420	outcome	TRUE	0.432271403589261	inferred	1	7994420	0.00742701	TNFRSF9	1.4655478409559e-134	TNFRSF9	TRUE	reported	Drl9pY	2	1	TRUE	54219	NA	NA	0.0111161168078681	54219	2.4353272940981e-05	25325	TRUE	4.22185844122434e-40
rs17552047	A	G	A	G	-0.866784	0.0284	0.275064	0.2774	FALSE	FALSE	FALSE	9naZcp	0.032	25736	13	53602462	outcome	TRUE	0.374809766196449	inferred	13	53602462	0.00734834	OLFM4	1e-200	OLFM4	TRUE	reported	DrMJDH	2	1	TRUE	54219	NA	NA	0.204220955106456	54219	3.060667375698e-05	25736	TRUE	0
rs281439	C	G	C	G	0.807	0.0313	0.77286	0.7625	FALSE	TRUE	FALSE	9naZcp	0.0356	21560	19	10400110	outcome	TRUE	0.379285535153149	inferred	19	10400110	0.0070358	ICAM5	1e-200	ICAM5	TRUE	reported	duA8DY	2	1	TRUE	54219	NA	NA	0.195269739757132	54219	3.58562311667565e-05	21560	TRUE	0
rs214068	C	T	C	T	-0.401848	0.0023	0.584487	0.5868	FALSE	FALSE	FALSE	9naZcp	0.0285	25402	11	17305650	outcome	TRUE	0.935679141571351	inferred	11	17305650	0.00617233	NUCB2	1e-200	NUCB2	TRUE	reported	DUfroA	2	1	TRUE	54219	NA	NA	0.0725101851207065	54219	2.56408326419029e-07	25402	TRUE	1.30089647828394e-287
rs17102261	G	T	G	T	0.13264	-0.0473	0.163728	0.18	FALSE	FALSE	FALSE	9naZcp	0.038	25402	12	54126732	outcome	TRUE	0.213228498671412	inferred	12	54126732	0.00815729	CALCOCO1	1.88755667306853e-59	CALCOCO1	TRUE	reported	dutBao	2	1	TRUE	54219	NA	NA	0.0048529853859157	54219	6.09950906355288e-05	25402	TRUE	3.6547806134634e-16
rs6467443	T	G	T	G	0.101672	0.0347	0.211914	0.2169	FALSE	FALSE	FALSE	9naZcp	0.0354	25402	7	132238011	outcome	TRUE	0.326974578695987	inferred	7	132238011	0.0076261	PLXNA4	1.50626019702591e-40	PLXNA4	TRUE	reported	dvnISs	2	1	TRUE	54219	NA	NA	0.00326768959669537	54219	3.78270331922979e-05	25402	TRUE	1.8524543148829e-11
rs1056914	G	T	G	T	-0.0553682	0.0254	0.502536	0.4376	FALSE	FALSE	FALSE	9naZcp	0.0405	14866	19	49519855	outcome	TRUE	0.530554036629892	inferred	19	49519855	0.00571595	CGB5,CGB8,CGB3	3.43716198617536e-22	CGB3_CGB5_CGB8	TRUE	reported	dVOTrw	2	1	TRUE	54219	NA	NA	0.00172765699882037	54219	2.64612403801337e-05	14866	TRUE	8.27686068939152e-05
rs4873	G	C	G	C	-0.177234	0.034	0.272417	0.2811	FALSE	TRUE	FALSE	9naZcp	0.0323	25528	5	89703641	outcome	TRUE	0.292509878183886	inferred	5	89703641	0.00690788	CETN3	3.55631318568975e-145	CETN3	TRUE	reported	dVrm38	2	1	TRUE	54219	NA	NA	0.0119957618086375	54219	4.34061406233078e-05	25528	TRUE	3.10348608029141e-42
rs11761540	T	C	T	C	-0.153752	0.011	0.34949	0.3601	FALSE	FALSE	FALSE	9naZcp	0.0297	25148	7	157907394	outcome	TRUE	0.711106547594804	inferred	7	157907394	0.00637337	PTPRN2	1.39636836105592e-128	PTPRN2	TRUE	reported	DvsyJk	2	1	TRUE	54219	NA	NA	0.0106201551131521	54219	5.45508084593466e-06	25148	TRUE	4.58645922224412e-40
rs58583086	G	A	G	A	-0.158717	0.0111	0.622966	0.6135	FALSE	FALSE	FALSE	9naZcp	0.0281	25528	4	120556362	outcome	TRUE	0.69282975624631	inferred	4	120556362	0.00634043	PDE5A	2.7101916318908e-138	PDE5A	TRUE	reported	DWHsWb	2	1	TRUE	54219	NA	NA	0.0114257125833882	54219	6.11290854045397e-06	25528	TRUE	2.22625486456567e-43
rs3743249	T	G	T	G	0.11285	0.0166	0.263072	0.2818	FALSE	FALSE	FALSE	9naZcp	0.031	25862	15	99505423	outcome	TRUE	0.592315307751046	inferred	15	99505423	0.00653132	IGF1R	6.85961908529306e-67	IGF1R	TRUE	reported	dWLYQn	2	1	TRUE	54219	NA	NA	0.00547622004962342	54219	1.10881591885086e-05	25862	TRUE	7.31514483271522e-21
rs72783935	T	C	T	C	-0.94832	-0.0146	0.0887173	0.0855	FALSE	FALSE	FALSE	9naZcp	0.0514	24720	10	11809368	outcome	TRUE	0.776374598109977	inferred	10	11809368	0.0106757	ECHDC3	1e-200	ECHDC3	TRUE	reported	DwtvqS	2	1	TRUE	54219	NA	NA	0.127049058822703	54219	3.26410956486693e-06	24720	TRUE	0
rs3807505	C	G	C	G	0.0835655	0.0204	0.371245	0.3552	FALSE	TRUE	FALSE	9naZcp	0.0357	21434	7	16684247	outcome	TRUE	0.567709166197353	inferred	7	16684247	0.00687786	ANKMY2	5.74116462207328e-34	ANKMY2	TRUE	reported	dxqu6E	2	1	TRUE	54219	NA	NA	0.00271538244908644	54219	1.5235425411166e-05	21434	TRUE	2.22856732870949e-09
rs4886632	T	G	T	G	0.203834	-0.0569	0.548734	0.5518	FALSE	FALSE	FALSE	9naZcp	0.0277	25528	15	75173925	outcome	TRUE	0.0399610188091261	inferred	15	75173925	0.00627602	MPI	1e-200	MPI	TRUE	reported	DyUDg2	2	1	TRUE	54219	NA	NA	0.0190844975960853	54219	0.000165276248024719	25528	TRUE	4.80014544671941e-62
rs6993770	T	A	T	A	-0.18664	0.0373	0.292053	0.292	FALSE	TRUE	FALSE	9naZcp	0.0305	25528	8	106581528	outcome	TRUE	0.221348272249031	inferred	8	106581528	0.00665145	ANGPT1	3.00607630262829e-173	ANGPT1	TRUE	reported	dzK7Eb	2	1	TRUE	54219	NA	NA	0.0143146134511596	54219	5.85881486481028e-05	25528	TRUE	9.52538517115268e-50
rs12253180	G	A	G	A	-0.134661	0.0124	0.793553	0.7797	FALSE	FALSE	FALSE	9naZcp	0.0344	25402	10	127472170	outcome	TRUE	0.718499338876114	inferred	10	127472170	0.00773241	UROS	6.32848856925692e-68	UROS	TRUE	reported	DzmAnE	2	1	TRUE	54219	NA	NA	0.00556283000892135	54219	5.11552895146918e-06	25402	TRUE	1.57671232071406e-21
rs2728104	C	T	C	T	-0.141887	-0.0236	0.108773	0.1191	FALSE	FALSE	FALSE	9naZcp	0.0444	25054	4	88973006	outcome	TRUE	0.59505049695982	inferred	4	88973006	0.00991255	PKD2	1.79101820374169e-46	PKD2	TRUE	reported	dzXn05	2	1	TRUE	54219	NA	NA	0.00376479067615422	54219	1.12774462255743e-05	25054	TRUE	2.91378636702912e-14
rs35170645	G	A	G	A	-0.243725	-0.0202	0.519046	0.3799	FALSE	FALSE	FALSE	9naZcp	0.0402	16072	4	76964956	outcome	TRUE	0.61532459929946	inferred	4	76964956	0.00609772	CXCL11	1e-200	CXCL11	TRUE	reported	e0KGSH	2	1	TRUE	54219	NA	NA	0.0286231526438423	54219	1.57118719978355e-05	16072	TRUE	4.89472638270199e-77
rs1408035	T	A	T	A	-0.181901	0.0723	0.220945	0.2277	FALSE	TRUE	FALSE	9naZcp	0.0335	25528	11	34475749	outcome	TRUE	0.0309115894620853	inferred	11	34475749	0.00701394	CAT	2.74157417192781e-148	CAT	TRUE	reported	e2Qcqv	2	1	TRUE	54219	NA	NA	0.0122533868992009	54219	0.000182442063141305	25528	TRUE	7.26243478757174e-38
rs11344	G	C	G	C	0.150116	0.0292	0.350562	0.3637	FALSE	TRUE	FALSE	9naZcp	0.0302	25528	16	29910518	outcome	TRUE	0.333600317498121	inferred	16	29910518	0.00584389	SEZ6L2	1.60694125301284e-145	SEZ6L2	TRUE	reported	E2zbgJ	2	1	TRUE	54219	NA	NA	0.0120243240425221	54219	3.66229350405655e-05	25528	TRUE	9.25721450706829e-43
rs6820553	T	A	T	A	1.33843	1e-04	0.0274988	0.0842000000000001	FALSE	TRUE	FALSE	9naZcp	0.0911	22724	4	57690960	outcome	TRUE	0.999124166409912	inferred	4	57690960	0.0173044	SPINK2	1e-200	SPINK2	TRUE	reported	E3eOE6	2	1	TRUE	54219	NA	NA	0.0993769799307517	54219	5.3029397215484e-11	22724	TRUE	0
rs56273319	G	A	G	A	0.700583	-0.0194	0.374879	0.3734	FALSE	FALSE	FALSE	9naZcp	0.029	25658	4	88413024	outcome	TRUE	0.503517474809983	inferred	4	88413024	0.00635001	SPARCL1	1e-200	SPARCL1	TRUE	reported	E3faFj	2	1	TRUE	54219	NA	NA	0.183346531658773	54219	1.74425887683309e-05	25658	TRUE	0
rs56239087	T	C	T	C	0.0861511	0.0749	0.180745	0.193	FALSE	FALSE	FALSE	9naZcp	0.0392	21434	17	78970499	outcome	TRUE	0.0560413079423146	inferred	17	78970499	0.00802937	BAIAP2	7.39945954312723e-27	BAIAP2	TRUE	reported	E3vCeb	2	1	TRUE	54219	NA	NA	0.00211885893413102	54219	0.000170315756248445	21434	TRUE	4.28884100206917e-05
rs2486950	C	G	C	G	-1.07368	0.0415	0.204768	0.2155	FALSE	TRUE	FALSE	9naZcp	0.0343	25732	1	203174670	outcome	TRUE	0.226312456206997	inferred	1	203174670	0.00729506	CHIT1	1e-200	CHIT1	TRUE	reported	E4IZmP	2	1	TRUE	54219	NA	NA	0.28547774963746	54219	5.68909857672463e-05	25732	TRUE	0
rs587668	T	C	T	C	-0.0564705	-0.0558	0.698153	0.6912	FALSE	FALSE	FALSE	9naZcp	0.0298	25731	4	20190972	outcome	TRUE	0.0611397810391553	inferred	4	20190972	0.0069025	SLIT2	2.81125344084177e-16	SLIT2	TRUE	reported	E8syzP	2	1	TRUE	54219	NA	NA	0.00123298882906306	54219	0.000136255419054687	25731	TRUE	0.00194700643252219
rs56870134	T	C	T	C	0.170754	0.0148	0.556747	0.5513	FALSE	FALSE	FALSE	9naZcp	0.0281	25528	5	97773523	outcome	TRUE	0.598408609205949	inferred	5	97773523	0.00606188	RGMB	1.42560759360218e-174	RGMB	TRUE	reported	ea5Xid	2	1	TRUE	54219	NA	NA	0.0144238698825409	54219	1.08673412922022e-05	25528	TRUE	6.07850622934182e-54
rs4242051	C	T	C	T	0.190846	-0.0273	0.747052	0.7431	FALSE	FALSE	FALSE	9naZcp	0.0324	25402	5	54198775	outcome	TRUE	0.399456335270092	inferred	5	54198775	0.0069174	ESM1	1.49968483550233e-167	ESM1	TRUE	reported	eaEPMP	2	1	TRUE	54219	NA	NA	0.0138449082812551	54219	2.79504894999502e-05	25402	TRUE	6.82126613019195e-50
rs7515714	G	A	G	A	-0.0972564	-0.0192	0.666112	0.6658	FALSE	FALSE	FALSE	9naZcp	0.029	25658	1	169707729	outcome	TRUE	0.50792702409201	inferred	1	169707729	0.00539207	SELE	9.99539589003073e-73	SELE	TRUE	reported	ebB2VV	2	1	TRUE	54219	NA	NA	0.00596474171491494	54219	1.70848076951398e-05	25658	TRUE	4.17710974615721e-22
rs7010461	T	C	T	C	0.274569	-0.0344	0.340825	0.3465	FALSE	FALSE	FALSE	9naZcp	0.0307	25528	8	39781444	outcome	TRUE	0.262491735283034	inferred	8	39781444	0.00653733	IDO1	1e-200	IDO1	TRUE	reported	eBF1Uv	2	1	TRUE	54219	NA	NA	0.0315109445460684	54219	4.91853773705226e-05	25528	TRUE	3.45513486888553e-114
rs68160490	A	G	A	G	-0.122843	0.0302	0.397758	0.3882	FALSE	FALSE	FALSE	9naZcp	0.0295	25658	1	228078132	outcome	TRUE	0.305963381932744	inferred	1	228078132	0.00580334	WNT9A	1.89976551503604e-99	WNT9A	TRUE	reported	EBhpR2	2	1	TRUE	54219	NA	NA	0.00819662181495542	54219	4.08472823088106e-05	25658	TRUE	8.3082324125247e-29
rs62482223	A	C	A	C	0.0736419	0.0184	0.214267	0.2273	FALSE	FALSE	FALSE	9naZcp	0.0339	25402	7	100198878	outcome	TRUE	0.587286200802469	inferred	7	100198878	0.00746085	LRCH4	5.59113527570559e-23	LRCH4	TRUE	reported	EbNIWr	2	1	TRUE	54219	NA	NA	0.00179373450003926	54219	1.15983843351958e-05	25402	TRUE	2.96874111705386e-07
rs6136442	T	A	T	A	-0.155608	-0.007	0.369273	0.3792	FALSE	TRUE	FALSE	9naZcp	0.0284	25528	20	18607626	outcome	TRUE	0.805311556772537	inferred	20	18607626	0.00637165	DTD1	1e-131	DTD1	TRUE	reported	EbXTNV	2	1	TRUE	54219	NA	NA	0.0108811058048469	54219	2.37999257088719e-06	25528	TRUE	4.67340551871233e-42
rs561241	C	T	C	T	-0.758729	0.0361	0.116255	0.1217	FALSE	FALSE	FALSE	9naZcp	0.0439	24920	13	113760034	outcome	TRUE	0.410892826814411	inferred	13	113760034	0.00941416	F7	1e-200	F7	TRUE	reported	ecHxwc	2	1	TRUE	54219	NA	NA	0.106987331286841	54219	2.71369101223223e-05	24920	TRUE	0
rs1961993	A	C	A	C	1.12877	-0.0509	0.799198	0.7795	FALSE	FALSE	FALSE	9naZcp	0.0376	25402	13	24891017	outcome	TRUE	0.17582463841593	inferred	13	24891017	0.00779773	C1QTNF9	1e-200	C1QTNF9	TRUE	reported	ecI50o	2	1	TRUE	54219	NA	NA	0.278754627926414	54219	7.21431042579718e-05	25402	TRUE	0
rs16849384	C	T	C	T	-0.18758	-0.0132	0.398368	0.3932	FALSE	FALSE	FALSE	9naZcp	0.0286	25528	4	74302870	outcome	TRUE	0.644412333769812	inferred	4	74302870	0.00579288	AFP	1e-200	AFP	TRUE	reported	EDtLuD	2	1	TRUE	54219	NA	NA	0.0189727201091771	54219	8.34505891379786e-06	25528	TRUE	1.65565983964701e-71
rs72957586	A	G	A	G	0.928344	0.0044	0.531202	0.5516	FALSE	FALSE	FALSE	9naZcp	0.0284	25528	2	160762687	outcome	TRUE	0.876876835728897	inferred	2	160762687	0.00623383	LY75	1e-200	LY75	TRUE	reported	eEQaVU	2	1	TRUE	54219	NA	NA	0.290300117083635	54219	9.40341275650033e-07	25528	TRUE	0
rs11074359	T	C	T	C	-0.130136	0.0346	0.629246	0.6255	FALSE	FALSE	FALSE	9naZcp	0.0289	25862	16	19085298	outcome	TRUE	0.231216205148374	inferred	16	19085298	0.00633628	COQ7	9.81070009743185e-94	COQ7	TRUE	reported	EEwl5p	2	1	TRUE	54219	NA	NA	0.00772013477918104	54219	5.54247726314862e-05	25862	TRUE	1.390568625774e-26
rs460879	T	C	T	C	-0.0908033	0.013	0.425703	0.4521	FALSE	FALSE	FALSE	9naZcp	0.0285	25736	16	89712889	outcome	TRUE	0.648289055584097	inferred	16	89712889	0.00627512	CHMP1A	1.86509088660692e-47	CHMP1A	TRUE	reported	eFk43K	2	1	TRUE	54219	NA	NA	0.00384724329693278	54219	8.08511453629201e-06	25736	TRUE	4.93486263878901e-15
rs3735080	T	C	T	C	-0.600187	-0.0287	0.225275	0.2408	FALSE	FALSE	FALSE	9naZcp	0.0327	25314	7	150217309	outcome	TRUE	0.380119658738091	inferred	7	150217309	0.0072917	GIMAP7	1e-200	GIMAP7	TRUE	reported	EhTBtN	2	1	TRUE	54219	NA	NA	0.111081570543499	54219	3.0431867877559e-05	25314	TRUE	0
rs707236	A	T	A	T	-0.567555	-0.0194	0.335871	0.3432	FALSE	TRUE	FALSE	9naZcp	0.029	25528	16	83803160	outcome	TRUE	0.503517474809983	inferred	16	83803160	0.00651911	HSBP1	1e-200	HSBP1	TRUE	reported	EisjIB	2	1	TRUE	54219	NA	NA	0.12265226334543	54219	1.75314196382968e-05	25528	TRUE	0
rs1042579	A	G	A	G	0.198615	-0.0529	0.184888	0.2112	FALSE	FALSE	FALSE	9naZcp	0.0352	24903	20	23028724	outcome	TRUE	0.132880073828679	inferred	20	23028724	0.00748479	THBD	3.7411058827206e-155	THBD	TRUE	reported	eJ0Lsa	2	1	TRUE	54219	NA	NA	0.0128210983407014	54219	9.06921797098982e-05	24903	TRUE	3.46616386528944e-42
rs1063193	T	C	T	C	-0.771403	0.0082	0.558571	0.5628	FALSE	FALSE	FALSE	9naZcp	0.0281	25658	12	10999780	outcome	TRUE	0.770428116650812	inferred	12	10999780	0.00620784	PRR4	1e-200	PRR4	TRUE	reported	EJe5Tc	2	1	TRUE	54219	NA	NA	0.221671185094542	54219	3.31913316286231e-06	25658	TRUE	0
rs222780	A	G	A	G	-0.118716	0.0219	0.102253	0.1018	FALSE	FALSE	FALSE	9naZcp	0.0477	24298	17	3519647	outcome	TRUE	0.646148356487539	inferred	17	3519647	0.0103445	SHPK	1.73620099190142e-30	SHPK	TRUE	reported	EjhYYz	2	1	TRUE	54219	NA	NA	0.00242331744490555	54219	8.67586778071929e-06	24298	TRUE	1.9750881445502e-09
rs11809759	G	A	G	A	0.172467	0.018	0.390144	0.3978	FALSE	FALSE	FALSE	9naZcp	0.0288	25528	1	67269905	outcome	TRUE	0.531971058097401	inferred	1	67269905	0.00606474	INSL5	6.91830970918942e-178	INSL5	TRUE	reported	eLegGC	2	1	TRUE	54219	NA	NA	0.0146967756606547	54219	1.53027901883406e-05	25528	TRUE	2.04127924196305e-54
rs16836630	C	G	C	G	-0.0916136	-0.0113	0.0792852	0.0843	FALSE	TRUE	FALSE	9naZcp	0.0523	24540	1	149898951	outcome	TRUE	0.828940054606866	inferred	1	149898951	0.0113825	SF3B4	8.37143674435156e-16	SF3B4	TRUE	reported	EliMcp	2	1	TRUE	54219	NA	NA	0.00119341226182069	54219	1.9024511800056e-06	24540	TRUE	1.61480140076676e-05
rs12198986	A	G	A	G	0.137951	-0.0076	0.469514	0.464	FALSE	FALSE	FALSE	9naZcp	0.0275	25862	6	7720059	outcome	TRUE	0.782268783454728	inferred	6	7720059	0.00612706	BMP6	2.95801246655157e-112	BMP6	TRUE	reported	EmJlst	2	1	TRUE	54219	NA	NA	0.00926335236880456	54219	2.95346612249285e-06	25862	TRUE	4.111465216335e-36
rs9968276	A	G	A	G	-0.123251	0.0293	0.199521	0.2095	FALSE	FALSE	FALSE	9naZcp	0.0347	25734	4	15949551	outcome	TRUE	0.398456869363358	inferred	4	15949551	0.00735818	FGFBP1	5.63897280334946e-63	FGFBP1	TRUE	reported	eMsHIX	2	1	TRUE	54219	NA	NA	0.00514828945013417	54219	2.77070772268143e-05	25734	TRUE	1.37902478407053e-18
rs6600211	A	G	A	G	0.0442542	-0.0697	0.47896	0.4652	FALSE	FALSE	FALSE	9naZcp	0.0282	25528	16	358773	outcome	TRUE	0.0134498186281557	inferred	16	358773	0.00602418	AXIN1	2.04079790606699e-13	AXIN1	TRUE	reported	eN1u1Y	2	1	TRUE	54219	NA	NA	0.000994364391801818	54219	0.000239265813342545	25528	TRUE	0.0342086954616888
rs78109196	A	C	A	C	0.638974	0.0182	0.096103	0.1026	FALSE	FALSE	FALSE	9naZcp	0.047	24720	6	169624701	outcome	TRUE	0.698582949954695	inferred	6	169624701	0.0103013	THBS2	1e-200	THBS2	TRUE	reported	EnEIBO	2	1	TRUE	54219	NA	NA	0.0662630419987245	54219	6.06640076276627e-06	24720	TRUE	3.00415232849624e-253
rs4686837	A	G	A	G	-0.169751	-0.0356	0.312673	0.3231	FALSE	FALSE	FALSE	9naZcp	0.0304	25861	3	186739677	outcome	TRUE	0.241577622207763	inferred	3	186739677	0.00643537	ST6GAL1	2.46036760414758e-153	ST6GAL1	TRUE	reported	ENgRhI	2	1	TRUE	54219	NA	NA	0.0126708029368643	54219	5.30295658407652e-05	25861	TRUE	1.69518481893909e-44
rs17569	A	G	A	G	-0.478386	-0.0022	0.151774	0.1692	FALSE	FALSE	FALSE	9naZcp	0.039	24980	19	33882222	outcome	TRUE	0.955014986533145	inferred	19	33882222	0.00845017	PEPD	1e-200	PEPD	TRUE	reported	ENnWgA	2	1	TRUE	54219	NA	NA	0.0558146014145218	54219	1.27396774076364e-07	24980	TRUE	5.49410382002399e-217
rs74510325	G	C	G	C	-0.82748	0.0575	0.0324261	0.0349	FALSE	TRUE	FALSE	9naZcp	0.0989	18334	22	50315382	outcome	TRUE	0.560974031478011	inferred	22	50315382	0.017009	CRELD2	1e-200	CRELD2	TRUE	reported	eOiIqp	2	1	TRUE	54219	NA	NA	0.0418278470421541	54219	1.84384856569085e-05	18334	TRUE	5.7288168501207e-125
rs35434411	A	G	A	G	0.18797	0.0612	0.0288718	0.0336	FALSE	FALSE	FALSE	9naZcp	0.086	22302	10	121429394	outcome	TRUE	0.476695221195263	inferred	10	121429394	0.018257	BAG3	7.36546211470232e-25	BAG3	TRUE	reported	eoK37d	2	1	TRUE	54219	NA	NA	0.001951346894634	54219	2.27086447536397e-05	22302	TRUE	7.14943525131993e-07
rs3176831	T	C	T	C	-1.10539	0.137	0.0404252	0.0445	FALSE	FALSE	FALSE	9naZcp	0.0797	18334	17	80272491	outcome	TRUE	0.0856241963860248	inferred	17	80272491	0.0158315	CD7	1e-200	CD7	TRUE	reported	eonvPV	2	1	TRUE	54219	NA	NA	0.0825006228505682	54219	0.000161155320588871	18334	TRUE	2.4733638102348e-240
rs55797991	T	C	T	C	-0.0590917	-0.0092	0.151847	0.1747	FALSE	FALSE	FALSE	9naZcp	0.0414	24920	4	100771395	outcome	TRUE	0.824140895741885	inferred	4	100771395	0.00864697	DNAJB14	8.26989508567933e-12	DNAJB14	TRUE	reported	eOYaAJ	2	1	TRUE	54219	NA	NA	0.000860628361860228	54219	1.98180504785564e-06	24920	TRUE	0.000262055122971268
rs3804749	T	C	T	C	-0.246739	7e-04	0.578913	0.587	FALSE	FALSE	FALSE	9naZcp	0.0288	25528	3	122833003	outcome	TRUE	0.980608881748884	inferred	3	122833003	0.00643128	PDIA5	1e-200	PDIA5	TRUE	reported	ep7bh8	2	1	TRUE	54219	NA	NA	0.0264309066029507	54219	2.31434622421047e-08	25528	TRUE	2.28597597262103e-103
rs2381282	C	T	C	T	0.580251	-0.0028	0.449557	0.4522	FALSE	FALSE	FALSE	9naZcp	0.0286	25528	9	5514839	outcome	TRUE	0.92201003410697	inferred	9	5514839	0.00587608	PDCD1LG2	1e-200	PDCD1LG2	TRUE	reported	eRfLmH	2	1	TRUE	54219	NA	NA	0.152437746351205	54219	3.75492328394785e-07	25528	TRUE	0
rs2630336	T	G	T	G	-0.186106	-0.02	0.363661	0.3714	FALSE	FALSE	FALSE	9naZcp	0.0296	25528	10	72648422	outcome	TRUE	0.49924658287522	inferred	10	72648422	0.00627745	PCBD1	3.73250157795723e-193	PCBD1	TRUE	reported	ermjbS	2	1	TRUE	54219	NA	NA	0.0159527187327931	54219	1.78848802624436e-05	25528	TRUE	8.07048635722067e-59
rs3097411	G	C	G	C	0.659098	0.0342	0.257529	0.2606	FALSE	TRUE	FALSE	9naZcp	0.0324	25528	4	74738454	outcome	TRUE	0.291171315245308	inferred	4	74738454	0.00718976	CXCL1	1e-200	CXCL1	TRUE	reported	erMJdv	2	1	TRUE	54219	NA	NA	0.134200209531743	54219	4.3647610232886e-05	25528	TRUE	0
rs11694716	A	G	A	G	-0.547742	0.0273	0.644285	0.6272	FALSE	FALSE	FALSE	9naZcp	0.0288	25528	2	20207619	outcome	TRUE	0.343171879495996	inferred	2	20207619	0.00636673	MATN3	1e-200	MATN3	TRUE	reported	esajBf	2	1	TRUE	54219	NA	NA	0.120118019193306	54219	3.51999678035701e-05	25528	TRUE	0
rs250736	A	G	A	G	-0.139907	0.0227	0.171287	0.187	FALSE	FALSE	FALSE	9naZcp	0.0367	25736	5	76034355	outcome	TRUE	0.536226944326524	inferred	5	76034355	0.00818264	F2R	1.53461698279932e-65	F2R	TRUE	reported	eSTxrh	2	1	TRUE	54219	NA	NA	0.00536316372915107	54219	1.48664006479453e-05	25736	TRUE	4.22513754412985e-20
rs148526074	T	G	T	G	-1.32784	0.0896	0.0255424	0.029	FALSE	FALSE	FALSE	9naZcp	0.0947	22302	1	89523756	outcome	TRUE	0.344074265372893	inferred	1	89523756	0.0194924	GBP1	1e-200	GBP1	TRUE	reported	ESvRBT	2	1	TRUE	54219	NA	NA	0.078842313940728	54219	4.01415154904004e-05	22302	TRUE	1.29820443934401e-275
rs3136674	C	T	C	T	-0.473716	0.0848	0.0569167	0.0583	FALSE	FALSE	FALSE	9naZcp	0.0643	23914	17	32682616	outcome	TRUE	0.187229951566282	inferred	17	32682616	0.0128854	CCL13	1e-200	CCL13	TRUE	reported	etmz5T	2	1	TRUE	54219	NA	NA	0.02432265803195	54219	7.27314538031361e-05	23914	TRUE	8.60259415825583e-82
rs34109856	G	C	G	C	-1.65859	0.1032	0.0505944	0.0471	FALSE	TRUE	FALSE	9naZcp	0.0721	23036	6	46135884	outcome	TRUE	0.152331261630696	inferred	6	46135884	0.0130049	ENPP5	1e-200	ENPP5	TRUE	reported	ETsSp3	2	1	TRUE	54219	NA	NA	0.230772220049228	54219	8.89366724200416e-05	23036	TRUE	0
rs140386498	T	A	T	A	-0.636914	-0.0332	0.0110024	0.0266999999999999	FALSE	TRUE	FALSE	9naZcp	0.1453	15922	1	150972959	outcome	TRUE	0.8192631734051	inferred	1	150972959	0.0291033	MINDY1	3.64753946925606e-106	MINDY1	TRUE	reported	EU9hBJ	2	1	TRUE	54219	NA	NA	0.00875632883581193	54219	3.2794457511418e-06	15922	TRUE	1.78868803218934e-24
rs17162854	G	A	G	A	0.251576	0.0031	0.499306	0.4905	FALSE	FALSE	FALSE	9naZcp	0.0308	25402	1	1693726	outcome	TRUE	0.919828819430629	inferred	1	1693726	0.00601055	NADK	1e-200	NADK	TRUE	reported	EWDYXI	2	1	TRUE	54219	NA	NA	0.0313013590464939	54219	3.9883022621533e-07	25402	TRUE	2.00662440464127e-121
rs320339	T	G	T	G	0.06989	0.046	0.196877	0.2152	FALSE	FALSE	FALSE	9naZcp	0.035	25402	1	243870910	outcome	TRUE	0.188750072903293	inferred	1	243870910	0.00795907	AKT3	1.61770750383686e-18	AKT3	TRUE	reported	eWzzva	2	1	TRUE	54219	NA	NA	0.00142021050685981	54219	6.80011605188604e-05	25402	TRUE	0.000107045805511009
rs11555566	C	T	C	T	1.28967	-0.0358	0.0627654	0.0557	FALSE	FALSE	FALSE	9naZcp	0.0712	23458	20	43255220	outcome	TRUE	0.615098573277356	inferred	20	43255220	0.0125069	ADA	1e-200	ADA	TRUE	reported	ExJ1U0	2	1	TRUE	54219	NA	NA	0.163963631086809	54219	1.07782296326544e-05	23458	TRUE	0
rs146893981	T	C	T	C	0.321151	-0.047	0.0306379	0.0285	FALSE	FALSE	FALSE	9naZcp	0.1063	17160	11	71917353	outcome	TRUE	0.658384374654456	inferred	11	71917353	0.016828	FOLR2	3.41035822653345e-81	FOLR2	TRUE	reported	exorba	2	1	TRUE	54219	NA	NA	0.00667283490819801	54219	1.1393510979121e-05	17160	TRUE	3.21766455857827e-19
rs520733	A	G	A	G	-0.351058	-0.0383	0.672595	0.6674	FALSE	FALSE	FALSE	9naZcp	0.0293	25528	17	72595825	outcome	TRUE	0.191155920486574	inferred	17	72595825	0.00620973	CD300E	1e-200	CD300E	TRUE	reported	ExWw9E	2	1	TRUE	54219	NA	NA	0.055667505998344	54219	6.69345691208182e-05	25528	TRUE	1.19275526860701e-205
rs4259	A	G	A	G	-0.117125	0.0128	0.716717	0.7175	FALSE	FALSE	FALSE	9naZcp	0.0309	25528	7	30543734	outcome	TRUE	0.678698729444082	inferred	7	30543734	0.00678821	GGCT	1.04111810762334e-66	GGCT	TRUE	reported	EYllYW	2	1	TRUE	54219	NA	NA	0.00546103536843665	54219	6.72229080571764e-06	25528	TRUE	4.89642654087881e-21
rs33915960	T	G	T	G	0.42054	-0.0635	0.202563	0.2076	FALSE	FALSE	FALSE	9naZcp	0.0354	25402	1	196676713	outcome	TRUE	0.0728474424169924	inferred	1	196676713	0.00769177	CFH	1e-200	CFH	TRUE	reported	eyXYk7	2	1	TRUE	54219	NA	NA	0.052253883464095	54219	0.000126663707855643	25402	TRUE	1.80410756900421e-186
rs1807711	A	G	A	G	0.0450196	0.0012	0.385702	0.3891	FALSE	FALSE	FALSE	9naZcp	0.0286	25658	22	30591169	outcome	TRUE	0.966532146307522	inferred	22	30591169	0.00651829	LIF	4.96249406079745e-12	LIF	TRUE	reported	EZjMtm	2	1	TRUE	54219	NA	NA	0.000879059932401458	54219	6.86185361767787e-08	25658	TRUE	0.000104813607201087
rs7751676	T	C	T	C	0.187959	0.1308	0.0655192	0.0632	FALSE	FALSE	FALSE	9naZcp	0.0575	24094	6	2931879	outcome	TRUE	0.0229189740168023	inferred	6	2931879	0.0124217	SERPINB9	1.00322882057799e-51	SERPINB9	TRUE	reported	F0WNAx	2	1	TRUE	54219	NA	NA	0.00420531468819106	54219	0.000214740358361822	24094	TRUE	8.34842201697181e-11
rs7135494	T	C	T	C	-0.416919	-0.0159	0.591798	0.581	FALSE	FALSE	FALSE	9naZcp	0.0287	25528	12	10470093	outcome	TRUE	0.579574076580461	inferred	12	10470093	0.00594441	KLRD1	1e-200	KLRD1	TRUE	reported	F3Dz2l	2	1	TRUE	54219	NA	NA	0.083182729224572	54219	1.20238200621844e-05	25528	TRUE	0
rs61822669	A	G	A	G	-0.457063	0.0333	0.224806	0.2512	FALSE	FALSE	FALSE	9naZcp	0.0322	25528	1	207421214	outcome	TRUE	0.30106067365552	inferred	1	207421214	0.00725752	CD55	1e-200	CD55	TRUE	reported	f7xiUM	2	1	TRUE	54219	NA	NA	0.0681675954729151	54219	4.18963089057909e-05	25528	TRUE	1.0920553854122e-258
rs9356631	G	A	G	A	0.153192	0.029	0.423819	0.4233	FALSE	FALSE	FALSE	9naZcp	0.0295	25148	6	170587470	outcome	TRUE	0.325582413807623	inferred	6	170587470	0.00597555	DLL1	5.98411595060302e-145	DLL1	TRUE	reported	F861DH	2	1	TRUE	54219	NA	NA	0.0119769979544673	54219	3.84296441065388e-05	25148	TRUE	4.66432805006714e-42
rs12210904	A	C	A	C	0.058466	0.0611	0.292226	0.3253	FALSE	FALSE	FALSE	9naZcp	0.0369	16072	6	36098191	outcome	TRUE	0.0977569477851187	inferred	6	36098191	0.00693296	MAPK13	3.36821650760631e-17	MAPK13	TRUE	reported	f8PLgT	2	1	TRUE	54219	NA	NA	0.00130997981085595	54219	0.000170584560601205	16072	TRUE	0.00996203942013533
rs2304904	A	G	A	G	0.647091	-0.0676	0.0729171	0.0602	FALSE	FALSE	FALSE	9naZcp	0.0637	23672	15	75315975	outcome	TRUE	0.288587892348957	inferred	15	75315975	0.0117366	PPCDC	1e-200	PPCDC	TRUE	reported	f8T5rj	2	1	TRUE	54219	NA	NA	0.0530907647694559	54219	4.75768414375427e-05	23672	TRUE	7.80083569970614e-188
rs34985488	G	A	G	A	-0.115348	-0.0175	0.0808755	0.0916	FALSE	FALSE	FALSE	9naZcp	0.0563	20572	7	100817901	outcome	TRUE	0.755926202380592	inferred	7	100817901	0.0111221	VGF	3.35814929586442e-25	VGF	TRUE	reported	F8xBsK	2	1	TRUE	54219	NA	NA	0.00197993228513835	54219	4.6970261285579e-06	20572	TRUE	2.30926177110016e-07
rs5511	T	A	T	A	0.611695	0.0264	0.225629	0.2311	FALSE	TRUE	FALSE	9naZcp	0.0328	25658	14	95033595	outcome	TRUE	0.420890056776579	inferred	14	95033595	0.00729244	SERPINA4	1e-200	SERPINA4	TRUE	reported	fadcPb	2	1	TRUE	54219	NA	NA	0.114867445513502	54219	2.52499343536486e-05	25658	TRUE	0
rs75765	T	C	T	C	-0.29096	0.0322	0.736141	0.724	FALSE	FALSE	FALSE	9naZcp	0.0319	25402	22	20174959	outcome	TRUE	0.31278073454849	inferred	22	20174959	0.00686548	RTN4R	1e-200	RTN4R	TRUE	reported	FBvAkQ	2	1	TRUE	54219	NA	NA	0.0320653023099244	54219	4.01124547042512e-05	25402	TRUE	8.52397575775578e-117
rs6686	C	T	C	T	0.0558972	-0.0164	0.510376	0.5099	FALSE	FALSE	FALSE	9naZcp	0.0277	25528	10	12209752	outcome	TRUE	0.553811909810842	inferred	10	12209752	0.00606101	NUDT5	2.90469140738191e-20	NUDT5	TRUE	reported	FD5Th1	2	1	TRUE	54219	NA	NA	0.0015662960634355	54219	1.37321781577545e-05	25528	TRUE	2.26510787827745e-06
rs1147707	T	C	T	C	-0.146904	0.0175	0.380649	0.3585	FALSE	FALSE	FALSE	9naZcp	0.0327	25402	3	120169248	outcome	TRUE	0.592533556542179	inferred	3	120169248	0.0064408	FSTL1	3.79314984973676e-115	FSTL1	TRUE	reported	FdO9JJ	2	1	TRUE	54219	NA	NA	0.00950396598080083	54219	1.12756601694226e-05	25402	TRUE	2.02588010844349e-35
rs45437096	T	C	T	C	-0.124973	0.0132	0.139568	0.1465	FALSE	FALSE	FALSE	9naZcp	0.0527	19173	20	3844929	outcome	TRUE	0.802220512605124	inferred	20	3844929	0.00926814	MAVS	1.93954562408655e-41	MAVS	TRUE	reported	FDwHKy	2	1	TRUE	54219	NA	NA	0.00334239460684272	54219	3.27250594031621e-06	19173	TRUE	2.51422807033106e-11
rs11159226	G	T	G	T	0.215406	0.0482	0.0673245	0.0668	FALSE	FALSE	FALSE	9naZcp	0.0594	23914	14	77181432	outcome	TRUE	0.417108551805545	inferred	14	77181432	0.0123805	VASH1	8.41976557609162e-68	VASH1	TRUE	reported	Ffi1Jp	2	1	TRUE	54219	NA	NA	0.00555246228177174	54219	2.75355227503317e-05	23914	TRUE	3.8772896809156e-19
rs2306022	T	C	T	C	-0.361651	-0.0221	0.085121	0.0948	FALSE	FALSE	FALSE	9naZcp	0.0499	24322	15	68628163	outcome	TRUE	0.657848359507734	inferred	15	68628163	0.0107922	ITGA11	1e-200	ITGA11	TRUE	reported	ffOWbm	2	1	TRUE	54219	NA	NA	0.0202918026264796	54219	8.0652230534335e-06	24322	TRUE	3.88202128834459e-74
rs181203	C	A	C	A	-0.0699385	-0.044	0.320745	0.3169	FALSE	FALSE	FALSE	9naZcp	0.0361	20808	16	28512371	outcome	TRUE	0.222906230201335	inferred	16	28512371	0.00602762	IL27	3.97832262823295e-31	EBI3_IL27	TRUE	reported	FfXB03	2	1	TRUE	54219	NA	NA	0.00247701322879148	54219	7.13955834764342e-05	20808	TRUE	3.94440514822423e-07
rs8109160	T	C	T	C	-0.400991	0.0086	0.310288	0.3131	FALSE	FALSE	FALSE	9naZcp	0.031	25528	19	4247476	outcome	TRUE	0.781458121625263	inferred	19	4247476	0.00631911	EBI3	1e-200	EBI3_IL27	TRUE	reported	FfXB03	2	1	TRUE	54219	NA	NA	0.0691365812650642	54219	3.01501474571313e-06	25528	TRUE	4.40545110758902e-272
rs28549760	C	A	C	A	-0.600832	0.0041	0.147136	0.1691	FALSE	FALSE	FALSE	9naZcp	0.0406	24999	4	75719517	outcome	TRUE	0.919562191594526	inferred	4	75719517	0.00890642	BTC	1e-200	BTC	TRUE	reported	FH7iio	2	1	TRUE	54219	NA	NA	0.0774389407049489	54219	4.07969389776616e-07	24999	TRUE	1.5981712190732e-304
rs8109193	G	T	G	T	-0.169784	-0.0156	0.275795	0.2843	FALSE	FALSE	FALSE	9naZcp	0.0327	25402	19	12931365	outcome	TRUE	0.633316392011487	inferred	19	12931365	0.00677226	RTBDN	1.04231742939331e-138	RTBDN	TRUE	reported	FieZnh	2	1	TRUE	54219	NA	NA	0.0114600110171509	54219	8.96016657214751e-06	25402	TRUE	5.90190908316709e-43
rs2976388	A	G	A	G	1.16316	0.0153	0.414607	0.4302	FALSE	FALSE	FALSE	9naZcp	0.0283	25528	8	143760256	outcome	TRUE	0.588758470039888	inferred	8	143760256	0.00626483	PSCA	1e-200	PSCA	TRUE	reported	fiHCAO	2	1	TRUE	54219	NA	NA	0.388680691363262	54219	1.14504420405021e-05	25528	TRUE	0
rs10932542	A	G	A	G	0.101744	0.0242	0.242088	0.2551	FALSE	FALSE	FALSE	9naZcp	0.0322	25528	2	215390981	outcome	TRUE	0.452320040071964	inferred	2	215390981	0.00704028	VWC2L	2.44455605318341e-47	VWC2L	TRUE	reported	fiiBbO	2	1	TRUE	54219	NA	NA	0.00383735977337645	54219	2.21272077713994e-05	25528	TRUE	4.30688356706047e-14
rs13159365	T	C	T	C	-0.547058	0.0443	0.497849	0.5083	FALSE	FALSE	FALSE	9naZcp	0.028	25528	5	135389433	outcome	TRUE	0.113616961799113	inferred	5	135389433	0.0060055	TGFBI	1e-200	TGFBI	TRUE	reported	fJernZ	2	1	TRUE	54219	NA	NA	0.132734811021394	54219	9.80541633463047e-05	25528	TRUE	0
rs712048	C	A	C	A	0.535187	0.0012	0.84335	0.8485	FALSE	FALSE	FALSE	9naZcp	0.0429	24720	17	34326215	outcome	TRUE	0.97768446085877	inferred	17	34326215	0.00853659	CCL23	1e-200	CCL23	TRUE	reported	fjNr48	2	1	TRUE	54219	NA	NA	0.0675945360202154	54219	3.16544349907111e-08	24720	TRUE	4.73680450174812e-263
rs28384500	G	A	G	A	-0.995846	-0.0308	0.113361	0.1557	FALSE	FALSE	FALSE	9naZcp	0.046	24920	19	55084982	outcome	TRUE	0.503134993284269	inferred	19	55084982	0.00967733	LILRA2	1e-200	LILRA2	TRUE	reported	fJpJpX	2	1	TRUE	54219	NA	NA	0.163401129957863	54219	1.79913923462068e-05	24920	TRUE	0
rs75214378	A	G	A	G	0.222852	0.07	0.0419644	0.049	FALSE	FALSE	FALSE	9naZcp	0.0796	14162	2	200785658	outcome	TRUE	0.379186066339976	inferred	2	200785658	0.0155757	C2orf69	1.95974696255872e-46	C2orf69	TRUE	reported	FKmM8g	2	1	TRUE	54219	NA	NA	0.00376154052548583	54219	5.46113576270271e-05	14162	TRUE	1.04260098797113e-08
rs61811427	T	C	T	C	0.233085	0.0534	0.556056	0.5297	FALSE	FALSE	FALSE	9naZcp	0.0334	16198	1	152968419	outcome	TRUE	0.10986451668653	inferred	1	152968419	0.00575068	SPRR3	1e-200	SPRR3	TRUE	reported	flNaRM	2	1	TRUE	54219	NA	NA	0.0294097077144011	54219	0.000157802280168905	16198	TRUE	5.87856055485462e-72
rs10932916	A	G	A	G	0.135281	-0.001	0.517937	0.5306	FALSE	FALSE	FALSE	9naZcp	0.0283	25528	2	222389971	outcome	TRUE	0.971812065347453	inferred	2	222389971	0.00583433	EPHA4	6.1517687270987e-119	EPHA4	TRUE	reported	fmGdDQ	2	1	TRUE	54219	NA	NA	0.0098190778080869	54219	4.89152573562244e-08	25528	TRUE	5.03198964930609e-39
rs12518386	A	G	A	G	-0.0478142	-0.005	0.254454	0.2481	FALSE	FALSE	FALSE	9naZcp	0.0324	25402	5	150438085	outcome	TRUE	0.877356649781307	inferred	5	150438085	0.00683933	TNIP1	2.72834948479012e-12	TNIP1	TRUE	reported	FMtccK	2	1	TRUE	54219	NA	NA	0.000900657893114949	54219	9.37596255975629e-07	25402	TRUE	0.000133059506485247
rs71445078	T	G	T	G	-0.0636255	-0.0622	0.178406	0.1931	FALSE	FALSE	FALSE	9naZcp	0.046	16072	13	111365952	outcome	TRUE	0.176319686847613	inferred	13	111365952	0.00825384	ING1	1.27203775008569e-14	ING1	TRUE	reported	fmXH1q	2	1	TRUE	54219	NA	NA	0.00109481089587806	54219	0.000113762681415888	16072	TRUE	0.0125029450526131
rs80269200	A	C	A	C	-0.209308	0.0242	0.117308	0.1165	FALSE	FALSE	FALSE	9naZcp	0.0443	24920	17	76996508	outcome	TRUE	0.584876646872767	inferred	17	76996508	0.00941308	CANT1	1.54525443953839e-109	CANT1	TRUE	reported	FnlJpp	2	1	TRUE	54219	NA	NA	0.00903712022804383	54219	1.19758099942378e-05	24920	TRUE	3.29584852706975e-33
rs11190812	A	G	A	G	-1.70422	-0.1308	0.0382048	0.0445	FALSE	FALSE	FALSE	9naZcp	0.078	22758	10	102824292	outcome	TRUE	0.0935575248738333	inferred	10	102824292	0.0160827	KAZALD1	1e-200	KAZALD1	TRUE	reported	fOHtPA	2	1	TRUE	54219	NA	NA	0.171574050727311	54219	0.000123559656679079	22758	TRUE	0
rs13377454	C	A	C	A	-0.0625948	-0.048	0.669939	0.6729	FALSE	FALSE	FALSE	9naZcp	0.0292	25528	11	94724428	outcome	TRUE	0.10021016220299	inferred	11	94724428	0.00650457	CWC15	6.38263486190548e-22	CWC15	TRUE	reported	fRDAUH	2	1	TRUE	54219	NA	NA	0.00170515034101184	54219	0.000105849310833514	25528	TRUE	4.35943697296753e-05
rs7848667	G	A	G	A	0.332545	0.0067	0.163662	0.1751	FALSE	FALSE	FALSE	9naZcp	0.038	25199	9	34340949	outcome	TRUE	0.860045858146029	inferred	9	34340949	0.00833887	NUDT2	1e-200	NUDT2	TRUE	reported	Ftv6wf	2	1	TRUE	54219	NA	NA	0.0284967423724505	54219	1.23376668902273e-06	25199	TRUE	2.83461085440425e-109
rs547138	A	T	A	T	0.169727	-0.0106	0.602934	0.5838	FALSE	TRUE	FALSE	9naZcp	0.0349	20808	13	113792170	outcome	TRUE	0.761337464548049	inferred	13	113792170	0.00629065	F10	2.47742205763332e-160	F10	TRUE	reported	fw2JMG	2	1	TRUE	54219	NA	NA	0.0132489944890026	54219	4.43374137767619e-06	20808	TRUE	4.88651316037811e-44
rs28403575	T	C	T	C	-0.201208	-0.0176	0.0895054	0.0891	FALSE	FALSE	FALSE	9naZcp	0.0538	20752	14	24025340	outcome	TRUE	0.743563854781978	inferred	14	24025340	0.0106229	AP1G2	5.24324317245637e-80	AP1G2	TRUE	reported	fwS9I9	2	1	TRUE	54219	NA	NA	0.00657361867691427	54219	5.15751433048057e-06	20752	TRUE	3.82768138313442e-22
rs78986913	A	G	A	G	-0.68847	-0.0607	0.0410412	0.0401	FALSE	FALSE	FALSE	9naZcp	0.0869	18790	14	96162418	outcome	TRUE	0.484862039951654	inferred	14	96162418	0.0148117	TCL1A	1e-200	TCL1A	TRUE	reported	FWWVI4	2	1	TRUE	54219	NA	NA	0.0383225310827625	54219	2.59684482855034e-05	18790	TRUE	2.66767881727158e-115
rs375414	A	G	A	G	0.336111	-0.0047	0.323986	0.3228	FALSE	FALSE	FALSE	9naZcp	0.0338	21560	1	13821441	outcome	TRUE	0.889408066816899	inferred	1	13821441	0.00655212	LRRC38	1e-200	LRRC38	TRUE	reported	fXay41	2	1	TRUE	54219	NA	NA	0.0462895363624857	54219	8.9691948358384e-07	21560	TRUE	7.14636401955901e-161
rs2854746	C	G	C	G	0.450744	-0.0529	0.399562	0.3986	FALSE	TRUE	FALSE	9naZcp	0.0293	25528	7	45960645	outcome	TRUE	0.0710026120408243	inferred	7	45960645	0.00601675	IGFBP3	1e-200	IGFBP3	TRUE	reported	FxbRZ9	2	1	TRUE	54219	NA	NA	0.0938042496260844	54219	0.000127684412420976	25528	TRUE	0
rs2606145	A	G	A	G	0.700482	-0.0662	0.762146	0.7551	FALSE	FALSE	FALSE	9naZcp	0.0328	25402	15	51980311	outcome	TRUE	0.0435607883214252	inferred	15	51980311	0.00709785	SCG3	1e-200	SCG3	TRUE	reported	FxW5Zn	2	1	TRUE	54219	NA	NA	0.152284281493545	54219	0.00016034851076531	25402	TRUE	0
rs59648931	C	T	C	T	-0.10915	0.0695	0.245921	0.2574	FALSE	FALSE	FALSE	9naZcp	0.0322	25402	11	124767067	outcome	TRUE	0.0308979037402232	inferred	11	124767067	0.00697119	ROBO4	2.96619705926944e-55	ROBO4	TRUE	reported	FykABe	2	1	TRUE	54219	NA	NA	0.00450130925100167	54219	0.000183376847488994	25402	TRUE	1.71610725955876e-12
rs9898547	T	G	T	G	-0.0756909	-0.0157	0.456805	0.4641	FALSE	FALSE	FALSE	9naZcp	0.0281	25528	17	38136026	outcome	TRUE	0.576353604979748	inferred	17	38136026	0.00605601	CSF3	7.60851673170053e-36	CSF3	TRUE	reported	fyvWf3	2	1	TRUE	54219	NA	NA	0.00287295737733543	54219	1.22292152439547e-05	25528	TRUE	3.91780257667044e-11
rs56393506	T	C	T	C	0.722247	0.0433	0.171834	0.1628	FALSE	FALSE	FALSE	9naZcp	0.0447	24186	6	161089307	outcome	TRUE	0.332704829683221	inferred	6	161089307	0.00841814	LPA	1e-200	LPA	TRUE	reported	FZxQID	2	1	TRUE	54219	NA	NA	0.119540024440583	54219	3.87985738285023e-05	24186	TRUE	0
rs2071045	C	T	C	T	-0.0446618	-0.0145	0.225998	0.261	FALSE	FALSE	FALSE	9naZcp	0.0361	25402	7	127892980	outcome	TRUE	0.687932757506357	inferred	7	127892980	0.00640111	LEP	3.010925432053e-12	LEP	TRUE	reported	G0HzV6	2	1	TRUE	54219	NA	NA	0.000897091216323161	54219	6.3516290384003e-06	25402	TRUE	0.000307627041873764
rs7550771	T	G	T	G	0.0965814	0.057	0.323263	0.3173	FALSE	FALSE	FALSE	9naZcp	0.0309	24290	1	160582724	outcome	TRUE	0.0650869847505649	inferred	1	160582724	0.00661033	SLAMF1	2.40104334356933e-48	SLAMF1	TRUE	reported	G1Syyl	2	1	TRUE	54219	NA	NA	0.00392191892621926	54219	0.00014008129806331	24290	TRUE	4.4463346586571e-11
rs10411704	T	G	T	G	-0.291387	0.0373	0.796822	0.788	FALSE	FALSE	FALSE	9naZcp	0.0366	24980	19	35800662	outcome	TRUE	0.308143302609081	inferred	19	35800662	0.00722285	CD22	1e-200	CD22	TRUE	reported	G4oSWw	2	1	TRUE	54219	NA	NA	0.0291435654786392	54219	4.15795489086324e-05	24980	TRUE	2.00752112110947e-104
rs146096867	T	C	T	C	0.310273	-0.0337	0.0882008	0.0849	FALSE	FALSE	FALSE	9naZcp	0.0535	24720	2	233520579	outcome	TRUE	0.528755732382248	inferred	2	233520579	0.0103879	EFHD1	5.02342589522379e-196	EFHD1	TRUE	reported	gAqYB5	2	1	TRUE	54219	NA	NA	0.0161885825682123	54219	1.60521030235237e-05	24720	TRUE	1.20235400808458e-58
rs7583469	C	T	C	T	-0.0633352	0.0835	0.577922	0.573	FALSE	FALSE	FALSE	9naZcp	0.0282	25862	2	65651356	outcome	TRUE	0.0030664900037706	inferred	2	65651356	0.00631692	SPRED2	1.16842273816733e-23	SPRED2	TRUE	reported	GaRYyb	2	1	TRUE	54219	NA	NA	0.00185071504671464	54219	0.000338921404244235	25862	TRUE	0.00111562137027281
rs3731828	T	C	T	C	-0.168263	-0.0073	0.279685	0.2904	FALSE	FALSE	FALSE	9naZcp	0.0304	25862	2	85806266	outcome	TRUE	0.81022825384288	inferred	2	85806266	0.00689697	VAMP8	1.85780445509172e-131	VAMP8	TRUE	reported	Gbz0mP	2	1	TRUE	54219	NA	NA	0.0108588384840241	54219	2.22981618830142e-06	25862	TRUE	2.28354711843168e-42
rs9921779	G	C	G	C	-0.154946	0.019	0.0338495	0.0556	FALSE	TRUE	FALSE	9naZcp	0.0907	21605	16	548573	outcome	TRUE	0.834072135337597	inferred	16	548573	0.0167631	RAB11FIP3	2.39056193534463e-20	RAB11FIP3	TRUE	reported	gelZTr	2	1	TRUE	54219	NA	NA	0.00157337678117294	54219	2.03131689163275e-06	21605	TRUE	1.9807237642078e-06
rs17355498	T	G	T	G	-0.260536	-0.0408	0.478021	0.4771	FALSE	FALSE	FALSE	9naZcp	0.0281	25528	2	115937924	outcome	TRUE	0.146513479760421	inferred	2	115937924	0.00604712	DPP10	1e-200	DPP10	TRUE	reported	gGZ8PU	2	1	TRUE	54219	NA	NA	0.0331041559348097	54219	8.25826956202532e-05	25528	TRUE	1.78887899316581e-117
rs17165120	C	A	C	A	-0.531214	-0.0208	0.0706602	0.074	FALSE	FALSE	FALSE	9naZcp	0.0572	23914	7	92777091	outcome	TRUE	0.716129568855565	inferred	7	92777091	0.0119164	SAMD9L	1e-200	SAMD9L	TRUE	reported	gJ774f	2	1	TRUE	54219	NA	NA	0.0353573616047592	54219	5.52988766033218e-06	23914	TRUE	1.73224423010682e-129
rs1600128	A	G	A	G	-0.514347	-0.0129	0.695387	0.6897	FALSE	FALSE	FALSE	9naZcp	0.0305	25528	12	10536158	outcome	TRUE	0.672331143505849	inferred	12	10536158	0.00677125	KLRK1	1e-200	KLRK1	TRUE	reported	GKUX7R	2	1	TRUE	54219	NA	NA	0.0961872894705124	54219	7.00799742297729e-06	25528	TRUE	0
rs3737240	T	C	T	C	-0.66665	-0.0192	0.383979	0.3891	FALSE	FALSE	FALSE	9naZcp	0.0288	25528	1	150483355	outcome	TRUE	0.504985075093846	inferred	1	150483355	0.00643134	ECM1	1e-200	ECM1	TRUE	reported	glF1GE	2	1	TRUE	54219	NA	NA	0.165400069844524	54219	1.74111379049178e-05	25528	TRUE	0
rs9839475	A	G	A	G	0.801408	-0.0016	0.346238	0.3542	FALSE	FALSE	FALSE	9naZcp	0.0291	25402	3	3807778	outcome	TRUE	0.956152152437806	inferred	3	3807778	0.00647454	LRRN1	1e-200	LRRN1	TRUE	reported	GLflb8	2	1	TRUE	54219	NA	NA	0.220326525770559	54219	1.19020074844509e-07	25402	TRUE	0
rs34324219	A	C	A	C	-0.748316	0.0778	0.104902	0.1113	FALSE	FALSE	FALSE	9naZcp	0.052	23914	11	59623378	outcome	TRUE	0.134613568714043	inferred	11	59623378	0.00961685	TCN1	1e-200	TCN1	TRUE	reported	gLHl78	2	1	TRUE	54219	NA	NA	0.100459209528507	54219	9.36043325643187e-05	23914	TRUE	0
rs11103604	T	G	T	G	0.437541	-0.0233	0.261207	0.2633	FALSE	FALSE	FALSE	9naZcp	0.0322	25528	9	137857446	outcome	TRUE	0.46930981567825	inferred	9	137857446	0.006787	FCN1	1e-200	FCN1	TRUE	reported	GNkDet	2	1	TRUE	54219	NA	NA	0.0711982552655672	54219	2.05120197222127e-05	25528	TRUE	6.70492408602352e-275
rs3844049	C	T	C	T	-0.109524	-0.0091	0.436357	0.439	FALSE	FALSE	FALSE	9naZcp	0.0277	25862	12	117879324	outcome	TRUE	0.742518634009002	inferred	12	117879324	0.00590896	NOS1	1.07127260720294e-76	NOS1	TRUE	reported	goag2i	2	1	TRUE	54219	NA	NA	0.00629676828835659	54219	4.17342788484767e-06	25862	TRUE	1.16421247861623e-24
rs2736831	A	C	A	C	-0.402216	-0.0032	0.680118	0.6802	FALSE	FALSE	FALSE	9naZcp	0.0299	25862	1	26357656	outcome	TRUE	0.914770406833065	inferred	1	26357656	0.00678693	EXTL1	1e-200	EXTL1	TRUE	reported	GQJeCz	2	1	TRUE	54219	NA	NA	0.0608382691716171	54219	4.4292364687877e-07	25862	TRUE	3.25162097084032e-242
rs3803800	G	A	G	A	-0.313426	-0.0064	0.771642	0.7539	FALSE	FALSE	FALSE	9naZcp	0.0336	25862	17	7462969	outcome	TRUE	0.848935998880548	inferred	17	7462969	0.00694532	TNFSF13	1e-200	TNFSF13	TRUE	reported	gRgNeh	2	1	TRUE	54219	NA	NA	0.0362022806663159	54219	1.40298253041228e-06	25862	TRUE	1.49309747819772e-141
rs351855	A	G	A	G	0.995087	0.0305	0.293231	0.3129	FALSE	FALSE	FALSE	9naZcp	0.0318	21434	5	176520243	outcome	TRUE	0.337498549488934	inferred	5	176520243	0.00642032	FGFR4	1e-200	FGFR4	TRUE	reported	gRXqup	2	1	TRUE	54219	NA	NA	0.307033377359457	54219	4.29204332914932e-05	21434	TRUE	0
rs9415044	T	G	T	G	-0.190808	0.0348	0.530146	0.5214	FALSE	FALSE	FALSE	9naZcp	0.0278	25658	10	73539586	outcome	TRUE	0.210643274582303	inferred	10	73539586	0.00595786	PSAP	1e-200	PSAP	TRUE	reported	GSCm8m	2	1	TRUE	54219	NA	NA	0.0185668324840219	54219	6.10735865065475e-05	25658	TRUE	2.81474435556599e-65
rs4778639	G	T	G	T	-0.944394	0.0096	0.0862564	0.0846	FALSE	FALSE	FALSE	9naZcp	0.0516	24118	15	81600451	outcome	TRUE	0.852408287000742	inferred	15	81600451	0.0106521	IL16	1e-200	IL16	TRUE	reported	GSu26d	2	1	TRUE	54219	NA	NA	0.126620361349402	54219	1.43528175522759e-06	24118	TRUE	0
rs12130298	C	A	C	A	-1.28982	-0.0729	0.0708137	0.0762	FALSE	FALSE	FALSE	9naZcp	0.0616	20150	1	117544331	outcome	TRUE	0.236634195122412	inferred	1	117544331	0.0120079	CD101	1e-200	CD101	TRUE	reported	GU9iPK	2	1	TRUE	54219	NA	NA	0.175467398657936	54219	6.95074734302261e-05	20150	TRUE	0
rs2290261	G	A	G	A	-0.0504922	0.0277	0.413477	0.4219	FALSE	FALSE	FALSE	9naZcp	0.0278	25528	2	100021184	outcome	TRUE	0.319054435364531	inferred	2	100021184	0.00623256	TXNDC9	5.43500565129448e-16	TXNDC9	TRUE	reported	GvWDb5	2	1	TRUE	54219	NA	NA	0.00120907921190955	54219	3.88928966970778e-05	25528	TRUE	0.000169243912256673
rs6880055	G	A	G	A	0.45467	-0.0314	0.338271	0.3413	FALSE	FALSE	FALSE	9naZcp	0.0299	25528	5	52389428	outcome	TRUE	0.293641235842483	inferred	5	52389428	0.00649834	MOCS2	1e-200	MOCS2	TRUE	reported	gX1569	2	1	TRUE	54219	NA	NA	0.082815033707505	54219	4.32031478449061e-05	25528	TRUE	0
rs353698	G	A	G	A	0.0611568	0.0335	0.240238	0.2411	FALSE	FALSE	FALSE	9naZcp	0.0342	25528	19	4240948	outcome	TRUE	0.327317104450714	inferred	19	4240948	0.00719817	YJU2	1.95974696255872e-17	YJU2	TRUE	reported	gXPLLd	2	1	TRUE	54219	NA	NA	0.00132963362047422	54219	3.75870561645092e-05	25528	TRUE	6.3847061180711e-05
rs11718350	G	T	G	T	-0.462544	0.0237	0.304444	0.3116	FALSE	FALSE	FALSE	9naZcp	0.0303	25402	3	48360992	outcome	TRUE	0.434109843813686	inferred	3	48360992	0.00689443	SPINK8	1e-200	SPINK8	TRUE	reported	gXui2d	2	1	TRUE	54219	NA	NA	0.0766545764831545	54219	2.40861428529952e-05	25402	TRUE	1.55231361785877e-295
rs13798	C	T	C	T	-0.0732004	-0.0172	0.649916	0.6412	FALSE	FALSE	FALSE	9naZcp	0.0294	25402	2	99813614	outcome	TRUE	0.558524846288384	inferred	2	99813614	0.0064403	MITD1	6.17447448050683e-30	MITD1	TRUE	reported	gXVFMr	2	1	TRUE	54219	NA	NA	0.00237709010059981	54219	1.34748104378753e-05	25402	TRUE	2.94961138156053e-09
rs2766588	C	T	C	T	0.522485	0.0506	0.603149	0.5955	FALSE	FALSE	FALSE	9naZcp	0.0292	25528	6	35753227	outcome	TRUE	0.0831175842324765	inferred	6	35753227	0.00645428	CLPS	1e-200	CLPS	TRUE	reported	GYFNCy	2	1	TRUE	54219	NA	NA	0.107835444270955	54219	0.00011762549898243	25528	TRUE	0
rs2334114	A	C	A	C	-0.219581	0.02	0.201051	0.2159	FALSE	FALSE	FALSE	9naZcp	0.0342	25106	4	156856193	outcome	TRUE	0.558685350461909	inferred	4	156856193	0.00751574	CTSO	1.20781383510676e-187	CTSO	TRUE	reported	gylT8f	2	1	TRUE	54219	NA	NA	0.0154998088955281	54219	1.36225665028631e-05	25106	TRUE	5.436427133539e-57
rs75801644	A	G	A	G	-1.07442	0.244	0.0218771	0.0247	FALSE	FALSE	FALSE	9naZcp	0.1212	14266	7	23306141	outcome	TRUE	0.0440934544258666	inferred	7	23306141	0.02108	GPNMB	1e-200	GPNMB	TRUE	reported	GZ7Plj	2	1	TRUE	54219	NA	NA	0.0457241263204057	54219	0.000284059749510937	14266	TRUE	1.47117483772299e-100
rs113312468	C	T	C	T	-0.366155	-0.1141	0.0642084	0.0818	FALSE	FALSE	FALSE	9naZcp	0.0618	19524	1	155390486	outcome	TRUE	0.0648518044106996	inferred	1	155390486	0.0123884	PKLR	5.4325033149245e-192	PKLR	TRUE	reported	h4zEuz	2	1	TRUE	54219	NA	NA	0.0158570430298661	54219	0.000174579885581092	19524	TRUE	4.99835216460738e-42
rs2304980	T	G	T	G	0.31605	-0.0329	0.283642	0.2971	FALSE	FALSE	FALSE	9naZcp	0.0324	25528	17	7012073	outcome	TRUE	0.309899898593295	inferred	17	7012073	0.00660745	ASGR2	1e-200	ASGR2	TRUE	reported	h6xTlm	2	1	TRUE	54219	NA	NA	0.0404909003043782	54219	4.03925682962936e-05	25528	TRUE	1.84307238201125e-149
rs7603438	G	A	G	A	0.702106	0.0028	0.238862	0.2467	FALSE	FALSE	FALSE	9naZcp	0.0332	25402	2	85935182	outcome	TRUE	0.932788217643291	inferred	2	85935182	0.0071653	GNLY	1e-200	GNLY	TRUE	reported	hb80Xp	2	1	TRUE	54219	NA	NA	0.150449376445598	54219	2.80030965024024e-07	25402	TRUE	0
rs7503034	T	C	T	C	-0.887162	0.0126	0.330755	0.3327	FALSE	FALSE	FALSE	9naZcp	0.0292	25862	17	78184393	outcome	TRUE	0.666099873463508	inferred	17	78184393	0.00599916	SGSH	1e-200	SGSH	TRUE	reported	hCeau1	2	1	TRUE	54219	NA	NA	0.28742289256419	54219	7.20018640156034e-06	25862	TRUE	0
rs7576066	A	G	A	G	0.350367	-0.0081	0.296892	0.3172	FALSE	FALSE	FALSE	9naZcp	0.0298	25528	2	188343781	outcome	TRUE	0.785766515902208	inferred	2	188343781	0.00644445	TFPI	1e-200	TFPI	TRUE	reported	HD28xd	2	1	TRUE	54219	NA	NA	0.0516993674324666	54219	2.89436626517257e-06	25528	TRUE	3.59931472668128e-201
rs3760739	T	G	T	G	-0.449255	0.0258	0.345404	0.3511	FALSE	FALSE	FALSE	9naZcp	0.0304	21894	19	51538561	outcome	TRUE	0.39605703444511	inferred	19	51538561	0.00635877	KLK13	1e-200	KLK13	TRUE	reported	hDELgz	2	1	TRUE	54219	NA	NA	0.0843052901756826	54219	3.28997438637999e-05	21894	TRUE	1.58204724744837e-293
rs4749125	C	G	C	G	-0.216061	-0.0283	0.604913	0.6016	FALSE	TRUE	FALSE	9naZcp	0.0285	25528	10	26727636	outcome	TRUE	0.320718504180486	inferred	10	26727636	0.00621318	APBB1IP	1e-200	APBB1IP	TRUE	reported	hGhcvW	2	1	TRUE	54219	NA	NA	0.0218177119775608	54219	3.86263445929592e-05	25528	TRUE	1.03665775794535e-78
rs2277641	A	G	A	G	-0.193755	-0.1865	0.0213934	0.023	FALSE	FALSE	FALSE	9naZcp	0.1327	17128	17	7297121	outcome	TRUE	0.159894707450888	inferred	17	7297121	0.0214624	PLSCR3	1.75388050184176e-19	PLSCR3	TRUE	reported	hGVtFM	2	1	TRUE	54219	NA	NA	0.00150093349033782	54219	0.000115321371979121	17128	TRUE	0.00138980699092814
rs5760275	G	C	G	C	0.32916	-0.0138	0.205644	0.2122	FALSE	TRUE	FALSE	9naZcp	0.0385	21434	22	24643449	outcome	TRUE	0.720012895733726	inferred	22	24643449	0.00756265	GGT5	1e-200	GGT5	TRUE	reported	HiVQFj	2	1	TRUE	54219	NA	NA	0.0337609911213264	54219	5.99475460105631e-06	21434	TRUE	2.26807703570232e-114
rs13242463	G	A	G	A	-0.104598	0.0183	0.720882	0.692	FALSE	FALSE	FALSE	9naZcp	0.0378	16198	7	121080282	outcome	TRUE	0.628295751834472	inferred	7	121080282	0.00664893	FAM3C	9.18121166931529e-56	FAM3C	TRUE	reported	HIVUKO	2	1	TRUE	54219	NA	NA	0.0045439114963838	54219	1.4471199371176e-05	16198	TRUE	1.12648456417212e-12
rs28385609	T	C	T	C	-1.02943	0.0595	0.137012	0.1403	FALSE	FALSE	FALSE	9naZcp	0.044	20533	6	123122464	outcome	TRUE	0.176288085609234	inferred	6	123122464	0.0085458	SMPDL3A	1e-200	SMPDL3A	TRUE	reported	hlLOND	2	1	TRUE	54219	NA	NA	0.211133145300944	54219	8.90594063219852e-05	20533	TRUE	0
rs13265018	G	A	G	A	0.525153	-0.0091	0.890325	0.8849	FALSE	FALSE	FALSE	9naZcp	0.0465	24540	8	22886020	outcome	TRUE	0.844845826078161	inferred	8	22886020	0.00900702	TNFRSF10B	1e-200	TNFRSF10B	TRUE	reported	hLmnAo	2	1	TRUE	54219	NA	NA	0.059001479882871	54219	1.56076328008481e-06	24540	TRUE	2.1051468733602e-225
rs7522061	C	T	C	T	0.956851	0.0185	0.482299	0.4807	FALSE	FALSE	FALSE	9naZcp	0.0273	25862	1	157668390	outcome	TRUE	0.49799003499347	inferred	1	157668390	0.00626124	FCRL3	1e-200	FCRL3	TRUE	reported	Hm1JU4	2	1	TRUE	54219	NA	NA	0.301069343194566	54219	1.77575043660956e-05	25862	TRUE	0
rs198389	G	A	G	A	0.179732	0.0142	0.42006	0.4239	FALSE	FALSE	FALSE	9naZcp	0.0284	25528	1	11919271	outcome	TRUE	0.617075077451974	inferred	1	11919271	0.00615678	NPPB	2.41546083444499e-187	NPPB	TRUE	reported	hMia7X	2	1	TRUE	54219	NA	NA	0.0154751456401732	54219	9.79383967484452e-06	25528	TRUE	4.7914957032799e-58
rs2073562	G	A	G	A	0.653381	-0.072	0.668262	0.6723	FALSE	FALSE	FALSE	9naZcp	0.0296	25528	8	17742929	outcome	TRUE	0.0149977894735928	inferred	8	17742929	0.00623287	FGL1	1e-200	FGL1	TRUE	reported	HMIud0	2	1	TRUE	54219	NA	NA	0.168527013919854	54219	0.000231738478606562	25528	TRUE	0
rs8109496	G	C	G	C	-0.445837	-0.0396	0.206013	0.2118	FALSE	TRUE	FALSE	9naZcp	0.0342	25528	19	18190344	outcome	TRUE	0.246906995624742	inferred	19	18190344	0.00753671	IL12RB1	1e-200	IL12RB1	TRUE	reported	HmyrMp	2	1	TRUE	54219	NA	NA	0.0606302939131441	54219	5.25209514105239e-05	25528	TRUE	5.71644399847787e-227
rs11620921	G	A	G	A	-0.0691964	-0.0454	0.592745	0.5991	FALSE	FALSE	FALSE	9naZcp	0.0286	25528	14	77939965	outcome	TRUE	0.112419230287387	inferred	14	77939965	0.00624972	TMED8	1.71711744324445e-28	TMED8	TRUE	reported	hoYYiW	2	1	TRUE	54219	NA	NA	0.0022559503818513	54219	9.87083753639856e-05	25528	TRUE	7.31143631972411e-07
rs606911	A	G	A	G	0.0734897	-0.004	0.15827	0.1664	FALSE	FALSE	FALSE	9naZcp	0.0387	25199	17	46908228	outcome	TRUE	0.917677913672975	inferred	17	46908228	0.00833167	CALCOCO2	1.13920006218652e-18	CALCOCO2	TRUE	reported	hq9n0X	2	1	TRUE	54219	NA	NA	0.00143294848564584	54219	4.23983575026818e-07	25199	TRUE	1.05136322859927e-06
rs7542844	A	G	A	G	0.140246	0.0031	0.92109	0.8697	FALSE	FALSE	FALSE	9naZcp	0.0522	24540	1	26618467	outcome	TRUE	0.952643888643072	inferred	1	26618467	0.0115727	CEP85	8.40814127170451e-34	CEP85	TRUE	reported	hqaf2p	2	1	TRUE	54219	NA	NA	0.00270147697114744	54219	1.43728587357867e-07	24540	TRUE	1.91880691630547e-11
rs12941884	G	A	G	A	-0.0859259	-0.0062	0.1331	0.128	FALSE	FALSE	FALSE	9naZcp	0.0429	25124	17	27284443	outcome	TRUE	0.885088171211466	inferred	17	27284443	0.00911564	SEZ6	4.25206602972014e-21	SEZ6	TRUE	reported	HqwId7	2	1	TRUE	54219	NA	NA	0.0016361654058276	54219	8.31408044421247e-07	25124	TRUE	2.18103711393038e-07
rs59055395	C	T	C	T	0.447772	0.0398	0.122821	0.1319	FALSE	FALSE	FALSE	9naZcp	0.0523	19838	19	6873522	outcome	TRUE	0.446660493396147	inferred	19	6873522	0.00931493	ADGRE1	1e-200	ADGRE1	TRUE	reported	Hr1Rfi	2	1	TRUE	54219	NA	NA	0.0408783073956474	54219	2.91941602608875e-05	19838	TRUE	7.5913587850786e-128
rs5848	T	C	T	C	-0.249898	-0.0313	0.290191	0.2985	FALSE	FALSE	FALSE	9naZcp	0.035	20934	17	42430244	outcome	TRUE	0.371169041435197	inferred	17	42430244	0.00622739	GRN	1e-200	GRN	TRUE	reported	hU7dBa	2	1	TRUE	54219	NA	NA	0.0288447390912518	54219	3.82054454465636e-05	20934	TRUE	9.41704409209069e-92
rs11855641	G	A	G	A	0.0559153	-0.0271	0.342699	0.3488	FALSE	FALSE	FALSE	9naZcp	0.0301	25528	15	41088017	outcome	TRUE	0.367943476295657	inferred	15	41088017	0.00643665	PPP1R14D	3.72048878720086e-18	PPP1R14D	TRUE	reported	HURVgv	2	1	TRUE	54219	NA	NA	0.00138995895285379	54219	3.17547746085588e-05	25528	TRUE	3.0282248110461e-05
rs59321237	T	C	T	C	0.723556	-0.0808	0.0295834	0.0316	FALSE	FALSE	FALSE	9naZcp	0.0907	22724	6	101329742	outcome	TRUE	0.373010209126446	inferred	6	101329742	0.0182499	GRIK2	1e-200	GRIK2	TRUE	reported	HVVgRb	2	1	TRUE	54219	NA	NA	0.0281757552881143	54219	3.49258048939157e-05	22724	TRUE	3.85976840182284e-95
rs9311469	A	C	A	C	0.097246	-0.0775	0.868268	0.8678	FALSE	FALSE	FALSE	9naZcp	0.0421	24498	3	51540035	outcome	TRUE	0.0656427947028144	inferred	3	51540035	0.00906637	MANF	7.68422371100027e-27	MANF	TRUE	reported	HvvUVm	2	1	TRUE	54219	NA	NA	0.00211748598874919	54219	0.000138319676440881	24498	TRUE	8.44204901752515e-06
rs41317268	G	A	G	A	-0.229563	0.0158	0.191128	0.203	FALSE	FALSE	FALSE	9naZcp	0.0366	25199	10	98469114	outcome	TRUE	0.665963836739181	inferred	10	98469114	0.00763359	PIK3AP1	1.10153930954142e-198	PIK3AP1	TRUE	reported	Hw6M5O	2	1	TRUE	54219	NA	NA	0.0164068844680367	54219	7.3960519853171e-06	25199	TRUE	2.02914452091606e-61
rs6852397	T	G	T	G	1.16858	-0.0457	0.0934855	0.0918	FALSE	FALSE	FALSE	9naZcp	0.0492	24720	4	141348748	outcome	TRUE	0.352960717952268	inferred	4	141348748	0.0107489	CLGN	1e-200	CLGN	TRUE	reported	HxozxA	2	1	TRUE	54219	NA	NA	0.178980880796097	54219	3.49038800808069e-05	24720	TRUE	0
rs11126696	G	A	G	A	0.338391	0.0284	0.613753	0.6083	FALSE	FALSE	FALSE	9naZcp	0.0278	25861	2	79323888	outcome	TRUE	0.306978433122432	inferred	2	79323888	0.0061031	REG1B	1e-200	REG1B	TRUE	reported	HXWULL	2	1	TRUE	54219	NA	NA	0.0536597289223001	54219	4.03569033720537e-05	25861	TRUE	1.11732069644802e-202
rs8060025	G	T	G	T	0.30075	0.0065	0.612161	0.6102	FALSE	FALSE	FALSE	9naZcp	0.0286	25528	16	27327214	outcome	TRUE	0.820211678728453	inferred	16	27327214	0.00615139	IL4R	1e-200	IL4R	TRUE	reported	hy2ZyO	2	1	TRUE	54219	NA	NA	0.0422271514332933	54219	2.023536317499e-06	25528	TRUE	8.52875895290133e-164
rs73070113	T	A	T	A	-1.05457	-0.0497	0.128357	0.1304	FALSE	TRUE	FALSE	9naZcp	0.0551	17436	19	55014172	outcome	TRUE	0.367058795913749	inferred	19	55014172	0.00959783	LAIR2	1e-200	LAIR2	TRUE	reported	Hy6lh4	2	1	TRUE	54219	NA	NA	0.182120405446397	54219	4.66651075660314e-05	17436	TRUE	0
rs498045	G	A	G	A	0.466453	-0.0337	0.511968	0.5231	FALSE	FALSE	FALSE	9naZcp	0.0274	25862	11	66362997	outcome	TRUE	0.218724439716106	inferred	11	66362997	0.00607796	CCS	1e-200	CCS	TRUE	reported	hyCZcq	2	1	TRUE	54219	NA	NA	0.0979888231744106	54219	5.84931152185985e-05	25862	TRUE	0
rs1017301	A	C	A	C	0.328099	-0.0166	0.674698	0.6637	FALSE	FALSE	FALSE	9naZcp	0.0288	25862	12	9362931	outcome	TRUE	0.564352352944287	inferred	12	9362931	0.0048541	PZP	1e-200	PZP	TRUE	reported	HYEKvU	2	1	TRUE	54219	NA	NA	0.0777178364576658	54219	1.28468632326502e-05	25862	TRUE	2.12818710394981e-306
rs2070074	G	A	G	A	-0.311544	-0.0295	0.0961584	0.0957	FALSE	FALSE	FALSE	9naZcp	0.0497	24298	9	34649442	outcome	TRUE	0.552805525984468	inferred	9	34649442	0.0098317	CCL27	1e-200	CCL27	TRUE	reported	HyM8px	2	1	TRUE	54219	NA	NA	0.0181834551650456	54219	1.45007404099715e-05	24298	TRUE	2.09595690782195e-65
rs12134960	C	G	C	G	-0.544731	0.0999	0.16175	0.1719	FALSE	TRUE	FALSE	9naZcp	0.038	24980	1	197009508	outcome	TRUE	0.00856496157128203	inferred	1	197009508	0.00815187	F13B	1e-200	F13B	TRUE	reported	Hz55RX	2	1	TRUE	54219	NA	NA	0.0760926373453103	54219	0.00027662152429377	24980	TRUE	3.53486923397972e-266
rs12086750	C	G	C	G	-0.0511199	-0.0161	0.366403	0.3769	FALSE	TRUE	FALSE	9naZcp	0.0287	25528	1	40210468	outcome	TRUE	0.574814164356031	inferred	1	40210468	0.00648609	PPIE	3.2351915531421e-15	PPIE	TRUE	reported	HZyS8c	2	1	TRUE	54219	NA	NA	0.00114440901923527	54219	1.23282047768414e-05	25528	TRUE	6.45093341909828e-05
rs8051363	G	A	G	A	0.557049	0.0234	0.722356	0.7249	FALSE	FALSE	FALSE	9naZcp	0.0319	25402	16	75255217	outcome	TRUE	0.46322772625465	inferred	16	75255217	0.00691016	CTRB1	1e-200	CTRB1	TRUE	reported	i0feNE	2	1	TRUE	54219	NA	NA	0.107031419792743	54219	2.11839738621487e-05	25402	TRUE	0
rs12146727	A	G	A	G	-0.4481	0.0097	0.132419	0.1391	FALSE	FALSE	FALSE	9naZcp	0.0418	24999	12	7170336	outcome	TRUE	0.816493418983966	inferred	12	7170336	0.00900864	C1R	1e-200	C1R	TRUE	reported	i1vGys	2	1	TRUE	54219	NA	NA	0.0436431331440531	54219	2.15427965098234e-06	24999	TRUE	5.61551615870067e-167
rs35299026	A	G	A	G	-1.55135	0.0163	0.045856	0.0442	FALSE	FALSE	FALSE	9naZcp	0.0851	19068	19	49318380	outcome	TRUE	0.848103042241216	inferred	19	49318380	0.0146413	HSD17B14	1e-200	HSD17B14	TRUE	reported	i2ezyS	2	1	TRUE	54219	NA	NA	0.171550130279306	54219	1.92422416465265e-06	19068	TRUE	0
rs9881468	T	C	T	C	0.30474	-0.0056	0.334339	0.3561	FALSE	FALSE	FALSE	9naZcp	0.0295	25528	3	52828628	outcome	TRUE	0.849441948251804	inferred	3	52828628	0.00615462	ITIH3	1e-200	ITIH3	TRUE	reported	i4dsup	2	1	TRUE	54219	NA	NA	0.0432627039861476	54219	1.41172024898139e-06	25528	TRUE	2.79353324483807e-168
rs73131317	A	G	A	G	0.230783	0.0039	0.0651317	0.0677	FALSE	FALSE	FALSE	9naZcp	0.0796	15511	7	73702715	outcome	TRUE	0.96092330060132	inferred	7	73702715	0.01239	CLIP2	1.95659076793493e-77	CLIP2	TRUE	reported	i9jY6t	2	1	TRUE	54219	NA	NA	0.00635856662200362	54219	1.54781558539302e-07	15511	TRUE	2.50387659649726e-18
rs9898	T	C	T	C	0.462985	0.0271	0.343232	0.3491	FALSE	FALSE	FALSE	9naZcp	0.0289	25862	3	186390627	outcome	TRUE	0.348390243896603	inferred	3	186390627	0.00648363	HRG	1e-200	HRG	TRUE	reported	I9vLi7	2	1	TRUE	54219	NA	NA	0.0859655555881717	54219	3.40016199467891e-05	25862	TRUE	0
rs11126696	G	A	G	A	0.244314	0.0284	0.613313	0.6083	FALSE	FALSE	FALSE	9naZcp	0.0278	25861	2	79323888	outcome	TRUE	0.306978433122432	inferred	2	79323888	0.00608377	REG1A	1e-200	REG1A	TRUE	reported	iA0oOI	2	1	TRUE	54219	NA	NA	0.0288859005091263	54219	4.03569033720537e-05	25861	TRUE	5.22053719745698e-106
rs1035454	C	T	C	T	0.211476	0.0264	0.587425	0.5778	FALSE	FALSE	FALSE	9naZcp	0.0293	25402	19	51845556	outcome	TRUE	0.367575617296762	inferred	19	51845556	0.00643102	VSIG10L	1e-200	VSIG10L	TRUE	reported	IAmEf8	2	1	TRUE	54219	NA	NA	0.0195546639111962	54219	3.19613426826522e-05	25402	TRUE	1.23857104555813e-70
rs3773862	T	C	T	C	-0.404328	-0.0237	0.442192	0.4516	FALSE	FALSE	FALSE	9naZcp	0.0297	25022	3	196739538	outcome	TRUE	0.424882213634753	inferred	3	196739538	0.00615705	MELTF	1e-200	MELTF	TRUE	reported	iao6OM	2	1	TRUE	54219	NA	NA	0.0736797194883173	54219	2.54498621994559e-05	25022	TRUE	3.462780800865e-280
rs11204771	A	G	A	G	0.102096	-0.0232	0.770506	0.7425	FALSE	FALSE	FALSE	9naZcp	0.0331	25402	1	151054180	outcome	TRUE	0.483361464823998	inferred	1	151054180	0.00751276	SEMA6C	4.61211364491701e-42	SEMA6C	TRUE	reported	iBsGw6	2	1	TRUE	54219	NA	NA	0.00339473687148299	54219	1.93409528350886e-05	25402	TRUE	1.31300986315302e-12
rs2251106	T	C	T	C	-0.0569905	-0.0308	0.645732	0.6509	FALSE	FALSE	FALSE	9naZcp	0.0305	25528	9	130289164	outcome	TRUE	0.312573837888227	inferred	9	130289164	0.00648342	STXBP1	1.49279440957899e-18	STXBP1	TRUE	reported	iduS24	2	1	TRUE	54219	NA	NA	0.00142312367536387	54219	3.9948606949282e-05	25528	TRUE	3.48254073438082e-05
rs4808628	A	G	A	G	-0.322674	-0.0479	0.953873	0.9489	FALSE	FALSE	FALSE	9naZcp	0.07	23458	19	17487620	outcome	TRUE	0.493794766043819	inferred	19	17487620	0.0145489	BST2	5.52077439280763e-109	BST2	TRUE	reported	IF0dxw	2	1	TRUE	54219	NA	NA	0.00899103581992124	54219	1.99623802631336e-05	23458	TRUE	4.2403375677527e-31
rs62240638	A	G	A	G	-0.128078	-0.0356	0.0713629	0.0642	FALSE	FALSE	FALSE	9naZcp	0.0656	20150	22	24063486	outcome	TRUE	0.587348131365034	inferred	22	24063486	0.0110289	CHCHD10	3.54241958261648e-31	CHCHD10	TRUE	reported	if72ZM	2	1	TRUE	54219	NA	NA	0.0024812485021673	54219	1.46168579679247e-05	20150	TRUE	2.42321232878866e-08
rs61886532	G	A	G	A	0.193847	0.0731	0.0492774	0.0493	FALSE	FALSE	FALSE	9naZcp	0.068	23492	11	49235327	outcome	TRUE	0.282374728330258	inferred	11	49235327	0.0143902	FOLH1	2.32220202801474e-41	FOLH1	TRUE	reported	ifafXp	2	1	TRUE	54219	NA	NA	0.00333578376995824	54219	4.91940464082639e-05	23492	TRUE	7.81231797498407e-11
rs12888805	A	G	A	G	-0.625252	0.0043	0.401127	0.4171	FALSE	FALSE	FALSE	9naZcp	0.0278	25862	14	94912799	outcome	TRUE	0.877076547294307	inferred	14	94912799	0.00560372	SERPINA11	1e-200	SERPINA11	TRUE	reported	Ifaqzf	2	1	TRUE	54219	NA	NA	0.186744860786136	54219	9.25163300916991e-07	25862	TRUE	0
rs660442	A	G	A	G	0.118198	0.0409	0.19342	0.2127	FALSE	FALSE	FALSE	9naZcp	0.0346	25184	11	64042997	outcome	TRUE	0.237173592388957	inferred	11	64042997	0.00773912	VEGFB	1.15957808772609e-52	VEGFB	TRUE	reported	iFkBac	2	1	TRUE	54219	NA	NA	0.00428387855449599	54219	5.54855762871028e-05	25184	TRUE	2.57503928412198e-14
rs2473378	A	G	A	G	0.0804661	-0.0343	0.605092	0.5893	FALSE	FALSE	FALSE	9naZcp	0.029	25528	1	24050735	outcome	TRUE	0.236904824279673	inferred	1	24050735	0.00610844	ELOA	1.25602996369487e-39	ELOA	TRUE	reported	IFzPMm	2	1	TRUE	54219	NA	NA	0.00319037709993921	54219	5.48006461336631e-05	25528	TRUE	9.5681116506001e-11
rs1049951	A	G	A	G	-0.446614	-0.0746	0.930615	0.8865	FALSE	FALSE	FALSE	9naZcp	0.0605	23914	10	135184126	outcome	TRUE	0.217554181228026	inferred	10	135184126	0.0127158	ECHS1	1e-200	ECHS1	TRUE	reported	IGe1Qg	2	1	TRUE	54219	NA	NA	0.0222469753503666	54219	6.35804196562606e-05	23914	TRUE	4.73707229781027e-75
rs3813202	A	G	A	G	-0.287528	0.0259	0.0389418	0.0362	FALSE	FALSE	FALSE	9naZcp	0.1085	15251	1	1150764	outcome	TRUE	0.811330712170326	inferred	1	1150764	0.0151224	TNFRSF4	1.32099142964771e-80	TNFRSF4	TRUE	reported	IH7o4g	2	1	TRUE	54219	NA	NA	0.00662364699518818	54219	3.73677599603409e-06	15251	TRUE	3.71206769523427e-18
rs12357173	T	C	T	C	0.635343	0.0112	0.333744	0.3562	FALSE	FALSE	FALSE	9naZcp	0.0292	25528	10	97444603	outcome	TRUE	0.701303373192112	inferred	10	97444603	0.00635422	TCTN3	1e-200	TCTN3	TRUE	reported	IhhuTX	2	1	TRUE	54219	NA	NA	0.155689314685592	54219	5.76348376952246e-06	25528	TRUE	0
rs3813356	T	C	T	C	-0.582208	0.0011	0.440522	0.4224	FALSE	FALSE	FALSE	9naZcp	0.0283	25862	6	132834518	outcome	TRUE	0.968994626640219	inferred	6	132834518	0.00613068	STX7	1e-200	STX7	TRUE	reported	II79it	2	1	TRUE	54219	NA	NA	0.142619007419773	54219	5.842301335492e-08	25862	TRUE	0
rs11858010	C	T	C	T	-0.370192	-0.0026	0.359419	0.3687	FALSE	FALSE	FALSE	9naZcp	0.0289	25528	15	41099163	outcome	TRUE	0.928314711746623	inferred	15	41099163	0.00633022	ZFYVE19	1e-200	ZFYVE19	TRUE	reported	IiCP5A	2	1	TRUE	54219	NA	NA	0.0593356434314824	54219	3.17079458482808e-07	25528	TRUE	3.6982123832056e-234
rs10180345	G	A	G	A	-0.260766	0.0112	0.625884	0.6275	FALSE	FALSE	FALSE	9naZcp	0.0286	25528	2	112741293	outcome	TRUE	0.695347586571899	inferred	2	112741293	0.00596903	MERTK	1e-200	MERTK	TRUE	reported	iIftAb	2	1	TRUE	54219	NA	NA	0.034004321052044	54219	6.00784341582987e-06	25528	TRUE	6.49367395750123e-130
rs10853805	C	A	C	A	-0.0440477	0.0231	0.621511	0.6142	FALSE	FALSE	FALSE	9naZcp	0.0423	14855	19	49540093	outcome	TRUE	0.584997687289209	inferred	19	49540093	0.00644275	GYS1	8.09841447325789e-12	GYS1	TRUE	reported	iitEZD	2	1	TRUE	54219	NA	NA	0.000861378796044297	54219	2.00779941858274e-05	14855	TRUE	0.00723044759428505
rs4282187	C	T	C	T	0.459153	-0.0069	0.615437	0.6181	FALSE	FALSE	FALSE	9naZcp	0.0288	25528	4	95273145	outcome	TRUE	0.810653286592229	inferred	4	95273145	0.00645591	HPGDS	1e-200	HPGDS	TRUE	reported	iIWe13	2	1	TRUE	54219	NA	NA	0.0853348747066753	54219	2.24868935735923e-06	25528	TRUE	0
rs4073054	A	C	A	C	0.0648035	0.0058	0.635283	0.6236	FALSE	FALSE	FALSE	9naZcp	0.0283	25730	1	161200487	outcome	TRUE	0.837613536588967	inferred	1	161200487	0.00615291	APOA2	6.14044718105606e-26	APOA2	TRUE	reported	ij2XLA	2	1	TRUE	54219	NA	NA	0.002041797505409	54219	1.63258717298699e-06	25730	TRUE	6.47823390726227e-09
rs1042499	C	T	C	T	0.816673	-0.0108	0.0582743	0.0526	FALSE	FALSE	FALSE	9naZcp	0.0698	23036	15	90328305	outcome	TRUE	0.877035917659436	inferred	15	90328305	0.0130104	ANPEP	1e-200	ANPEP	TRUE	reported	Ij7FhG	2	1	TRUE	54219	NA	NA	0.0677503936475675	54219	1.03936204128994e-06	23036	TRUE	1.32582639123955e-249
rs76410205	T	C	T	C	-0.0966357	0.0256	0.078755	0.076	FALSE	FALSE	FALSE	9naZcp	0.0584	23492	17	41807508	outcome	TRUE	0.661128117889932	inferred	17	41807508	0.0104198	SOST	1.78854552910778e-20	SOST	TRUE	reported	iK9Lpb	2	1	TRUE	54219	NA	NA	0.00158391733779738	54219	8.18027053912153e-06	23492	TRUE	2.22900420693968e-06
rs41485644	A	G	A	G	-0.135451	-0.1263	0.0447609	0.045	FALSE	FALSE	FALSE	9naZcp	0.0971	17366	3	40500051	outcome	TRUE	0.193354003546936	inferred	3	40500051	0.0150761	RPL14	2.60015956316527e-19	RPL14	TRUE	reported	Iklbe7	2	1	TRUE	54219	NA	NA	0.001486636566796	54219	9.74262867399645e-05	17366	TRUE	0.00099518176724652
rs760462	C	T	C	T	0.145924	0.0145	0.82545	0.8075	FALSE	FALSE	FALSE	9naZcp	0.0378	24478	21	46328099	outcome	TRUE	0.701276508876441	inferred	21	46328099	0.00770654	ITGB2	5.8559855984929e-80	ITGB2	TRUE	reported	iKq1ae	2	1	TRUE	54219	NA	NA	0.0065695641267511	54219	6.01186679484354e-06	24478	TRUE	1.45586828210652e-24
rs877172	G	T	G	T	0.612939	0.0218	0.321331	0.34	FALSE	FALSE	FALSE	9naZcp	0.035	19766	20	3049890	outcome	TRUE	0.533378403379997	inferred	20	3049890	0.00692026	OXT	1e-200	OXT	TRUE	reported	iLaGQK	2	1	TRUE	54219	NA	NA	0.126405023262423	54219	1.96287899918567e-05	19766	TRUE	0
rs1448903	G	A	G	A	0.900129	-0.0338	0.0927326	0.0961	FALSE	FALSE	FALSE	9naZcp	0.0491	24118	2	207308961	outcome	TRUE	0.491206565508104	inferred	2	207308961	0.0105521	ADAM23	1e-200	ADAM23	TRUE	reported	Ime5Bn	2	1	TRUE	54219	NA	NA	0.118331784211906	54219	1.96497309047749e-05	24118	TRUE	0
rs1376675	A	G	A	G	-0.192013	-0.0056	0.0754286	0.0783	FALSE	FALSE	FALSE	9naZcp	0.0559	24118	1	149871002	outcome	TRUE	0.920202304338671	inferred	1	149871002	0.0115501	BOLA1	4.64408328941046e-62	BOLA1	TRUE	reported	IMQz5S	2	1	TRUE	54219	NA	NA	0.00507161311916754	54219	4.16147205211661e-07	24118	TRUE	6.674692422686e-20
rs114708736	A	T	A	T	0.335945	0.0604	0.0416874	0.0437	FALSE	TRUE	FALSE	9naZcp	0.0731	23036	11	10613380	outcome	TRUE	0.40865356201677	inferred	11	10613380	0.0150521	LYVE1	2.42102904673618e-110	LYVE1	TRUE	reported	In9nsl	2	1	TRUE	54219	NA	NA	0.00910405227788847	54219	2.96385456214163e-05	23036	TRUE	1.7375116291372e-30
rs11210731	G	A	G	A	0.115504	-0.0176	0.183636	0.1825	FALSE	FALSE	FALSE	9naZcp	0.0373	25528	1	43311165	outcome	TRUE	0.637033954759909	inferred	1	43311165	0.00732215	ERMAP	4.64943306687544e-56	ERMAP	TRUE	reported	iNDotl	2	1	TRUE	54219	NA	NA	0.00456869972736558	54219	8.72210115529462e-06	25528	TRUE	1.47766379648555e-17
rs2287047	A	G	A	G	-0.185418	-0.0046	0.301364	0.314	FALSE	FALSE	FALSE	9naZcp	0.0298	25862	2	102774054	outcome	TRUE	0.877323986031853	inferred	2	102774054	0.00661103	IL1R1	4.37522105158243e-173	IL1R1	TRUE	reported	iNTCvs	2	1	TRUE	54219	NA	NA	0.0143012582077948	54219	9.21412743670191e-07	25862	TRUE	4.78932767574078e-56
rs7799945	G	A	G	A	0.0679369	-7e-04	0.321284	0.3209	FALSE	FALSE	FALSE	9naZcp	0.0347	18666	7	44109802	outcome	TRUE	0.983905437646913	inferred	7	44109802	0.00649891	DBNL	1.4109122364581e-25	DBNL	TRUE	reported	iPTC9C	2	1	TRUE	54219	NA	NA	0.00201150195673311	54219	2.18038103159723e-08	18666	TRUE	1.35855951985417e-07
rs33986943	A	G	A	G	-0.85493	0.0676	0.105303	0.1098	FALSE	FALSE	FALSE	9naZcp	0.0515	23492	17	41004637	outcome	TRUE	0.189310568626363	inferred	17	41004637	0.00954739	AOC3	1e-200	AOC3	TRUE	reported	iqJzsB	2	1	TRUE	54219	NA	NA	0.128840908261326	54219	7.33439107269865e-05	23492	TRUE	0
rs2856876	A	C	A	C	0.223344	-0.0678	0.127975	0.1321	FALSE	FALSE	FALSE	9naZcp	0.0467	20952	22	23249440	outcome	TRUE	0.146551625597089	inferred	22	23249440	0.00912114	IGLC2	2.06062991326997e-132	IGLC2	TRUE	reported	iqPu6G	2	1	TRUE	54219	NA	NA	0.0109380112286552	54219	0.000100599982943059	20952	TRUE	1.80905619990046e-31
rs31515	G	A	G	A	-0.788645	-0.0174	0.628963	0.63	FALSE	FALSE	FALSE	9naZcp	0.0288	25528	5	135288113	outcome	TRUE	0.545732840028086	inferred	5	135288113	0.00552001	LECT2	1e-200	LECT2	TRUE	reported	IqrQiz	2	1	TRUE	54219	NA	NA	0.273511980034532	54219	1.42996216211299e-05	25528	TRUE	0
rs291103	A	G	A	G	-0.518923	-0.0493	0.0457017	0.1881	FALSE	FALSE	FALSE	9naZcp	0.0918	22724	1	207107079	outcome	TRUE	0.591242030937362	inferred	1	207107079	0.0175508	PIGR	3.98107170553492e-192	PIGR	TRUE	reported	IRHyxh	2	1	TRUE	54219	NA	NA	0.0158682763213112	54219	1.26927699341272e-05	22724	TRUE	1.09662918769168e-54
rs3917265	C	T	C	T	-0.419897	-0.0126	0.538432	0.5327	FALSE	FALSE	FALSE	9naZcp	0.0275	25859	2	102778461	outcome	TRUE	0.64682182128767	inferred	2	102778461	0.00592996	IL1RL2	1e-200	IL1RL2	TRUE	reported	iriqsd	2	1	TRUE	54219	NA	NA	0.0846512054164911	54219	8.11884109213711e-06	25859	TRUE	0
rs10225292	C	T	C	T	-0.055224	-0.0305	0.378961	0.3884	FALSE	FALSE	FALSE	9naZcp	0.0293	25148	7	156173238	outcome	TRUE	0.297896140659565	inferred	7	156173238	0.00652754	SHH	2.6705456121919e-17	SHH	TRUE	reported	iRNANK	2	1	TRUE	54219	NA	NA	0.00131840305648476	54219	4.30900316023936e-05	25148	TRUE	9.59265593191079e-05
rs55714927	T	C	T	C	-0.187713	-0.0146	0.188601	0.1909	FALSE	FALSE	FALSE	9naZcp	0.043	20952	17	7080316	outcome	TRUE	0.7342068227396	inferred	17	7080316	0.00763674	ASGR1	2.05116217882562e-133	ASGR1	TRUE	reported	isQq67	2	1	TRUE	54219	NA	NA	0.0110210822149176	54219	5.50278295374228e-06	20952	TRUE	9.34624459518682e-37
rs6750020	A	G	A	G	-0.899028	-0.0054	0.773821	0.7694	FALSE	FALSE	FALSE	9naZcp	0.0333	25402	2	102994714	outcome	TRUE	0.871178155583461	inferred	2	102994714	0.00722873	IL18R1	1e-200	IL18R1	TRUE	reported	ISt0ah	2	1	TRUE	54219	NA	NA	0.221965628449838	54219	1.03529683513208e-06	25402	TRUE	0
rs62007832	G	C	G	C	0.143194	0.0342	0.211104	0.2138	FALSE	TRUE	FALSE	9naZcp	0.0339	25402	15	78557720	outcome	TRUE	0.313046789782446	inferred	15	78557720	0.00725414	DNAJA4	9.85598423156605e-87	DNAJA4	TRUE	reported	ItVUBi	2	1	TRUE	54219	NA	NA	0.00713562830493342	54219	4.00683720089728e-05	25402	TRUE	6.79813186430465e-25
rs13894	A	G	A	G	-1.02388	-0.0676	0.0738321	0.078	FALSE	FALSE	FALSE	9naZcp	0.0547	24118	17	7529902	outcome	TRUE	0.216521088238881	inferred	17	7529902	0.0118491	SAT2	1e-200	SAT2	TRUE	reported	IUBS4X	2	1	TRUE	54219	NA	NA	0.121047864660495	54219	6.33265692847996e-05	24118	TRUE	0
rs2055026	G	T	G	T	0.454066	0.0173	0.230337	0.2373	FALSE	FALSE	FALSE	9naZcp	0.0339	25528	3	167462868	outcome	TRUE	0.609824152545077	inferred	3	167462868	0.00718295	SERPINI1	1e-200	SERPINI1	TRUE	reported	IuyDt6	2	1	TRUE	54219	NA	NA	0.0686454620284684	54219	1.02024767569937e-05	25528	TRUE	3.89464488118645e-267
rs36029876	A	C	A	C	-0.360608	0.0032	0.103173	0.1068	FALSE	FALSE	FALSE	9naZcp	0.0469	24498	20	4723988	outcome	TRUE	0.945602325415501	inferred	20	4723988	0.00992867	PRND	1e-200	PRND	TRUE	reported	ivFgTH	2	1	TRUE	54219	NA	NA	0.023752696854305	54219	1.90046123451794e-07	24498	TRUE	4.63008963109173e-90
rs4832496	A	G	A	G	0.311384	-0.0293	0.278267	0.2879	FALSE	FALSE	FALSE	9naZcp	0.031	25528	2	17752538	outcome	TRUE	0.344576538586075	inferred	2	17752538	0.00615521	VSNL1	1e-200	VSNL1	TRUE	reported	ivoVnB	2	1	TRUE	54219	NA	NA	0.0450754838952616	54219	3.49956359036887e-05	25528	TRUE	6.12450502497793e-168
rs58697961	A	G	A	G	-0.283102	-0.0084	0.352257	0.3426	FALSE	FALSE	FALSE	9naZcp	0.0321	21434	17	1665424	outcome	TRUE	0.793566431658028	inferred	17	1665424	0.00627517	SERPINF1	1e-200	SERPINF1	TRUE	reported	ivyQyp	2	1	TRUE	54219	NA	NA	0.0361821496753678	54219	3.19509973422313e-06	21434	TRUE	1.38362002872315e-123
rs2609983	A	G	A	G	-0.289438	0.0197	0.485206	0.484	FALSE	FALSE	FALSE	9naZcp	0.0279	25528	8	57385366	outcome	TRUE	0.480130186453924	inferred	8	57385366	0.00603245	PENK	1e-200	PENK	TRUE	reported	iX4LaB	2	1	TRUE	54219	NA	NA	0.0407313139354351	54219	1.95313740971398e-05	25528	TRUE	2.65984237030511e-153
rs7199949	C	G	C	G	0.848017	0.0103	0.395991	0.3926	FALSE	TRUE	FALSE	9naZcp	0.0289	25528	16	31096164	outcome	TRUE	0.721539992991221	inferred	16	31096164	0.00611953	PRSS53	1e-200	PRSS53	TRUE	reported	Ix95jv	2	1	TRUE	54219	NA	NA	0.261551720279697	54219	4.97615429348528e-06	25528	TRUE	0
rs7543171	C	G	C	G	0.828281	0.0112	0.192191	0.2033	FALSE	TRUE	FALSE	9naZcp	0.0363	25528	1	168505133	outcome	TRUE	0.757671510124371	inferred	1	168505133	0.00768709	XCL1	1e-200	XCL1	TRUE	reported	IYjQmv	2	1	TRUE	54219	NA	NA	0.176371145886302	54219	3.72939522738578e-06	25528	TRUE	0
rs17576	G	A	G	A	0.144128	0.0548	0.355546	0.3681	FALSE	FALSE	FALSE	9naZcp	0.0285	25862	20	44640225	outcome	TRUE	0.0545042904597323	inferred	20	44640225	0.00626905	MMP9	5.82103217770872e-117	MMP9	TRUE	reported	iYLcFP	2	1	TRUE	54219	NA	NA	0.00965482398116536	54219	0.000142948890872378	25862	TRUE	2.0594557273304e-30
rs2306272	C	T	C	T	-0.85385	-0.076	0.287598	0.3004	FALSE	FALSE	FALSE	9naZcp	0.0304	25862	3	66434643	outcome	TRUE	0.0124193306515523	inferred	3	66434643	0.00664504	LRIG1	1e-200	LRIG1	TRUE	reported	iyU83W	2	1	TRUE	54219	NA	NA	0.233441385440365	54219	0.000241627603537428	25862	TRUE	0
rs76604555	A	G	A	G	-0.144109	-0.0676	0.119579	0.1395	FALSE	FALSE	FALSE	9naZcp	0.0439	24999	3	4856285	outcome	TRUE	0.123593671974105	inferred	3	4856285	0.00962782	ITPR1	1.189597382702e-50	ITPR1	TRUE	reported	J0yqxL	2	1	TRUE	54219	NA	NA	0.00411528454009902	54219	9.48495482136766e-05	24999	TRUE	1.01511796788343e-12
rs78821460	C	G	C	G	0.52264	0.0094	0.0807069	0.0845	FALSE	TRUE	FALSE	9naZcp	0.0526	24298	5	127874149	outcome	TRUE	0.858167596307794	inferred	5	127874149	0.0115936	FBN2	1e-200	FBN2	TRUE	reported	J1eguD	2	1	TRUE	54219	NA	NA	0.0361286917253628	54219	1.3144645229783e-06	24298	TRUE	1.69665831991147e-135
rs12624596	A	G	A	G	0.18563	-0.0372	0.283689	0.2932	FALSE	FALSE	FALSE	9naZcp	0.0313	25528	20	54290016	outcome	TRUE	0.234637108800918	inferred	20	54290016	0.00680289	CBLN4	6.06736329588487e-164	CBLN4	TRUE	reported	j2KHS2	2	1	TRUE	54219	NA	NA	0.0135472220468554	54219	5.53337887772035e-05	25528	TRUE	3.70972034282636e-47
rs1859788	G	A	G	A	1.13366	0.056	0.686572	0.66	FALSE	FALSE	FALSE	9naZcp	0.0324	21434	7	99971834	outcome	TRUE	0.0839174202474861	inferred	7	99971834	0.00657197	PILRB	1e-200	PILRB	TRUE	reported	J2q9W4	2	1	TRUE	54219	NA	NA	0.354351968788932	54219	0.000139367914741422	21434	TRUE	0
rs61854835	G	A	G	A	0.576259	-0.053	0.246961	0.2442	FALSE	FALSE	FALSE	9naZcp	0.0426	16072	10	70038894	outcome	TRUE	0.213451185831752	inferred	10	70038894	0.00719723	PBLD	1e-200	PBLD	TRUE	reported	J3LYTo	2	1	TRUE	54219	NA	NA	0.105738627361134	54219	9.63107655529149e-05	16072	TRUE	2.87415702695986e-291
rs9911630	G	A	G	A	-0.144935	0.0265	0.349936	0.3528	FALSE	FALSE	FALSE	9naZcp	0.0286	25736	17	41188342	outcome	TRUE	0.354148057267694	inferred	17	41188342	0.00650204	VAT1	4.5498806015005e-110	VAT1	TRUE	reported	j3QBHF	2	1	TRUE	54219	NA	NA	0.00908133717906996	54219	3.33609105934584e-05	25736	TRUE	1.82260427053042e-32
rs7144945	T	C	T	C	-0.780443	0.0055	0.518012	0.5143	FALSE	FALSE	FALSE	9naZcp	0.029	21560	14	20971442	outcome	TRUE	0.849579350391596	inferred	14	20971442	0.00623326	RNASE10	1e-200	RNASE10	TRUE	reported	J4sLdU	2	1	TRUE	54219	NA	NA	0.224292359884285	54219	1.66847687214584e-06	21560	TRUE	0
rs734725	T	G	T	G	0.781571	0.0657	0.0841527	0.0913	FALSE	FALSE	FALSE	9naZcp	0.0504	24114	1	27709858	outcome	TRUE	0.192379747571045	inferred	1	27709858	0.0113769	CD164L2	1e-200	CD164L2	TRUE	reported	J5EPCc	2	1	TRUE	54219	NA	NA	0.0800765236375519	54219	7.04702521315598e-05	24114	TRUE	1.20050322419346e-291
rs1550270	C	T	C	T	0.243524	-0.0059	0.304581	0.3118	FALSE	FALSE	FALSE	9naZcp	0.0295	25862	4	166261800	outcome	TRUE	0.841480581121794	inferred	4	166261800	0.00671451	CPE	1e-200	CPE	TRUE	reported	J7czJY	2	1	TRUE	54219	NA	NA	0.0236869156779336	54219	1.54678801734259e-06	25862	TRUE	3.55171180471314e-92
rs6596251	G	A	G	A	-0.0632316	1e-04	0.365014	0.388	FALSE	FALSE	FALSE	9naZcp	0.0282	25402	5	134955821	outcome	TRUE	0.997170628054621	inferred	5	134955821	0.00578152	CXCL14	7.68245455679268e-28	CXCL14	TRUE	reported	J9KWoO	2	1	TRUE	54219	NA	NA	0.00220136319474984	54219	4.95071660387637e-10	25402	TRUE	6.7385072472254e-10
rs6458871	T	C	T	C	0.318199	0.0101	0.579661	0.5852	FALSE	FALSE	FALSE	9naZcp	0.0282	25528	6	52665977	outcome	TRUE	0.720226551679015	inferred	6	52665977	0.00608584	GSTA1	1e-200	GSTA1	TRUE	reported	JAC0Er	2	1	TRUE	54219	NA	NA	0.048001766472492	54219	5.0252721161328e-06	25528	TRUE	1.89689945560761e-185
rs1045485	C	G	C	G	0.313694	-0.0541	0.130712	0.1452	FALSE	TRUE	FALSE	9naZcp	0.0411	25199	2	202149589	outcome	TRUE	0.188072799448454	inferred	2	202149589	0.00890371	CASP8	1e-200	CASP8	TRUE	reported	Japq8z	2	1	TRUE	54219	NA	NA	0.0223822633224451	54219	6.87594173010091e-05	25199	TRUE	6.86066880255571e-78
rs907866	A	G	A	G	0.131262	0.0253	0.449388	0.4579	FALSE	FALSE	FALSE	9naZcp	0.0281	25528	2	20371380	outcome	TRUE	0.367930896503259	inferred	2	20371380	0.00597865	SDC1	7.72680585095712e-107	SDC1	TRUE	reported	jaUBsa	2	1	TRUE	54219	NA	NA	0.00881235877209229	54219	3.17564425673866e-05	25528	TRUE	2.02173031497484e-31
rs45558732	T	G	T	G	-1.00485	0.1172	0.0323775	0.0325	FALSE	FALSE	FALSE	9naZcp	0.0877	23036	11	118402962	outcome	TRUE	0.181427059415779	inferred	11	118402962	0.0176717	TMEM25	1e-200	TMEM25	TRUE	reported	jaVRPq	2	1	TRUE	54219	NA	NA	0.0562799266865843	54219	7.75270043780923e-05	23036	TRUE	6.34639831073893e-193
rs2307215	C	T	C	T	-0.101415	0.046	0.0682305	0.0691000000000001	FALSE	FALSE	FALSE	9naZcp	0.0575	24118	17	6902459	outcome	TRUE	0.423710797166793	inferred	17	6902459	0.011934	C17orf49	1.92885686021562e-17	BAP18	TRUE	reported	JbBt5c	2	1	TRUE	54219	NA	NA	0.0013302055468055	54219	2.65376934763715e-05	24118	TRUE	5.15491527610305e-05
rs1124066	G	A	G	A	0.0779119	-0.0499	0.589357	0.5903	FALSE	FALSE	FALSE	9naZcp	0.0307	23910	5	141263088	outcome	TRUE	0.104075829980515	inferred	5	141263088	0.00607137	PCDH1	1.07596959720768e-37	PCDH1	TRUE	reported	jbZlWu	2	1	TRUE	54219	NA	NA	0.00302817932728591	54219	0.000110492577379637	23910	TRUE	9.39917483294266e-09
rs35700679	G	A	G	A	0.705411	-0.0202	0.149403	0.1645	FALSE	FALSE	FALSE	9naZcp	0.0391	25199	4	15960246	outcome	TRUE	0.605418630090656	inferred	4	15960246	0.00786399	FGFBP2	1e-200	FGFBP2	TRUE	reported	jcB3ix	2	1	TRUE	54219	NA	NA	0.129230824242341	54219	1.05924345172935e-05	25199	TRUE	0
rs7725017	A	C	A	C	-0.386602	0.0013	0.618837	0.608	FALSE	FALSE	FALSE	9naZcp	0.0292	25528	5	147217823	outcome	TRUE	0.96448947332268	inferred	5	147217823	0.00624056	SPINK1	1e-200	SPINK1	TRUE	reported	jDSwWz	2	1	TRUE	54219	NA	NA	0.0661063254721136	54219	7.76494176695936e-08	25528	TRUE	1.68634813089616e-262
rs25882	C	T	C	T	0.243184	-0.0478	0.213396	0.2134	FALSE	FALSE	FALSE	9naZcp	0.0346	25528	5	131411460	outcome	TRUE	0.167124389790855	inferred	5	131411460	0.00759459	CSF2	1e-200	CSF2	TRUE	reported	jeFQ97	2	1	TRUE	54219	NA	NA	0.0185604877393272	54219	7.47632823817788e-05	25528	TRUE	3.17459054698799e-64
rs4748650	C	A	C	A	0.0779119	-0.0302	0.206635	0.2089	FALSE	FALSE	FALSE	9naZcp	0.035	25402	10	20583239	outcome	TRUE	0.388216016598915	inferred	10	20583239	0.00743221	PLXDC2	1.0341892044332e-25	PLXDC2	TRUE	reported	JGIPHx	2	1	TRUE	54219	NA	NA	0.00202281783832138	54219	2.93110482774073e-05	25402	TRUE	1.91974656967373e-07
rs79637814	C	T	C	T	0.142852	0.1395	0.0424613	0.0475	FALSE	FALSE	FALSE	9naZcp	0.0702	23458	11	27779741	outcome	TRUE	0.0469025101768401	inferred	11	27779741	0.0150209	BDNF	1.90195396044231e-21	BDNF	TRUE	reported	JgouUT	2	1	TRUE	54219	NA	NA	0.00166541079666521	54219	0.000168324421083623	23458	TRUE	0.000364618509366738
rs11646135	A	G	A	G	0.431503	0.0509	0.145372	0.1538	FALSE	FALSE	FALSE	9naZcp	0.0399	25199	16	89199108	outcome	TRUE	0.202065399697129	inferred	16	89199108	0.00745862	CDH15	1e-200	CDH15	TRUE	reported	jhKqCb	2	1	TRUE	54219	NA	NA	0.0581433438307005	54219	6.45822079548552e-05	25199	TRUE	8.65517549956879e-214
rs11078597	C	T	C	T	-0.213118	-0.0038	0.192308	0.1993	FALSE	FALSE	FALSE	9naZcp	0.039	25199	17	1618363	outcome	TRUE	0.922380238308133	inferred	17	1618363	0.00758039	SERPINF2	6.53130552647469e-174	SERPINF2	TRUE	reported	JINbkh	2	1	TRUE	54219	NA	NA	0.0143693094883875	54219	3.76780987104523e-07	25199	TRUE	1.15068999140268e-55
rs383369	C	T	C	T	-1.14723	-0.0884	0.200138	0.2035	FALSE	FALSE	FALSE	9naZcp	0.0412	25202	19	54784130	outcome	TRUE	0.0319024247218399	inferred	19	54784130	0.00754301	LILRB2	1e-200	LILRB2	TRUE	reported	JjQI56	2	1	TRUE	54219	NA	NA	0.299059351190614	54219	0.000182654436016031	25202	TRUE	0
rs78111814	C	T	C	T	0.891717	0.0587	0.0401976	0.0387	FALSE	FALSE	FALSE	9naZcp	0.088	18334	21	42060498	outcome	TRUE	0.504743099588592	inferred	21	42060498	0.016122	DSCAM	1e-200	DSCAM	TRUE	reported	JKPh4o	2	1	TRUE	54219	NA	NA	0.0534123411159179	54219	2.42711563925099e-05	18334	TRUE	3.23044078631248e-160
rs3773244	A	G	A	G	0.237563	-0.0285	0.193937	0.2097	FALSE	FALSE	FALSE	9naZcp	0.0349	25528	3	78784770	outcome	TRUE	0.414146244399082	inferred	3	78784770	0.00760815	ROBO1	1e-200	ROBO1	TRUE	reported	JmIe6U	2	1	TRUE	54219	NA	NA	0.0176653980662979	54219	2.61243055968605e-05	25528	TRUE	2.27656067293328e-64
rs3747617	T	C	T	C	-0.482854	0.1119	0.0536815	0.0612	FALSE	FALSE	FALSE	9naZcp	0.0631	23492	1	159912899	outcome	TRUE	0.0761664903401271	inferred	1	159912899	0.0134125	IGSF9	1e-200	IGSF9	TRUE	reported	Jo5MbZ	2	1	TRUE	54219	NA	NA	0.0233462607189506	54219	0.000133862921164769	23492	TRUE	2.78929573381834e-74
rs7069556	G	C	G	C	-0.212675	-0.0749	0.0839434	0.0864	FALSE	TRUE	FALSE	9naZcp	0.0538	24540	10	101770377	outcome	TRUE	0.163863868524309	inferred	10	101770377	0.0110417	DNMBP	1.13788926434664e-82	DNMBP	TRUE	reported	jo9gdo	2	1	TRUE	54219	NA	NA	0.00679616479558171	54219	7.89815439794992e-05	24540	TRUE	9.35319573848105e-22
rs6451582	A	T	A	T	0.0529879	0.0053	0.258482	0.2631	FALSE	TRUE	FALSE	9naZcp	0.0321	25528	5	41884903	outcome	TRUE	0.868858162288887	inferred	5	41884903	0.00721609	OXCT1	2.08833419593959e-13	OXCT1	TRUE	reported	job8K2	2	1	TRUE	54219	NA	NA	0.000993533122700966	54219	1.06796850595474e-06	25528	TRUE	5.87901914851158e-05
rs34440547	T	C	T	C	-1.14024	-0.0117	0.216235	0.2205	FALSE	FALSE	FALSE	9naZcp	0.0362	25402	19	15582863	outcome	TRUE	0.746540433808864	inferred	19	15582863	0.00752445	PGLYRP2	1e-200	PGLYRP2	TRUE	reported	JoKDua	2	1	TRUE	54219	NA	NA	0.297532194277037	54219	4.11262470184338e-06	25402	TRUE	0
rs7814328	C	T	C	T	-0.0702393	-0.0019	0.46309	0.4753	FALSE	FALSE	FALSE	9naZcp	0.028	25528	8	8876229	outcome	TRUE	0.945899355121145	inferred	8	8876229	0.00620931	ERI1	1.14524920770789e-29	ERI1	TRUE	reported	JOQHzz	2	1	TRUE	54219	NA	NA	0.00235458510485917	54219	1.803882710225e-07	25528	TRUE	2.27599870502674e-10
rs56944668	T	C	T	C	-0.0970322	0.0095	0.15847	0.1708	FALSE	FALSE	FALSE	9naZcp	0.0381	25402	12	94243853	outcome	TRUE	0.803094828694115	inferred	12	94243853	0.00844221	CRADD	1.4190575216891e-30	CRADD	TRUE	reported	jqMsJP	2	1	TRUE	54219	NA	NA	0.00243067591212013	54219	2.44772418843145e-06	25402	TRUE	3.31182332704946e-10
rs36160143	T	C	T	C	0.0873582	-0.0369	0.191287	0.1744	FALSE	FALSE	FALSE	9naZcp	0.0497	15793	17	43244389	outcome	TRUE	0.457811871256864	inferred	17	43244389	0.00780023	HEXIM1	4.10298566847005e-29	HEXIM1	TRUE	reported	jSaOa3	2	1	TRUE	54219	NA	NA	0.00230809405531115	54219	3.49072117954499e-05	15793	TRUE	3.10996515277374e-06
rs218476	A	G	A	G	0.0553191	-0.038	0.382629	0.3879	FALSE	FALSE	FALSE	9naZcp	0.0299	25072	20	57237670	outcome	TRUE	0.203763155458462	inferred	20	57237670	0.00641275	STX16	6.32994592537893e-18	STX16	TRUE	reported	jU5WI1	2	1	TRUE	54219	NA	NA	0.00137066218308118	54219	6.44232311474259e-05	25072	TRUE	0.000145501046306506
rs131805	C	T	C	T	0.220018	0.0651	0.789639	0.774	FALSE	FALSE	FALSE	9naZcp	0.0364	20754	22	50964153	outcome	TRUE	0.0737015755703005	inferred	22	50964153	0.00756119	TYMP	3.76703798983903e-186	TYMP	TRUE	reported	JV5uL3	2	1	TRUE	54219	NA	NA	0.0153769651892485	54219	0.000154110530909443	20754	TRUE	5.18969071429566e-43
rs6602909	C	T	C	T	-0.332675	0.0623	0.34081	0.3458	FALSE	FALSE	FALSE	9naZcp	0.0346	17331	13	114551993	outcome	TRUE	0.0717694138376295	inferred	13	114551993	0.00630195	GAS6	1e-200	GAS6	TRUE	reported	jWvKQk	2	1	TRUE	54219	NA	NA	0.0488863225496294	54219	0.000187054925945512	17331	TRUE	2.5428600326126e-129
rs1805110	A	G	A	G	-0.234166	-0.0721	0.0864981	0.1102	FALSE	FALSE	FALSE	9naZcp	0.0491	24874	1	92327045	outcome	TRUE	0.141986976573098	inferred	1	92327045	0.0106432	TGFBR3	2.79254384123732e-107	TGFBR3	TRUE	reported	jYkLwt	2	1	TRUE	54219	NA	NA	0.00884927009205306	54219	8.6688040527144e-05	24874	TRUE	1.20139957297295e-28
rs11031006	A	G	A	G	-0.147324	0.0368	0.138448	0.1575	FALSE	FALSE	FALSE	9naZcp	0.0392	25325	11	30226528	outcome	TRUE	0.347846015098735	inferred	11	30226528	0.00598445	FSHB	8.14704284020842e-134	FSHB	TRUE	reported	JytNtB	2	1	TRUE	54219	NA	NA	0.0110544066044813	54219	3.48011210500255e-05	25325	TRUE	3.78804130611002e-39
rs6869910	C	T	C	T	-0.0489091	0.0452	0.440295	0.4398	FALSE	FALSE	FALSE	9naZcp	0.0277	25528	5	139629450	outcome	TRUE	0.102728168028207	inferred	5	139629450	0.00604688	HBEGF	6.04922864483852e-16	HBEGF	TRUE	reported	k5rNsk	2	1	TRUE	54219	NA	NA	0.00120519531246331	54219	0.000104301190807631	25528	TRUE	0.00123900458866219
rs35434391	T	G	T	G	-0.438324	0.0038	0.109603	0.1288	FALSE	FALSE	FALSE	9naZcp	0.0463	24298	1	161049509	outcome	TRUE	0.934588318333646	inferred	1	161049509	0.00969405	NECTIN4	1e-200	NECTIN4	TRUE	reported	k6Rntc	2	1	TRUE	54219	NA	NA	0.0363386628551075	54219	2.77249206517571e-07	24298	TRUE	3.63261329006681e-137
rs74992301	C	T	C	T	0.298394	-0.0719	0.0583451	0.0577	FALSE	FALSE	FALSE	9naZcp	0.0638	23492	11	9673993	outcome	TRUE	0.259759711477476	inferred	11	9673993	0.013033	SWAP70	5.18800038928965e-116	SWAP70	TRUE	reported	K8vvu5	2	1	TRUE	54219	NA	NA	0.00957584532471973	54219	5.40642180628429e-05	23492	TRUE	3.03018730875913e-31
rs16829209	T	C	T	C	-0.336713	-0.0288	0.166998	0.1756	FALSE	FALSE	FALSE	9naZcp	0.0376	25199	1	24461295	outcome	TRUE	0.443701622367481	inferred	1	24461295	0.0083616	IL22RA1	1e-200	IL22RA1	TRUE	reported	k9WHrg	2	1	TRUE	54219	NA	NA	0.0290406645943002	54219	2.32836111458e-05	25199	TRUE	1.12833696691127e-106
rs3181238	T	C	T	C	0.294315	0.0314	0.639211	0.6545	FALSE	FALSE	FALSE	9naZcp	0.0298	25528	6	24654443	outcome	TRUE	0.292024284749874	inferred	6	24654443	0.00635239	KIAA0319	1e-200	KIAA0319	TRUE	reported	kal6no	2	1	TRUE	54219	NA	NA	0.03808480944791	54219	4.34935757250124e-05	25528	TRUE	7.71434668882317e-140
rs72833611	G	C	G	C	0.0598131	-0.0092	0.127654	0.1406	FALSE	TRUE	FALSE	9naZcp	0.042	24298	17	47036043	outcome	TRUE	0.826612953746402	inferred	17	47036043	0.0088796	GIP	1.6277960863938e-11	GIP	TRUE	reported	kb4sK1	2	1	TRUE	54219	NA	NA	0.000836193965182033	54219	1.97488329979659e-06	24298	TRUE	0.000364513777540702
rs73048483	A	G	A	G	1.41557	-0.0023	0.069309	0.0751	FALSE	FALSE	FALSE	9naZcp	0.0639	20150	19	51340543	outcome	TRUE	0.971287350303163	inferred	19	51340543	0.0121701	KLK15	1e-200	KLK15	TRUE	reported	KBhNKx	2	1	TRUE	54219	NA	NA	0.199705032683819	54219	6.43016305168538e-08	20150	TRUE	0
rs10151239	A	C	A	C	0.0775119	0.0342	0.400629	0.4169	FALSE	FALSE	FALSE	9naZcp	0.0286	25528	14	38972370	outcome	TRUE	0.231772978187964	inferred	14	38972370	0.00588351	CLEC14A	1.23168598573635e-39	CLEC14A	TRUE	reported	kdl1vj	2	1	TRUE	54219	NA	NA	0.0031910984126463	54219	5.60161237396001e-05	25528	TRUE	1.0216699143557e-10
rs117815264	T	C	T	C	-0.571574	-0.0421	0.0708219	0.0673	FALSE	FALSE	FALSE	9naZcp	0.0589	24118	9	97360610	outcome	TRUE	0.474750682334388	inferred	9	97360610	0.0118537	FBP1	1e-200	FBP1	TRUE	reported	keWKgW	2	1	TRUE	54219	NA	NA	0.0411211565215674	54219	2.11845443064276e-05	24118	TRUE	1.02901362824027e-148
rs61905116	G	A	G	A	0.110287	-0.1382	0.06241	0.0628	FALSE	FALSE	FALSE	9naZcp	0.0638	23492	11	116649538	outcome	TRUE	0.0303001694922489	inferred	11	116649538	0.013003	ZPR1	2.22075168345075e-17	ZPR1	TRUE	reported	kFQVl3	2	1	TRUE	54219	NA	NA	0.00132510462948097	54219	0.000199712371706009	23492	TRUE	0.0043321348161155
rs6011040	G	A	G	A	-0.300495	0.0309	0.672407	0.6625	FALSE	FALSE	FALSE	9naZcp	0.0303	25148	20	62337406	outcome	TRUE	0.307822383874207	inferred	20	62337406	0.00636823	TNFRSF6B	1e-200	TNFRSF6B	TRUE	reported	kgWGIt	2	1	TRUE	54219	NA	NA	0.0394477755576183	54219	4.1356600179503e-05	25148	TRUE	7.24979077012721e-144
rs3892355	A	G	A	G	-0.173111	-0.0321	0.314733	0.3134	FALSE	FALSE	FALSE	9naZcp	0.0317	25528	19	5696962	outcome	TRUE	0.311242517055305	inferred	19	5696962	0.00672049	LONP1	2.57632115700258e-146	LONP1	TRUE	reported	KgzFgY	2	1	TRUE	54219	NA	NA	0.0120900838683669	54219	4.01690286497456e-05	25528	TRUE	8.97806959718095e-43
rs17016299	A	C	A	C	-0.0865425	-0.021	0.0820127	0.0899	FALSE	FALSE	FALSE	9naZcp	0.0541	24540	4	90786665	outcome	TRUE	0.69789019146757	inferred	4	90786665	0.0112831	SNCA	1.71869969539774e-14	SNCA	TRUE	reported	Khx2nj	2	1	TRUE	54219	NA	NA	0.00108391573796405	54219	6.14047871576978e-06	24540	TRUE	7.54387093934453e-05
rs11177604	A	C	A	C	0.20209	-0.0059	0.377846	0.3778	FALSE	FALSE	FALSE	9naZcp	0.0294	25528	12	41045385	outcome	TRUE	0.840948586477603	inferred	12	41045385	0.00577585	CNTN1	1e-200	CNTN1	TRUE	reported	kiK8jS	2	1	TRUE	54219	NA	NA	0.0220813231459752	54219	1.57770540137216e-06	25528	TRUE	3.64580334579313e-85
rs11589479	A	G	A	G	1.01185	0.0634	0.159395	0.1672	FALSE	FALSE	FALSE	9naZcp	0.0412	21012	1	155033308	outcome	TRUE	0.123844594766479	inferred	1	155033308	0.00836908	ADAM15	1e-200	ADAM15	TRUE	reported	Kksod5	2	1	TRUE	54219	NA	NA	0.212358612458992	54219	0.000112696151445549	21012	TRUE	0
rs11746090	A	G	A	G	-0.0562521	0.0143	0.295311	0.3065	FALSE	FALSE	FALSE	9naZcp	0.0317	25528	5	77339846	outcome	TRUE	0.651914522157262	inferred	5	77339846	0.00672314	AP3B1	5.91425437756222e-17	AP3B1	TRUE	reported	kKV2f3	2	1	TRUE	54219	NA	NA	0.00128954731853594	54219	7.97200061228115e-06	25528	TRUE	1.29606094734728e-05
rs1215741	T	A	T	A	0.196107	0.0013	0.264123	0.256	FALSE	TRUE	FALSE	9naZcp	0.033	25402	12	106634872	outcome	TRUE	0.968576311823596	inferred	12	106634872	0.00659229	CKAP4	1.84926861897806e-194	CKAP4	TRUE	reported	KLMwjM	2	1	TRUE	54219	NA	NA	0.0160600427958832	54219	6.1097730951058e-08	25402	TRUE	8.73117259022312e-63
rs12493101	C	T	C	T	0.488624	-0.0057	0.892309	0.8818	FALSE	FALSE	FALSE	9naZcp	0.0473	24720	3	58649922	outcome	TRUE	0.904081218348561	inferred	3	58649922	0.00850325	FAM3D	1e-200	FAM3D	TRUE	reported	KOGDCY	2	1	TRUE	54219	NA	NA	0.0574074446939748	54219	5.87508084029412e-07	24720	TRUE	4.67847881754933e-221
rs2727784	T	C	T	C	-0.065997	-0.0189	0.624961	0.6312	FALSE	FALSE	FALSE	9naZcp	0.0298	25528	11	116711141	outcome	TRUE	0.525931914241767	inferred	11	116711141	0.00611128	APOA1	3.47216216172221e-27	APOA1	TRUE	reported	Kp5BOk	2	1	TRUE	54219	NA	NA	0.00214642322956051	54219	1.57580136238816e-05	25528	TRUE	2.34095542748913e-08
rs2303759	G	T	G	T	-1.2396	0.0475	0.259103	0.2675	FALSE	FALSE	FALSE	9naZcp	0.0307	25736	19	49869051	outcome	TRUE	0.121807488106986	inferred	19	49869051	0.00684289	DKKL1	1e-200	DKKL1	TRUE	reported	kP8j00	2	1	TRUE	54219	NA	NA	0.377051503371176	54219	9.30170952071878e-05	25736	TRUE	0
rs3211995	A	G	A	G	-0.137535	0.0549	0.169029	0.1992	FALSE	FALSE	FALSE	9naZcp	0.0406	21434	16	2089006	outcome	TRUE	0.176305987270132	inferred	16	2089006	0.00829172	SLC9A3R2	8.65366342956342e-62	SLC9A3R2	TRUE	reported	kpQlEg	2	1	TRUE	54219	NA	NA	0.00504897740310364	54219	8.53086109414141e-05	21434	TRUE	1.63627342791002e-14
rs6473600	A	G	A	G	-0.344539	0.0666	0.128837	0.1323	FALSE	FALSE	FALSE	9naZcp	0.0405	25123	8	52366217	outcome	TRUE	0.10008443100719	inferred	8	52366217	0.00927222	PXDNL	1e-200	PXDNL	TRUE	reported	KQo43X	2	1	TRUE	54219	NA	NA	0.024834318616745	54219	0.00010763530367986	25123	TRUE	2.32761225175325e-84
rs682632	C	A	C	A	-1.03771	-0.0197	0.961638	0.9555	FALSE	FALSE	FALSE	9naZcp	0.0736	23036	9	27183463	outcome	TRUE	0.788958699127513	inferred	9	27183463	0.015681	TEK	1e-200	TEK	TRUE	reported	Krn2rU	2	1	TRUE	54219	NA	NA	0.0747367684580673	54219	3.11032742942116e-06	23036	TRUE	3.97691794592867e-275
rs117154637	T	A	T	A	-0.816211	0.1184	0.0360973	0.0399	FALSE	TRUE	FALSE	9naZcp	0.0807	19490	17	58234154	outcome	TRUE	0.142331901767523	inferred	17	58234154	0.0162941	CA4	1e-200	CA4	TRUE	reported	kRQU3Y	2	1	TRUE	54219	NA	NA	0.0442343906201868	54219	0.000110443737894391	19490	TRUE	1.76902041524024e-130
rs1803274	T	C	T	C	-0.573252	0.0383	0.20708	0.2038	FALSE	FALSE	FALSE	9naZcp	0.0345	25606	3	165491280	outcome	TRUE	0.266936579867635	inferred	3	165491280	0.00728685	BCHE	1e-200	BCHE	TRUE	reported	KrvqZS	2	1	TRUE	54219	NA	NA	0.102454807135066	54219	4.8131637308907e-05	25606	TRUE	0
rs9654451	T	C	T	C	-1.5063	0.0101	0.12603	0.1271	FALSE	FALSE	FALSE	9naZcp	0.0492	20326	5	299543	outcome	TRUE	0.837349812102104	inferred	5	299543	0.00931318	PDCD6	1e-200	PDCD6	TRUE	reported	KsbnZP	2	1	TRUE	54219	NA	NA	0.325460790445365	54219	2.07349243536674e-06	20326	TRUE	0
rs1840557	A	G	A	G	0.0598959	0.0665	0.624316	0.6166	FALSE	FALSE	FALSE	9naZcp	0.0292	25528	18	61170467	outcome	TRUE	0.0227625135654176	inferred	18	61170467	0.0065277	SERPINB5	4.48848729274599e-20	SERPINB5	TRUE	reported	KscEKD	2	1	TRUE	54219	NA	NA	0.00155047385915733	54219	0.000203145211184242	25528	TRUE	0.0009256861833464
rs6827768	A	T	A	T	-0.393344	-0.0011	0.788846	0.7799	FALSE	TRUE	FALSE	9naZcp	0.0344	25402	4	57952002	outcome	TRUE	0.974490596862464	inferred	4	57952002	0.00701435	IGFBP7	1e-200	IGFBP7	TRUE	reported	KShdax	2	1	TRUE	54219	NA	NA	0.0548212174564824	54219	4.0256382975481e-08	25402	TRUE	1.02426538169233e-215
rs171052	G	C	G	C	-0.374762	0.013	0.248862	0.2544	FALSE	TRUE	FALSE	9naZcp	0.0334	25528	11	117081763	outcome	TRUE	0.697112258195711	inferred	11	117081763	0.00726744	PCSK7	1e-200	PCSK7	TRUE	reported	KsIH2U	2	1	TRUE	54219	NA	NA	0.0467538893942286	54219	5.93483198530683e-06	25528	TRUE	3.70515440605561e-180
rs45499297	C	T	C	T	-0.383138	-0.1338	0.103535	0.1182	FALSE	FALSE	FALSE	9naZcp	0.0639	16026	16	3115272	outcome	TRUE	0.0362691820983476	inferred	16	3115272	0.0100146	IL32	1e-200	IL32	TRUE	reported	kT5y8d	2	1	TRUE	54219	NA	NA	0.0262868644946923	54219	0.000273539948689078	16026	TRUE	4.21750280813568e-60
rs218263	T	C	T	C	-0.0648835	-0.0032	0.130437	0.1263	FALSE	FALSE	FALSE	9naZcp	0.0437	24920	4	55408104	outcome	TRUE	0.941625843532326	inferred	4	55408104	0.00851561	KIT	2.54976408779928e-14	KIT	TRUE	reported	KUewiX	2	1	TRUE	54219	NA	NA	0.00106963779931475	54219	2.15190853337324e-07	24920	TRUE	2.50782481702499e-05
rs2062305	A	G	A	G	-0.114206	0.0033	0.522522	0.5239	FALSE	FALSE	FALSE	9naZcp	0.0278	25528	13	43052880	outcome	TRUE	0.905509046633731	inferred	13	43052880	0.00600884	TNFSF11	1.51216784879174e-80	TNFSF11	TRUE	reported	KwrMSA	2	1	TRUE	54219	NA	NA	0.00661876604367479	54219	5.52020598075307e-07	25528	TRUE	1.8720846329133e-26
rs1691273	T	C	T	C	-0.163436	-0.0421	0.695218	0.6939	FALSE	FALSE	FALSE	9naZcp	0.031	25528	4	75323645	outcome	TRUE	0.174443213385005	inferred	4	75323645	0.00665519	AREG	3.58096437102638e-133	AREG	TRUE	reported	kx7x7m	2	1	TRUE	54219	NA	NA	0.0110010685587272	54219	7.22481383645265e-05	25528	TRUE	3.17661817719949e-37
rs931679	A	T	A	T	0.534743	-0.057	0.0885274	0.0899	FALSE	TRUE	FALSE	9naZcp	0.0503	24720	3	259525	outcome	TRUE	0.257129940317764	inferred	3	259525	0.0108405	CHL1	1e-200	CHL1	TRUE	reported	kzBXkF	2	1	TRUE	54219	NA	NA	0.0429526090845743	54219	5.19490788982371e-05	24720	TRUE	2.67547884348526e-154
rs6886	C	T	C	T	-0.852877	0.0129	0.661686	0.6558	FALSE	FALSE	FALSE	9naZcp	0.0296	25658	2	85622059	outcome	TRUE	0.662973999517266	inferred	2	85622059	0.0063691	CAPG	1e-200	CAPG	TRUE	reported	kZxEA5	2	1	TRUE	54219	NA	NA	0.248536026867758	54219	7.40293330108304e-06	25658	TRUE	0
rs873697	A	G	A	G	1.4197	-0.0155	0.04551	0.0466	FALSE	FALSE	FALSE	9naZcp	0.0807	19490	22	51064169	outcome	TRUE	0.847687849518338	inferred	22	51064169	0.014226	ARSA	1e-200	ARSA	TRUE	reported	l29Gzx	2	1	TRUE	54219	NA	NA	0.155186192016706	54219	1.89298962550751e-06	19490	TRUE	0
rs555247	A	G	A	G	0.486541	-0.0173	0.462367	0.454	FALSE	FALSE	FALSE	9naZcp	0.0282	25528	6	49710105	outcome	TRUE	0.539562191009436	inferred	6	49710105	0.00526679	CRISP2	1e-200	CRISP2	TRUE	reported	l3CN3j	2	1	TRUE	54219	NA	NA	0.135996275293325	54219	1.47436435153445e-05	25528	TRUE	0
rs4511075	A	G	A	G	-0.281562	0.0109	0.520914	0.5129	FALSE	FALSE	FALSE	9naZcp	0.0279	25528	1	178518636	outcome	TRUE	0.696033042077057	inferred	1	178518636	0.00613433	ANGPTL1	1e-200	ANGPTL1	TRUE	reported	l3y651	2	1	TRUE	54219	NA	NA	0.0374043592586661	54219	5.97942231107529e-06	25528	TRUE	3.20623252154836e-143
rs17009129	T	C	T	C	-0.209925	-0.0217	0.328131	0.3317	FALSE	FALSE	FALSE	9naZcp	0.032	25402	4	120280617	outcome	TRUE	0.497692440791439	inferred	4	120280617	0.00649388	FABP2	1e-200	FABP2	TRUE	reported	l4vhNF	2	1	TRUE	54219	NA	NA	0.0189100701789183	54219	1.81041413532264e-05	25402	TRUE	1.19682818916319e-69
rs72684474	T	A	T	A	-0.114888	0.0204	0.158309	0.1691	FALSE	TRUE	FALSE	9naZcp	0.0381	25402	8	82399883	outcome	TRUE	0.592350426990568	inferred	8	82399883	0.00766785	FABP4	9.47545339764656e-51	FABP4	TRUE	reported	L6YJFZ	2	1	TRUE	54219	NA	NA	0.00412355790364761	54219	1.12868243139207e-05	25402	TRUE	1.10124831595015e-15
rs11230563	T	C	T	C	-0.807665	0.048	0.348424	0.3486	FALSE	FALSE	FALSE	9naZcp	0.0287	25862	11	60776209	outcome	TRUE	0.0944309167411016	inferred	11	60776209	0.00624972	CD6	1e-200	CD6	TRUE	reported	LbmvrE	2	1	TRUE	54219	NA	NA	0.235496891126531	54219	0.000108154149743758	25862	TRUE	0
rs17580	A	T	A	T	-0.371386	0.0511	0.0456309	0.054	FALSE	TRUE	FALSE	9naZcp	0.0726	23036	14	94847262	outcome	TRUE	0.481521988434469	inferred	14	94847262	0.0149322	SERPINA1	1.51356124843623e-136	SERPINA1	TRUE	reported	lD46vy	2	1	TRUE	54219	NA	NA	0.011280826848821	54219	2.1507496241615e-05	23036	TRUE	1.91977420384626e-38
rs2231569	T	G	T	G	0.131025	-0.0216	0.0409954	0.0395	FALSE	FALSE	FALSE	9naZcp	0.0904	19068	19	36605875	outcome	TRUE	0.811153617896822	inferred	19	36605875	0.0157271	TBCB	8.00755628506703e-17	TBCB	TRUE	reported	lD7rMm	2	1	TRUE	54219	NA	NA	0.00127855652206082	54219	2.9943995732459e-06	19068	TRUE	5.27836574009478e-05
rs7913063	T	A	T	A	0.368378	0.0275	0.0860494	0.0845	FALSE	TRUE	FALSE	9naZcp	0.0506	24720	10	124798683	outcome	TRUE	0.586800554652582	inferred	10	124798683	0.0109878	ACADSB	1e-200	ACADSB	TRUE	reported	LHcUWi	2	1	TRUE	54219	NA	NA	0.0203104191477123	54219	1.19493927729652e-05	24720	TRUE	2.22626299562466e-74
rs737963	C	T	C	T	0.208994	-0.037	0.623941	0.6223	FALSE	FALSE	FALSE	9naZcp	0.0298	25402	22	17709771	outcome	TRUE	0.214380217875445	inferred	22	17709771	0.00619434	ADA2	1e-200	ADA2	TRUE	reported	LHFsHQ	2	1	TRUE	54219	NA	NA	0.0205644888971674	54219	6.06891207547262e-05	25402	TRUE	3.59852446965619e-72
rs2240079	G	A	G	A	0.323625	-0.0011	0.301911	0.2913	FALSE	FALSE	FALSE	9naZcp	0.0304	25862	12	48129344	outcome	TRUE	0.97113547591985	inferred	12	48129344	0.00599095	ENDOU	1e-200	ENDOU	TRUE	reported	LIheYB	2	1	TRUE	54219	NA	NA	0.0510728536889446	54219	5.06302020542446e-08	25862	TRUE	5.73259068594941e-203
rs34157438	T	C	T	C	0.206164	0.0104	0.166286	0.1805	FALSE	FALSE	FALSE	9naZcp	0.0371	25325	1	8023586	outcome	TRUE	0.779229361115809	inferred	1	8023586	0.00812277	PARK7	4.08319386332683e-142	PARK7	TRUE	reported	LJc5Ig	2	1	TRUE	54219	NA	NA	0.0117422706965331	54219	3.10314705391653e-06	25325	TRUE	6.58301499714915e-45
rs167408	G	A	G	A	0.434912	0.0221	0.83569	0.816	FALSE	FALSE	FALSE	9naZcp	0.0376	24980	3	12088448	outcome	TRUE	0.55668939688605	inferred	3	12088448	0.00785803	TIMP4	1e-200	TIMP4	TRUE	reported	Lkmcr8	2	1	TRUE	54219	NA	NA	0.0534774742779173	54219	1.38307327506778e-05	24980	TRUE	8.38431245981425e-202
rs11055602	G	T	G	T	0.845825	-0.0454	0.403144	0.4057	FALSE	FALSE	FALSE	9naZcp	0.0285	25528	12	7904111	outcome	TRUE	0.111164126798744	inferred	12	7904111	0.00616926	CLEC4C	1e-200	CLEC4C	TRUE	reported	Ll9Thi	2	1	TRUE	54219	NA	NA	0.257446571260759	54219	9.94022119878996e-05	25528	TRUE	0
rs57092250	G	A	G	A	0.135946	-0.1161	0.124203	0.123	FALSE	FALSE	FALSE	9naZcp	0.0481	20952	16	5003700	outcome	TRUE	0.0157905305708555	inferred	16	5003700	0.00942017	PPL	3.28473244303068e-47	PPL	TRUE	reported	LLweFm	2	1	TRUE	54219	NA	NA	0.00382661560169149	54219	0.000278015815213438	20952	TRUE	2.63710283073282e-08
rs9447027	G	C	G	C	0.844712	0.008	0.356368	0.3417	FALSE	TRUE	FALSE	9naZcp	0.0295	25528	6	74501170	outcome	TRUE	0.786247641141202	inferred	6	74501170	0.00629714	CD109	1e-200	CD109	TRUE	reported	Ln8Srq	2	1	TRUE	54219	NA	NA	0.249187667361608	54219	2.88105749935778e-06	25528	TRUE	0
rs30461	G	A	G	A	-0.0879517	-0.0958	0.120616	0.1398	FALSE	FALSE	FALSE	9naZcp	0.0482	24720	19	39789115	outcome	TRUE	0.046861274144571	inferred	19	39789115	0.0100468	IFNL1	2.0549440413453e-18	IFNL1	TRUE	reported	lq7iho	2	1	TRUE	54219	NA	NA	0.00141151024774751	54219	0.000159791697943604	24720	TRUE	0.0011524226983981
rs12740374	T	G	T	G	0.450722	-0.0544	0.221591	0.2319	FALSE	FALSE	FALSE	9naZcp	0.0338	25402	1	109817590	outcome	TRUE	0.107514165659208	inferred	1	109817590	0.0073725	CELSR2	1e-200	CELSR2	TRUE	reported	LqAv0v	2	1	TRUE	54219	NA	NA	0.0644911843224001	54219	0.000101973281125836	25402	TRUE	3.33383987500005e-236
rs4770465	G	A	G	A	0.238409	0.0229	0.307383	0.3015	FALSE	FALSE	FALSE	9naZcp	0.0304	25528	13	24168742	outcome	TRUE	0.451275982868865	inferred	13	24168742	0.00621766	TNFRSF19	1e-200	TNFRSF19	TRUE	reported	lqo5ll	2	1	TRUE	54219	NA	NA	0.0264019239944235	54219	2.2229586190363e-05	25528	TRUE	1.09311796629679e-97
rs2670824	G	C	G	C	-0.218422	-0.0675	0.925966	0.9218	FALSE	TRUE	FALSE	9naZcp	0.0694	14162	17	72438972	outcome	TRUE	0.330740966565296	inferred	17	72438972	0.0118825	GPRC5C	1.83950088029817e-75	GPRC5C	TRUE	reported	lr40A9	2	1	TRUE	54219	NA	NA	0.00619360375859287	54219	6.68030572131578e-05	14162	TRUE	6.88588902925229e-14
rs747369	A	G	A	G	0.0561669	-0.0623	0.366546	0.3703	FALSE	FALSE	FALSE	9naZcp	0.0289	25528	4	183951300	outcome	TRUE	0.0311063682078776	inferred	4	183951300	0.00640824	DCTD	1.87111293044144e-18	DCTD	TRUE	reported	LRO6Yy	2	1	TRUE	54219	NA	NA	0.00141492350347298	54219	0.000182019780169972	25528	TRUE	0.00147153210322444
rs3740720	T	C	T	C	0.0800052	-0.051	0.394384	0.4052	FALSE	FALSE	FALSE	9naZcp	0.0289	25528	11	70053547	outcome	TRUE	0.0776132094577024	inferred	11	70053547	0.00630403	FADD	6.62369002243109e-37	FADD	TRUE	reported	lrZCUw	2	1	TRUE	54219	NA	NA	0.00296193921913039	54219	0.00012198569948091	25528	TRUE	1.05510958379808e-08
rs17700884	T	G	T	G	-0.122188	-0.0361	0.358885	0.367	FALSE	FALSE	FALSE	9naZcp	0.0297	25528	16	88684495	outcome	TRUE	0.224179940709183	inferred	16	88684495	0.00640978	IL17C	5.14398863028766e-81	IL17C	TRUE	reported	lSNh6h	2	1	TRUE	54219	NA	NA	0.00665785365184875	54219	5.78753465596744e-05	25528	TRUE	1.50178413755635e-22
rs4986791	T	C	T	C	-0.330605	0.0844	0.0614398	0.0651	FALSE	FALSE	FALSE	9naZcp	0.0587	24118	9	120475602	outcome	TRUE	0.150485297502964	inferred	9	120475602	0.0131308	TLR4	7.01455298419977e-140	TLR4	TRUE	reported	lt4obH	2	1	TRUE	54219	NA	NA	0.011557197167485	54219	8.57168469990357e-05	24118	TRUE	3.25662563842452e-37
rs4690097	T	C	T	C	-0.490531	0.02	0.683322	0.6881	FALSE	FALSE	FALSE	9naZcp	0.0337	21434	4	3445745	outcome	TRUE	0.552865443296502	inferred	4	3445745	0.00662392	HGFAC	1e-200	HGFAC	TRUE	reported	lTAmzs	2	1	TRUE	54219	NA	NA	0.0918587785188097	54219	1.64335107009812e-05	21434	TRUE	0
rs2509656	A	G	A	G	0.154688	0.0321	0.14329	0.1539	FALSE	FALSE	FALSE	9naZcp	0.0409	25199	11	119208576	outcome	TRUE	0.43254675351593	inferred	11	119208576	0.00849736	C1QTNF5	4.77639241496425e-74	C1QTNF5	TRUE	reported	LTLoMq	2	1	TRUE	54219	NA	NA	0.0060752372208419	54219	2.44457854605385e-05	25199	TRUE	8.38660567130157e-22
rs831636	A	G	A	G	-0.228706	0.0392	0.323543	0.3263	FALSE	FALSE	FALSE	9naZcp	0.0295	25528	11	33739598	outcome	TRUE	0.183909487589851	inferred	11	33739598	0.00611117	CD59	1e-200	CD59	TRUE	reported	LtQEIM	2	1	TRUE	54219	NA	NA	0.0251822387381783	54219	6.91696050897464e-05	25528	TRUE	7.05283574481459e-89
rs6441224	C	T	C	T	0.446737	0.0832	0.535257	0.5333	FALSE	FALSE	FALSE	9naZcp	0.028	25528	3	158450417	outcome	TRUE	0.0029641781671731	inferred	3	158450417	0.00627574	RARRES1	1e-200	RARRES1	TRUE	reported	LTsElw	2	1	TRUE	54219	NA	NA	0.0854740912363804	54219	0.000345778216138623	25528	TRUE	3.03726640991864e-303
rs7916271	T	C	T	C	0.227428	0.0161	0.504842	0.5011	FALSE	FALSE	FALSE	9naZcp	0.029	25528	10	85954220	outcome	TRUE	0.578776735818585	inferred	10	85954220	0.00631533	CDHR1	1e-200	CDHR1	TRUE	reported	lu7wxP	2	1	TRUE	54219	NA	NA	0.0233611532340995	54219	1.20744608434498e-05	25528	TRUE	1.44659185179433e-87
rs367070	G	A	G	A	-1.20903	-0.0695	0.224181	0.2159	FALSE	FALSE	FALSE	9naZcp	0.037	25202	19	54800500	outcome	TRUE	0.060329421213319	inferred	19	54800500	0.00740665	LILRA3	1e-200	LILRA3	TRUE	reported	LU7zds	2	1	TRUE	54219	NA	NA	0.329519529416591	54219	0.000139992515715067	25202	TRUE	0
rs3741414	T	C	T	C	-0.655107	0.008	0.233589	0.2545	FALSE	FALSE	FALSE	9naZcp	0.0331	25402	12	57844049	outcome	TRUE	0.80901895063422	inferred	12	57844049	0.00716487	INHBC	1e-200	INHBC	TRUE	reported	luHpkC	2	1	TRUE	54219	NA	NA	0.133595829616971	54219	2.29979577094868e-06	25402	TRUE	0
rs2901785	A	G	A	G	0.0619579	0.0268	0.460696	0.4465	FALSE	FALSE	FALSE	9naZcp	0.028	25528	1	174104743	outcome	TRUE	0.338495154510859	inferred	1	174104743	0.00615176	RABGAP1L	7.37904230129098e-24	RABGAP1L	TRUE	reported	LVLLci	2	1	TRUE	54219	NA	NA	0.00186744297778767	54219	3.5888489020181e-05	25528	TRUE	9.23899874516265e-07
rs8046218	T	C	T	C	0.24818	-0.0388	0.328292	0.3313	FALSE	FALSE	FALSE	9naZcp	0.0308	25528	16	2908703	outcome	TRUE	0.207763076881406	inferred	16	2908703	0.00662973	PRSS22	1e-200	PRSS22	TRUE	reported	LW8nmY	2	1	TRUE	54219	NA	NA	0.0251955530379538	54219	6.2165904101987e-05	25528	TRUE	2.00714930201263e-89
rs911119	T	C	T	C	0.306717	0.0315	0.771	0.7707	FALSE	FALSE	FALSE	9naZcp	0.0337	25402	20	23612737	outcome	TRUE	0.349933596025664	inferred	20	23612737	0.00677028	CST3	1e-200	CST3	TRUE	reported	lwWS0e	2	1	TRUE	54219	NA	NA	0.0364745661590319	54219	3.43963730744845e-05	25402	TRUE	3.01828961920542e-134
rs35597368	C	T	C	T	-0.425154	-0.0096	0.114406	0.1129	FALSE	FALSE	FALSE	9naZcp	0.0462	24540	4	55139771	outcome	TRUE	0.835391217105971	inferred	4	55139771	0.00936027	PDGFRA	1e-200	PDGFRA	TRUE	reported	LWXlUc	2	1	TRUE	54219	NA	NA	0.036657352061129	54219	1.75961878079066e-06	24540	TRUE	3.47088438900298e-138
rs16850073	T	C	T	C	0.559026	0.0264	0.363982	0.3673	FALSE	FALSE	FALSE	9naZcp	0.0319	25402	4	74703999	outcome	TRUE	0.40790488230962	inferred	4	74703999	0.00641571	CXCL6	1e-200	CXCL6	TRUE	reported	lxHcTx	2	1	TRUE	54219	NA	NA	0.122834564770396	54219	2.69637977310713e-05	25402	TRUE	0
rs12401792	T	G	T	G	-0.0914883	-0.009	0.242664	0.2594	FALSE	FALSE	FALSE	9naZcp	0.0321	25528	1	31847419	outcome	TRUE	0.779190711462365	inferred	1	31847419	0.00642628	FABP3	5.43250331492432e-46	FABP3	TRUE	reported	lXIC0J	2	1	TRUE	54219	NA	NA	0.00372439589899925	54219	3.07957547052988e-06	25528	TRUE	5.34952927694509e-15
rs171003	A	G	A	G	0.254982	-0.0322	0.586247	0.5776	FALSE	FALSE	FALSE	9naZcp	0.0281	25528	1	171616521	outcome	TRUE	0.251833438692163	inferred	1	171616521	0.00592328	MYOC	1e-200	MYOC	TRUE	reported	Lxru9p	2	1	TRUE	54219	NA	NA	0.0330493813030085	54219	5.14391754447622e-05	25528	TRUE	8.25525427281507e-120
rs2052534	C	T	C	T	0.412999	0.0089	0.613222	0.6198	FALSE	FALSE	FALSE	9naZcp	0.0286	25528	5	147504759	outcome	TRUE	0.755657088441379	inferred	5	147504759	0.00613149	SPINK5	1e-200	SPINK5	TRUE	reported	Lyqsh8	2	1	TRUE	54219	NA	NA	0.0772198104124482	54219	3.79370480421974e-06	25528	TRUE	3.76624396862864e-305
rs116520786	T	C	T	C	-0.247641	0.0447	0.196661	0.2254	FALSE	FALSE	FALSE	9naZcp	0.0411	16072	2	24272645	outcome	TRUE	0.27677559927795	inferred	2	24272645	0.0077278	FKBP1B	1e-200	FKBP1B	TRUE	reported	lYrZvB	2	1	TRUE	54219	NA	NA	0.0185886959383163	54219	7.36009737381309e-05	16072	TRUE	1.65939714598417e-46
rs11573156	C	G	C	G	0.721038	0.0606	0.221631	0.2346	FALSE	TRUE	FALSE	9naZcp	0.0349	25402	1	20306146	outcome	TRUE	0.0824949549226013	inferred	1	20306146	0.0072442	PLA2G2A	1e-200	PLA2G2A	TRUE	reported	Lyt7dO	2	1	TRUE	54219	NA	NA	0.154495514772317	54219	0.00011868863328607	25402	TRUE	0
rs79671623	A	G	A	G	-0.0901531	0.0109	0.113327	0.113	FALSE	FALSE	FALSE	9naZcp	0.0449	24498	10	114141103	outcome	TRUE	0.808190012773003	inferred	10	114141103	0.00959627	VTI1A	5.74380913496318e-21	VTI1A	TRUE	reported	LZnubR	2	1	TRUE	54219	NA	NA	0.00162522886584495	54219	2.40582534435721e-06	24498	TRUE	4.70722980704333e-07
rs55649245	A	G	A	G	-0.280817	-0.0264	0.31933	0.3229	FALSE	FALSE	FALSE	9naZcp	0.0314	25148	2	241793545	outcome	TRUE	0.400479973057826	inferred	2	241793545	0.00655098	AGXT	1e-200	AGXT	TRUE	reported	LzufnN	2	1	TRUE	54219	NA	NA	0.0327811009060038	54219	2.81104267003055e-05	25148	TRUE	4.47276441872765e-120
rs9409964	A	G	A	G	0.869309	-0.0081	0.184432	0.1983	FALSE	FALSE	FALSE	9naZcp	0.0361	25402	9	138471928	outcome	TRUE	0.822464174863768	inferred	9	138471928	0.00705434	PAEP	1e-200	PAEP	TRUE	reported	lZUg8p	2	1	TRUE	54219	NA	NA	0.218805907781317	54219	1.98207943945341e-06	25402	TRUE	0
rs400345	T	C	T	C	-0.343463	-0.0174	0.188685	0.2046	FALSE	FALSE	FALSE	9naZcp	0.0349	25736	16	84328494	outcome	TRUE	0.618084221676253	inferred	16	84328494	0.00803002	WFDC1	1e-200	WFDC1	TRUE	reported	m0x4we	2	1	TRUE	54219	NA	NA	0.032642119835541	54219	9.65908863053198e-06	25736	TRUE	2.18978525909492e-124
rs90951	G	A	G	A	0.531697	0.0317	0.351953	0.3426	FALSE	FALSE	FALSE	9naZcp	0.03	25528	17	6981397	outcome	TRUE	0.290663742973427	inferred	17	6981397	0.00646017	CLEC10A	1e-200	CLEC10A	TRUE	reported	M8e2pU	2	1	TRUE	54219	NA	NA	0.111064506357044	54219	4.37395442803132e-05	25528	TRUE	0
rs55924827	C	G	C	G	-0.230155	-0.0142	0.111402	0.1072	FALSE	TRUE	FALSE	9naZcp	0.0471	24920	12	5546570	outcome	TRUE	0.763043771904532	inferred	12	5546570	0.00981156	NTF3	1.10917481526241e-121	NTF3	TRUE	reported	mAFWwd	2	1	TRUE	54219	NA	NA	0.0100471692702284	54219	3.64770836262371e-06	24920	TRUE	5.05393404177909e-38
rs140695578	T	A	T	A	0.281753	-0.1045	0.0307216	0.0302	FALSE	TRUE	FALSE	9naZcp	0.1137	15440	19	39265229	outcome	TRUE	0.358050951107116	inferred	19	39265229	0.0160114	LGALS4	2.59537430098806e-69	LGALS4	TRUE	reported	McGIAt	2	1	TRUE	54219	NA	NA	0.00567897065959761	54219	5.47137966983691e-05	15440	TRUE	8.30288659749343e-14
rs11668526	T	C	T	C	0.790242	0.0354	0.589038	0.5818	FALSE	FALSE	FALSE	9naZcp	0.0378	16980	19	54749060	outcome	TRUE	0.349011728223858	inferred	19	54749060	0.00625345	LILRA6	1e-200	LILRA6	TRUE	reported	MDsl7M	2	1	TRUE	54219	NA	NA	0.227525274949112	54219	5.16551897224187e-05	16980	TRUE	0
rs6479416	T	G	T	G	0.578632	0.0334	0.381078	0.3887	FALSE	FALSE	FALSE	9naZcp	0.0285	25528	9	95053871	outcome	TRUE	0.241225231746014	inferred	9	95053871	0.00590885	OGN	1e-200	OGN	TRUE	reported	MdvbXa	2	1	TRUE	54219	NA	NA	0.150291213468387	54219	5.38018342555623e-05	25528	TRUE	0
rs12863734	A	G	A	G	-1.41179	0.1734	0.0168346	0.0183	FALSE	FALSE	FALSE	9naZcp	0.1307	15922	13	86370571	outcome	TRUE	0.184607156071628	inferred	13	86370571	0.023966	SLITRK6	1e-200	SLITRK6	TRUE	reported	MErbch	2	1	TRUE	54219	NA	NA	0.0601547544753753	54219	0.000110549284003128	15922	TRUE	5.59336914700692e-156
rs4767884	C	T	C	T	0.768777	0.0777	0.776575	0.766	FALSE	FALSE	FALSE	9naZcp	0.0343	25402	12	120661977	outcome	TRUE	0.0234939006015978	inferred	12	120661977	0.00735735	PXN	1e-200	PXN	TRUE	reported	meszo3	2	1	TRUE	54219	NA	NA	0.167625862450532	54219	0.000201991153079309	25402	TRUE	0
rs4420350	A	G	A	G	0.611453	-0.0723	0.779728	0.7799	FALSE	FALSE	FALSE	9naZcp	0.0334	25123	12	8606973	outcome	TRUE	0.0304129156139492	inferred	12	8606973	0.00737719	CLEC6A	1e-200	CLEC6A	TRUE	reported	mF26hh	2	1	TRUE	54219	NA	NA	0.112459677195834	54219	0.00018649437464257	25123	TRUE	0
rs77379665	T	C	T	C	0.13155	-0.1335	0.0315123	0.0305	FALSE	FALSE	FALSE	9naZcp	0.1182	15440	15	49082509	outcome	TRUE	0.258711582068405	inferred	15	49082509	0.0180736	CEP152	3.37364980873768e-13	CEP152	TRUE	reported	mg38e9	2	1	TRUE	54219	NA	NA	0.00097618634791607	54219	8.26229424700493e-05	15440	TRUE	0.0151172906521238
rs12908199	C	G	C	G	0.109162	0.0278	0.101036	0.1034	FALSE	TRUE	FALSE	9naZcp	0.0462	24720	15	73371822	outcome	TRUE	0.547352810763387	inferred	15	73371822	0.0101668	NEO1	6.81082936767641e-27	NEO1	TRUE	reported	mkb0BZ	2	1	TRUE	54219	NA	NA	0.00212185857357648	54219	1.46482570057488e-05	24720	TRUE	3.63988730424437e-08
rs6444442	G	A	G	A	-1.40487	-0.01	0.853847	0.8573	FALSE	FALSE	FALSE	9naZcp	0.0407	24498	3	190346060	outcome	TRUE	0.805914281985322	inferred	3	190346060	0.00847899	IL1RAP	1e-200	IL1RAP	TRUE	reported	MKFCDM	2	1	TRUE	54219	NA	NA	0.336142494007764	54219	2.46442121013538e-06	24498	TRUE	0
rs7767139	G	C	G	C	-0.342748	-0.0126	0.226593	0.2351	FALSE	TRUE	FALSE	9naZcp	0.0327	25528	6	132292781	outcome	TRUE	0.699999529956414	inferred	6	132292781	0.00737134	CCN2	1e-200	CCN2	TRUE	reported	ML71tw	2	1	TRUE	54219	NA	NA	0.0383477205837325	54219	5.81648073437488e-06	25528	TRUE	5.68158501680805e-147
rs6836335	C	T	C	T	0.293206	0.0283	0.122947	0.1307	FALSE	FALSE	FALSE	9naZcp	0.0424	24920	4	1165748	outcome	TRUE	0.504482930008213	inferred	4	1165748	0.00921984	SPON2	1e-200	SPON2	TRUE	reported	mLognI	2	1	TRUE	54219	NA	NA	0.0183120478992174	54219	1.78780526516796e-05	24920	TRUE	1.39047108242343e-66
rs116847314	C	A	C	A	0.1507	0.1222	0.0221633	0.0237000000000001	FALSE	FALSE	FALSE	9naZcp	0.1157	18334	18	61057007	outcome	TRUE	0.290886088969313	inferred	18	61057007	0.0209426	VPS4B	6.20583179299061e-13	VPS4B	TRUE	reported	mLpleL	2	1	TRUE	54219	NA	NA	0.000954146908203729	54219	6.08470347964608e-05	18334	TRUE	0.00686079366526376
rs41276696	A	G	A	G	-0.38046	-0.0537	0.0385822	0.037	FALSE	FALSE	FALSE	9naZcp	0.1004	19408	12	1940514	outcome	TRUE	0.59274628405337	inferred	12	1940514	0.0156365	LRTM2	9.09913272632258e-131	LRTM2	TRUE	reported	mmLCz8	2	1	TRUE	54219	NA	NA	0.0108015690089715	54219	1.47413995207144e-05	19408	TRUE	3.14479373386959e-33
rs11974627	T	G	T	G	-0.107661	0.0298	0.200401	0.2085	FALSE	FALSE	FALSE	9naZcp	0.036	25402	7	148727168	outcome	TRUE	0.407796361951942	inferred	7	148727168	0.00766185	PDIA4	7.53008710547594e-45	PDIA4	TRUE	reported	Mmmg7h	2	1	TRUE	54219	NA	NA	0.00362856838165467	54219	2.69762820787907e-05	25402	TRUE	4.20910871827141e-13
rs62406524	C	G	C	G	-0.421931	0.0199	0.091711	0.1031	FALSE	TRUE	FALSE	9naZcp	0.0523	24118	6	36925976	outcome	TRUE	0.703576425131337	inferred	6	36925976	0.0105283	PI16	1e-200	PI16	TRUE	reported	mMR6Sn	2	1	TRUE	54219	NA	NA	0.0287708435444229	54219	6.00336698672969e-06	24118	TRUE	1.82156876327595e-105
rs77806870	C	T	C	T	-0.0975336	-0.045	0.0518632	0.0532	FALSE	FALSE	FALSE	9naZcp	0.0664	23492	11	74051684	outcome	TRUE	0.497955049865614	inferred	11	74051684	0.0134801	PPME1	4.64194510239347e-13	PPME1	TRUE	reported	mMxOtR	2	1	TRUE	54219	NA	NA	0.00096464530678581	54219	1.95522778638339e-05	23492	TRUE	0.000646568538996297
rs6878069	G	A	G	A	-0.456088	0.0355	0.4809	0.4797	FALSE	FALSE	FALSE	9naZcp	0.0278	25528	5	156471069	outcome	TRUE	0.201609867072315	inferred	5	156471069	0.00549358	HAVCR1	1e-200	HAVCR1	TRUE	reported	mO2h4I	2	1	TRUE	54219	NA	NA	0.112791551532002	54219	6.38787789981734e-05	25528	TRUE	0
rs1044522	A	G	A	G	0.214737	-0.0133	0.237637	0.2519	FALSE	FALSE	FALSE	9naZcp	0.0329	25402	11	66335832	outcome	TRUE	0.686024978169506	inferred	11	66335832	0.00684923	CTSF	1e-200	CTSF	TRUE	reported	MORplR	2	1	TRUE	54219	NA	NA	0.0178070344477232	54219	6.43390990611998e-06	25402	TRUE	3.24171596464456e-67
rs11738309	C	T	C	T	0.137932	-0.0088	0.205879	0.214	FALSE	FALSE	FALSE	9naZcp	0.0345	25402	5	179730938	outcome	TRUE	0.798667131595286	inferred	5	179730938	0.00757913	MAPK9	5.2638075177453e-74	MAPK9	TRUE	reported	mQ5je0	2	1	TRUE	54219	NA	NA	0.0060717086516279	54219	2.5614879967442e-06	25402	TRUE	8.46003913372918e-24
rs6032259	G	A	G	A	0.0977248	-0.0175	0.531972	0.5218	FALSE	FALSE	FALSE	9naZcp	0.0273	25861	20	44141331	outcome	TRUE	0.521506023912167	inferred	20	44141331	0.00383073	SPINT3	1.49623565609447e-143	SPINT3	TRUE	reported	MQj3fz	2	1	TRUE	54219	NA	NA	0.0118612090548657	54219	1.58903029083271e-05	25861	TRUE	3.59614006973568e-44
rs2276862	G	C	G	C	-0.295394	0.0206	0.168847	0.1771	FALSE	TRUE	FALSE	9naZcp	0.0389	25402	3	45187785	outcome	TRUE	0.596414965938104	inferred	3	45187785	0.00714724	CDCP1	1e-200	CDCP1	TRUE	reported	MS4CnC	2	1	TRUE	54219	NA	NA	0.0305435443354598	54219	1.10407029798853e-05	25402	TRUE	6.3326352280283e-115
rs1106476	A	T	A	T	-1.1693	0.025	0.112316	0.1067	FALSE	TRUE	FALSE	9naZcp	0.0551	18058	19	52130637	outcome	TRUE	0.650030004203607	inferred	19	52130637	0.00972151	SIGLEC5	1e-200	SIGLEC5	TRUE	reported	msarDW	2	1	TRUE	54219	NA	NA	0.210633580001672	54219	1.14011936450682e-05	18058	TRUE	0
rs76786086	T	C	T	C	-0.613204	0.0433	0.0256836	0.0306	FALSE	FALSE	FALSE	9naZcp	0.0991	18334	3	186559808	outcome	TRUE	0.662160379996237	inferred	3	186559808	0.0165594	ADIPOQ	1e-200	ADIPOQ	TRUE	reported	MTcll9	2	1	TRUE	54219	NA	NA	0.0246682113581164	54219	1.04139170108348e-05	18334	TRUE	1.09572281319577e-73
rs6716795	C	T	C	T	-0.184332	-0.0109	0.525887	0.5276	FALSE	FALSE	FALSE	9naZcp	0.0278	25528	2	71364623	outcome	TRUE	0.69499442690981	inferred	2	71364623	0.00626143	MCEE	1.72186857498597e-190	MCEE	TRUE	reported	mTRPHJ	2	1	TRUE	54219	NA	NA	0.0157337241963334	54219	6.02251684770702e-06	25528	TRUE	1.19233401132105e-59
rs13006483	T	G	T	G	-0.155934	0	0.273696	0.2814	FALSE	FALSE	FALSE	9naZcp	0.0308	25862	2	187522750	outcome	TRUE	1	inferred	2	187522750	0.0065507	ITGAV	3.01995172040204e-125	ITGAV	TRUE	reported	Mu92Ew	2	1	TRUE	54219	NA	NA	0.0103432100242515	54219	0	25862	TRUE	1.48709198156259e-41
rs2765501	A	G	A	G	0.19908	-0.0204	0.389581	0.4133	FALSE	FALSE	FALSE	9naZcp	0.0279	25860	1	157804648	outcome	TRUE	0.464667507237702	inferred	1	157804648	0.00619679	CD5L	1e-200	CD5L	TRUE	reported	MutVky	2	1	TRUE	54219	NA	NA	0.0186808442710552	54219	2.06751190046704e-05	25860	TRUE	2.60580152785986e-69
rs6792290	G	C	G	C	0.0938049	-0.0388	0.287999	0.2868	FALSE	TRUE	FALSE	9naZcp	0.032	25402	3	114013194	outcome	TRUE	0.225321042591885	inferred	3	114013194	0.00690087	TIGIT	4.39440418891806e-42	TIGIT	TRUE	reported	mvfinc	2	1	TRUE	54219	NA	NA	0.00339648958255875	54219	5.78768174029592e-05	25402	TRUE	2.51040710893054e-11
rs729940	T	C	T	C	-0.242407	0.0297	0.149576	0.156	FALSE	FALSE	FALSE	9naZcp	0.0457	19904	14	93399101	outcome	TRUE	0.51576289641338	inferred	14	93399101	0.00836594	CHGA	1.33967668742596e-184	CHGA	TRUE	reported	mwffoH	2	1	TRUE	54219	NA	NA	0.015249359797764	54219	2.12214258360256e-05	19904	TRUE	3.87377711473053e-47
rs13042449	A	G	A	G	-0.427087	-0.0618	0.426017	0.4343	FALSE	FALSE	FALSE	9naZcp	0.0279	25528	20	43753461	outcome	TRUE	0.0267563745076079	inferred	20	43753461	0.00551708	WFDC12	1e-200	WFDC12	TRUE	reported	MwmRQv	2	1	TRUE	54219	NA	NA	0.0995287417832014	54219	0.000192177398088488	25528	TRUE	0
rs215384	G	C	G	C	0.146494	0.0294	0.40602	0.4106	FALSE	TRUE	FALSE	9naZcp	0.0285	25528	12	47760201	outcome	TRUE	0.302269406911751	inferred	12	47760201	0.00621161	AMIGO2	5.63637655825961e-123	AMIGO2	TRUE	reported	MX2wZt	2	1	TRUE	54219	NA	NA	0.0101546087840743	54219	4.16873291102732e-05	25528	TRUE	1.09209579612737e-35
rs115974400	C	T	C	T	-0.186439	-0.0296	0.0673258	0.0706	FALSE	FALSE	FALSE	9naZcp	0.0757	14584	11	71878862	outcome	TRUE	0.695784542153432	inferred	11	71878862	0.011619	FOLR1	6.09256259749652e-58	FOLR1	TRUE	reported	mx8lTg	2	1	TRUE	54219	NA	NA	0.00472653598111845	54219	1.04850381646737e-05	14584	TRUE	2.00488212210575e-12
rs7248009	A	G	A	G	-0.0512882	-3e-04	0.601827	0.6082	FALSE	FALSE	FALSE	9naZcp	0.0301	21434	19	14655502	outcome	TRUE	0.992047793842496	inferred	19	14655502	0.00623098	DNAJB1	1.85395846398331e-16	DNAJB1	TRUE	reported	myYwTJ	2	1	TRUE	54219	NA	NA	0.0012480855127456	54219	4.63496880612691e-09	21434	TRUE	1.23258321491505e-05
rs717968	C	A	C	A	-0.130772	0.0256	0.366791	0.3644	FALSE	FALSE	FALSE	9naZcp	0.0289	25528	5	136891892	outcome	TRUE	0.375718223202718	inferred	5	136891892	0.00621102	SPOCK1	2.0663315175645e-98	SPOCK1	TRUE	reported	mZrxbX	2	1	TRUE	54219	NA	NA	0.00811020098633367	54219	3.07388864232959e-05	25528	TRUE	6.00981725061282e-29
rs6708912	A	C	A	C	0.178181	0.0967	0.115892	0.1143	FALSE	FALSE	FALSE	9naZcp	0.0524	15590	2	70775084	outcome	TRUE	0.0649764881984166	inferred	2	70775084	0.00950757	TGFA	2.29297859182481e-78	TGFA	TRUE	reported	N1MhZK	2	1	TRUE	54219	NA	NA	0.00643641301642946	54219	0.000218426388606162	15590	TRUE	5.19549437698861e-13
rs4972221	T	A	T	A	0.119599	-0.0232	0.663217	0.6606	FALSE	TRUE	FALSE	9naZcp	0.0292	25528	2	88870632	outcome	TRUE	0.426892451605502	inferred	2	88870632	0.00654813	EIF2AK3	1.58270509343103e-74	EIF2AK3	TRUE	reported	n1NWLc	2	1	TRUE	54219	NA	NA	0.00611534570656651	54219	2.47295812207148e-05	25528	TRUE	4.13014636196308e-22
rs9668670	A	T	A	T	0.0434255	-0.0236	0.657958	0.6547	FALSE	TRUE	FALSE	9naZcp	0.029	25528	12	53278512	outcome	TRUE	0.415763486615677	inferred	12	53278512	0.00611155	KRT18	1.19894704047942e-12	KRT18	TRUE	reported	N6hPGM	2	1	TRUE	54219	NA	NA	0.000930351793380468	54219	2.5943823305019e-05	25528	TRUE	0.00081273598742867
rs2824805	C	G	C	G	0.117783	0.0304	0.173933	0.1838	FALSE	TRUE	FALSE	9naZcp	0.0368	25402	21	19770734	outcome	TRUE	0.408754766219334	inferred	21	19770734	0.00798944	TMPRSS15	3.44587881444336e-49	TMPRSS15	TRUE	reported	N7TvBV	2	1	TRUE	54219	NA	NA	0.00399263501673772	54219	2.68661939258438e-05	25402	TRUE	2.18118897403199e-14
rs1218825	C	G	C	G	0.209477	-0.0046	0.950969	0.9495	FALSE	TRUE	FALSE	9naZcp	0.0736	22724	13	28009920	outcome	TRUE	0.950164661941506	inferred	13	28009920	0.0144334	MTIF3	9.97240711741556e-48	MTIF3	TRUE	reported	n8CCHZ	2	1	TRUE	54219	NA	NA	0.00387004409577371	54219	1.71914854698424e-07	22724	TRUE	4.90203237289755e-15
rs1050565	C	T	C	T	0.583245	-0.0118	0.324719	0.3398	FALSE	FALSE	FALSE	9naZcp	0.0289	25862	17	28576076	outcome	TRUE	0.683050137237778	inferred	17	28576076	0.00637589	BLMH	1e-200	BLMH	TRUE	reported	N98is2	2	1	TRUE	54219	NA	NA	0.133705825090133	54219	6.44669329321995e-06	25862	TRUE	0
rs12601658	A	T	A	T	-0.0693641	-0.0354	0.233007	0.2359	FALSE	TRUE	FALSE	9naZcp	0.0336	25402	17	32533423	outcome	TRUE	0.292079175875861	inferred	17	32533423	0.00679114	CCL2	1.71790838715759e-24	CCL2	TRUE	reported	NAjq7m	2	1	TRUE	54219	NA	NA	0.00192049772781168	54219	4.36993798516935e-05	25402	TRUE	9.69490244226759e-07
rs2236352	C	T	C	T	0.110602	-0.0232	0.267211	0.2698	FALSE	FALSE	FALSE	9naZcp	0.0331	25528	14	24610733	outcome	TRUE	0.483361464823998	inferred	14	24610733	0.0067997	PSME2	1.72742817967354e-59	PSME2	TRUE	reported	NB8pym	2	1	TRUE	54219	NA	NA	0.00485620278341689	54219	1.92454849530568e-05	25528	TRUE	6.85993290172812e-18
rs13015258	G	T	G	T	-0.21656	-7e-04	0.621763	0.5839	FALSE	FALSE	FALSE	9naZcp	0.0295	25528	2	162930725	outcome	TRUE	0.981068922576176	inferred	2	162930725	0.00610565	DPP4	1e-200	DPP4	TRUE	reported	nBvabJ	2	1	TRUE	54219	NA	NA	0.022677495598596	54219	2.2058159543723e-08	25528	TRUE	9.90210278338272e-89
rs2116546	C	T	C	T	-0.386754	0.0221	0.291642	0.3134	FALSE	FALSE	FALSE	9naZcp	0.0302	25528	2	166723533	outcome	TRUE	0.464297926005778	inferred	2	166723533	0.00677613	GALNT3	1e-200	GALNT3	TRUE	reported	nCG0VG	2	1	TRUE	54219	NA	NA	0.0566799861161648	54219	2.09787102901339e-05	25528	TRUE	4.66833627107866e-216
rs1852959	C	T	C	T	0.454887	-0.0218	0.170415	0.1761	FALSE	FALSE	FALSE	9naZcp	0.0375	25199	10	43359636	outcome	TRUE	0.561015819126911	inferred	10	43359636	0.00794931	RET	1e-200	RET	TRUE	reported	nD2XTJ	2	1	TRUE	54219	NA	NA	0.0569566401356866	54219	1.34120693676416e-05	25199	TRUE	6.49206549284148e-217
rs13322016	G	A	G	A	-0.0996617	-0.0491	0.711878	0.6917	FALSE	FALSE	FALSE	9naZcp	0.0316	25528	3	190842815	outcome	TRUE	0.120232734628656	inferred	3	190842815	0.00700873	OSTN	6.91830970918942e-46	OSTN	TRUE	reported	NEtKcC	2	1	TRUE	54219	NA	NA	0.00371557285386226	54219	9.45725239947431e-05	25528	TRUE	1.39072598154463e-11
rs12097901	G	C	G	C	0.266088	-0.0443	0.0687775	0.093	FALSE	TRUE	FALSE	9naZcp	0.0635	23914	1	231557255	outcome	TRUE	0.485403738844558	inferred	1	231557255	0.01228	EGLN1	4.08319386332696e-104	EGLN1	TRUE	reported	NGx66q	2	1	TRUE	54219	NA	NA	0.00858565749457748	54219	2.03533199843934e-05	23914	TRUE	4.74846841233385e-30
rs1471431	C	T	C	T	0.219993	-0.0171	0.562513	0.5571	FALSE	FALSE	FALSE	9naZcp	0.0295	25528	19	39260194	outcome	TRUE	0.562143236838511	inferred	19	39260194	0.00573966	LGALS7B,LGALS7	1e-200	LGALS7_LGALS7B	TRUE	reported	nHWYiL	2	1	TRUE	54219	NA	NA	0.0263814550476357	54219	1.31631462690051e-05	25528	TRUE	6.38927466160964e-99
rs510379	C	T	C	T	0.108612	-0.0068	0.363501	0.37	FALSE	FALSE	FALSE	9naZcp	0.0285	25528	1	28535233	outcome	TRUE	0.811418486156591	inferred	1	28535233	0.0064113	ATP5IF1	2.25372021414597e-64	ATP5IF1	TRUE	reported	nKfXuM	2	1	TRUE	54219	NA	NA	0.00526544578124049	54219	2.23020287803495e-06	25528	TRUE	6.63887577046752e-21
rs6556886	A	G	A	G	-0.746705	0.0162	0.129094	0.1343	FALSE	FALSE	FALSE	9naZcp	0.0416	24920	5	95163449	outcome	TRUE	0.696963203767745	inferred	5	95163449	0.00897586	GLRX	1e-200	GLRX	TRUE	reported	nkVRHw	2	1	TRUE	54219	NA	NA	0.113197631506332	54219	6.08593827376482e-06	24920	TRUE	0
rs714106	A	C	A	C	-1.17179	0.013	0.72923	0.7311	FALSE	FALSE	FALSE	9naZcp	0.0319	25528	19	42083849	outcome	TRUE	0.683623529807262	inferred	19	42083849	0.00704693	CEACAM21	1e-200	CEACAM21	TRUE	reported	nl1t5U	2	1	TRUE	54219	NA	NA	0.337745254603751	54219	6.50608522659201e-06	25528	TRUE	0
rs6073958	C	T	C	T	-0.501311	0.0611	0.20196	0.2168	FALSE	FALSE	FALSE	9naZcp	0.0342	25402	20	44551855	outcome	TRUE	0.0740102964085359	inferred	20	44551855	0.00737037	PLTP	1e-200	PLTP	TRUE	reported	NL3ogN	2	1	TRUE	54219	NA	NA	0.0786210251471648	54219	0.000125644048508016	25402	TRUE	2.33244819646478e-290
rs180821996	T	C	T	C	-1.29486	-0.0061	0.0507104	0.0591	FALSE	FALSE	FALSE	9naZcp	0.0742	13706	20	3535672	outcome	TRUE	0.934479528611086	inferred	20	3535672	0.013707	ATRN	1e-200	ATRN	TRUE	reported	NmC0Vv	2	1	TRUE	54219	NA	NA	0.141334821006152	54219	4.93178681636914e-07	13706	TRUE	0
rs3735169	G	A	G	A	0.217323	0.0101	0.251007	0.259	FALSE	FALSE	FALSE	9naZcp	0.0325	25402	7	150034378	outcome	TRUE	0.755976062531065	inferred	7	150034378	0.00688622	RARRES2	1e-200	RARRES2	TRUE	reported	NmFKR2	2	1	TRUE	54219	NA	NA	0.0180388325407552	54219	3.80224990476586e-06	25402	TRUE	1.11033580135777e-68
rs55706902	C	T	C	T	-0.347906	0.0515	0.18039	0.1941	FALSE	FALSE	FALSE	9naZcp	0.0404	19806	1	11724708	outcome	TRUE	0.202396866831692	inferred	1	11724708	0.00779295	DRAXIN	1e-200	DRAXIN	TRUE	reported	NmHbvc	2	1	TRUE	54219	NA	NA	0.0354573292425971	54219	8.2047088827158e-05	19806	TRUE	6.07510252883453e-106
rs74816457	C	G	C	G	-0.165694	0.0206	0.394658	0.3879	FALSE	TRUE	FALSE	9naZcp	0.0295	25402	19	41739534	outcome	TRUE	0.484986420013579	inferred	19	41739534	0.0061459	AXL	4.34510224171577e-160	AXL	TRUE	reported	NoNSWV	2	1	TRUE	54219	NA	NA	0.0132288937055811	54219	1.91976625994385e-05	25402	TRUE	2.17467743485362e-48
rs709821	C	G	C	G	0.591046	0.0509	0.255033	0.2662	FALSE	TRUE	FALSE	9naZcp	0.0314	25528	8	11702594	outcome	TRUE	0.10501354071692	inferred	8	11702594	0.00693027	CTSB	1e-200	CTSB	TRUE	reported	nOXj76	2	1	TRUE	54219	NA	NA	0.11828627933847	54219	0.000102931617789472	25528	TRUE	0
rs117587385	A	G	A	G	1.19412	-0.0444	0.0359942	0.0417	FALSE	FALSE	FALSE	9naZcp	0.081	23036	22	24577204	outcome	TRUE	0.583590182337802	inferred	22	24577204	0.0160342	SUSD2	1e-200	SUSD2	TRUE	reported	NPCEdv	2	1	TRUE	54219	NA	NA	0.0928040581638541	54219	1.30443028976128e-05	23036	TRUE	0
rs2660896	C	T	C	T	0.0873013	-0.033	0.43191	0.4158	FALSE	FALSE	FALSE	9naZcp	0.0283	25528	12	96423782	outcome	TRUE	0.243583016315645	inferred	12	96423782	0.00610217	LTA4H	1.99067333898718e-46	LTA4H	TRUE	reported	NPM44A	2	1	TRUE	54219	NA	NA	0.00376097877167104	54219	5.32658804614232e-05	25528	TRUE	1.02096860146502e-12
rs73198632	T	C	T	C	-0.104139	0.0514	0.0681605	0.0738	FALSE	FALSE	FALSE	9naZcp	0.056	23914	12	91534810	outcome	TRUE	0.35869366133144	inferred	12	91534810	0.0115302	DCN	1.68849585948675e-19	DCN	TRUE	reported	NqHhZZ	2	1	TRUE	54219	NA	NA	0.00150232778258261	54219	3.52305141491223e-05	23914	TRUE	2.32946072984554e-05
rs9957264	A	C	A	C	0.441574	-0.0446	0.165178	0.1753	FALSE	FALSE	FALSE	9naZcp	0.0371	25402	18	56881633	outcome	TRUE	0.2293029635881	inferred	18	56881633	0.00829218	GRP	1e-200	GRP	TRUE	reported	nqleHK	2	1	TRUE	54219	NA	NA	0.0497041766387338	54219	5.68936074975746e-05	25402	TRUE	9.21743083870629e-183
rs4646787	G	A	G	A	0.473504	-0.0317	0.659576	0.6591	FALSE	FALSE	FALSE	9naZcp	0.0293	25528	17	19649249	outcome	TRUE	0.279291959796096	inferred	17	19649249	0.00631295	ALDH3A1	1e-200	ALDH3A1	TRUE	reported	NqWIJr	2	1	TRUE	54219	NA	NA	0.0940093083825288	54219	4.58543566003168e-05	25528	TRUE	0
rs13551	C	T	C	T	-0.379826	0.031	0.327275	0.3366	FALSE	FALSE	FALSE	9naZcp	0.0319	25402	1	24180962	outcome	TRUE	0.331156607196169	inferred	1	24180962	0.00377721	FUCA1	1e-200	FUCA1	TRUE	reported	NRbSIC	2	1	TRUE	54219	NA	NA	0.157188902189752	54219	3.71785252041192e-05	25402	TRUE	0
rs12075086	T	C	T	C	0.594301	-0.1299	0.0931105	0.0947	FALSE	FALSE	FALSE	9naZcp	0.053	24094	1	104310838	outcome	TRUE	0.0142482357274066	inferred	1	104310838	0.0107057	AMY2A	1e-200	AMY2A	TRUE	reported	nsFi9E	2	1	TRUE	54219	NA	NA	0.0537821825219315	54219	0.000249278851181016	24094	TRUE	3.0339722117991e-178
rs2834234	C	T	C	T	-0.1279	-0.0299	0.773085	0.7603	FALSE	FALSE	FALSE	9naZcp	0.0327	25528	21	34894623	outcome	TRUE	0.360520837542564	inferred	21	34894623	0.00734102	GART	5.5500896718364e-68	GART	TRUE	reported	nsLhs4	2	1	TRUE	54219	NA	NA	0.00556760039554466	54219	3.27529092423318e-05	25528	TRUE	9.54120167422897e-20
rs61318481	G	C	G	C	0.616582	0.0805	0.17798	0.193	FALSE	TRUE	FALSE	9naZcp	0.0364	25402	4	7433863	outcome	TRUE	0.0269985715220579	inferred	4	7433863	0.00769713	PSAPL1	1e-200	PSAPL1	TRUE	reported	ntKh3D	2	1	TRUE	54219	NA	NA	0.105829968805461	54219	0.000192518140922551	25402	TRUE	0
rs4380013	A	G	A	G	0.0938581	0.0121	0.2018	0.2125	FALSE	FALSE	FALSE	9naZcp	0.0353	25402	15	50759428	outcome	TRUE	0.731766829087133	inferred	15	50759428	0.00762463	USP8	8.01678063387685e-35	USP8	TRUE	reported	nTqhOp	2	1	TRUE	54219	NA	NA	0.0027871372675091	54219	4.62578671244495e-06	25402	TRUE	2.61602705523473e-11
rs2818979	C	T	C	T	-0.364589	-6e-04	0.687735	0.649	FALSE	FALSE	FALSE	9naZcp	0.0305	25528	13	21319423	outcome	TRUE	0.984304922599328	inferred	13	21319423	0.00610138	IL17D	1e-200	IL17D	TRUE	reported	nUm8HU	2	1	TRUE	54219	NA	NA	0.0617896467987149	54219	1.51607278076847e-08	25528	TRUE	4.89198302172414e-245
rs1042391	A	T	A	T	0.251524	0.0012	0.405038	0.4107	FALSE	TRUE	FALSE	9naZcp	0.0288	25528	6	16290761	outcome	TRUE	0.966764427019273	inferred	6	16290761	0.00617041	GMPR	1e-200	GMPR	TRUE	reported	nWynPP	2	1	TRUE	54219	NA	NA	0.0297361796699135	54219	6.80134370066688e-08	25528	TRUE	3.5453611703412e-116
rs1127354	A	C	A	C	-1.20143	-0.0554	0.0749477	0.0722	FALSE	FALSE	FALSE	9naZcp	0.0558	24720	20	3193842	outcome	TRUE	0.320792056187835	inferred	20	3193842	0.0117352	ITPA	1e-200	ITPA	TRUE	reported	NykXUi	2	1	TRUE	54219	NA	NA	0.162002961596632	54219	3.98768169788451e-05	24720	TRUE	0
rs791461	C	T	C	T	0.400536	-0.0239	0.534976	0.5097	FALSE	FALSE	FALSE	9naZcp	0.0353	20608	19	1507535	outcome	TRUE	0.498371804723631	inferred	19	1507535	0.00667042	ADAMTSL5	1e-200	ADAMTSL5	TRUE	reported	O0oLsp	2	1	TRUE	54219	NA	NA	0.0623561346811462	54219	2.2245544195124e-05	20608	TRUE	1.41605070849657e-205
rs486055	T	C	T	C	-0.395338	-0.0461	0.153643	0.1692	FALSE	FALSE	FALSE	9naZcp	0.0404	24777	11	102650424	outcome	TRUE	0.253832843036015	inferred	11	102650424	0.00855632	MMP10	1e-200	MMP10	TRUE	reported	O5afxG	2	1	TRUE	54219	NA	NA	0.037883933766231	54219	5.25536195854377e-05	24777	TRUE	2.22689004547745e-135
rs55895668	C	T	C	T	0.181251	0.0102	0.439232	0.4364	FALSE	FALSE	FALSE	9naZcp	0.029	25528	8	145001031	outcome	TRUE	0.72504515639086	inferred	8	145001031	0.00624988	OPLAH	6.45654229034659e-185	OPLAH	TRUE	reported	o5gGFX	2	1	TRUE	54219	NA	NA	0.0152755447095866	54219	4.84640247808167e-06	25528	TRUE	3.78771060463664e-58
rs71386687	T	G	T	G	0.0833853	0.0086	0.0787469	0.0758	FALSE	FALSE	FALSE	9naZcp	0.068	19524	16	2767894	outcome	TRUE	0.899359429268073	inferred	16	2767894	0.0118014	KCTD5	1.59808545947309e-12	KCTD5	TRUE	reported	o6UtVW	2	1	TRUE	54219	NA	NA	0.000919976475249257	54219	8.19321615802069e-07	19524	TRUE	0.000421143224061146
rs35489971	G	A	G	A	1.23758	0.0342	0.795776	0.7794	FALSE	FALSE	FALSE	9naZcp	0.0363	25402	17	72700943	outcome	TRUE	0.346116483209785	inferred	17	72700943	0.00747382	CD300LF	1e-200	CD300LF	TRUE	reported	o7Eqse	2	1	TRUE	54219	NA	NA	0.335873953727969	54219	3.49454042324424e-05	25402	TRUE	0
rs4619875	T	C	T	C	0.154976	-0.0148	0.398124	0.3975	FALSE	FALSE	FALSE	9naZcp	0.029	25528	4	153701130	outcome	TRUE	0.609809902435089	inferred	4	153701130	0.00624402	ARFIP1	5.47015962893971e-136	ARFIP1	TRUE	reported	o7Unv3	2	1	TRUE	54219	NA	NA	0.0112346124615561	54219	1.02032901973775e-05	25528	TRUE	4.28528224793171e-42
rs45461899	A	C	A	C	-0.562526	0.0561	0.0234252	0.0309	FALSE	FALSE	FALSE	9naZcp	0.1057	18334	9	94830356	outcome	TRUE	0.59559383572981	inferred	9	94830356	0.0205197	SPTLC1	1.87068214036576e-165	SPTLC1	TRUE	reported	o8TlCs	2	1	TRUE	54219	NA	NA	0.0136719073460549	54219	1.53659432862483e-05	18334	TRUE	2.65958942889317e-40
rs775722	C	T	C	T	-0.0985093	0.012	0.447736	0.4404	FALSE	FALSE	FALSE	9naZcp	0.0279	25528	3	77643616	outcome	TRUE	0.667117425020728	inferred	3	77643616	0.00584196	ROBO2	8.50942078988003e-64	ROBO2	TRUE	reported	OAEdNt	2	1	TRUE	54219	NA	NA	0.00521711165148572	54219	7.24716540034379e-06	25528	TRUE	4.42361008037413e-20
rs3739038	G	C	G	C	-0.0738863	0.0254	0.236928	0.2435	FALSE	TRUE	FALSE	9naZcp	0.0323	25402	2	238672703	outcome	TRUE	0.431646238707884	inferred	2	238672703	0.00701624	LRRFIP1	6.23304123501943e-26	LRRFIP1	TRUE	reported	oAGzX5	2	1	TRUE	54219	NA	NA	0.00204124941394479	54219	2.43454663853327e-05	25402	TRUE	1.17722735053951e-07
rs2784773	C	T	C	T	0.0631049	-0.0185	0.643704	0.6428	FALSE	FALSE	FALSE	9naZcp	0.0292	25528	10	81919800	outcome	TRUE	0.526366939256179	inferred	10	81919800	0.00646051	ANXA11	1.54774710373491e-22	ANXA11	TRUE	reported	oaxpRt	2	1	TRUE	54219	NA	NA	0.00175668336136258	54219	1.57249096824937e-05	25528	TRUE	5.66562695873952e-07
rs59265584	C	T	C	T	-0.528646	-0.0265	0.133246	0.1417	FALSE	FALSE	FALSE	9naZcp	0.0593	14939	8	144950715	outcome	TRUE	0.654961510365191	inferred	8	144950715	0.0090394	EPPK1	1e-200	EPPK1	TRUE	reported	obUpdn	2	1	TRUE	54219	NA	NA	0.0593400441344309	54219	1.3369438685557e-05	14939	TRUE	8.36418688881528e-155
rs1497406	G	A	G	A	0.0602498	0.0503	0.564578	0.5598	FALSE	FALSE	FALSE	9naZcp	0.0285	25528	1	16505320	outcome	TRUE	0.077578509407364	inferred	1	16505320	0.00622666	SDHB	3.80978089846419e-22	SDHB	TRUE	reported	OC71zp	2	1	TRUE	54219	NA	NA	0.00172391599238824	54219	0.00012201423233431	25528	TRUE	5.87863472048016e-05
rs17676332	T	C	T	C	-0.64564	0.0748	0.293871	0.3029	FALSE	FALSE	FALSE	9naZcp	0.0304	25528	15	41859499	outcome	TRUE	0.0138733397345088	inferred	15	41859499	0.00668574	TYRO3	1e-200	TYRO3	TRUE	reported	ocLzYZ	2	1	TRUE	54219	NA	NA	0.146762857919806	54219	0.000237121138224861	25528	TRUE	0
rs2495366	A	G	A	G	0.113124	-0.0067	0.503836	0.4972	FALSE	FALSE	FALSE	9naZcp	0.0291	25528	1	2488930	outcome	TRUE	0.817904853919653	inferred	1	2488930	0.00599281	TNFRSF14	1.77664230820362e-79	TNFRSF14	TRUE	reported	OD1nuZ	2	1	TRUE	54219	NA	NA	0.00652932158928028	54219	2.0767296363029e-06	25528	TRUE	1.08712179353292e-25
rs2229523	G	A	G	A	-0.589244	0.008	0.675738	0.6632	FALSE	FALSE	FALSE	9naZcp	0.0294	25862	6	86199233	outcome	TRUE	0.785538329867115	inferred	6	86199233	0.00661204	NT5E	1e-200	NT5E	TRUE	reported	OdzpTs	2	1	TRUE	54219	NA	NA	0.127766416665195	54219	2.86322547288585e-06	25862	TRUE	0
rs2153463	G	T	G	T	1.01463	-0.0221	0.700475	0.7123	FALSE	FALSE	FALSE	9naZcp	0.0323	23910	1	147124310	outcome	TRUE	0.493842236243828	inferred	1	147124310	0.00676501	ACP6	1e-200	ACP6	TRUE	reported	ODZZHW	2	1	TRUE	54219	NA	NA	0.293236077672312	54219	1.95806791761331e-05	23910	TRUE	0
rs873110	T	C	T	C	-1.04744	-0.0253	0.244098	0.2504	FALSE	FALSE	FALSE	9naZcp	0.0331	25528	10	88724619	outcome	TRUE	0.444658426521635	inferred	10	88724619	0.00693211	SNCG	1e-200	SNCG	TRUE	reported	Oec8Nm	2	1	TRUE	54219	NA	NA	0.296322966342521	54219	2.28871834148876e-05	25528	TRUE	0
rs1050785	A	C	A	C	0.090355	0.0128	0.610132	0.5816	FALSE	FALSE	FALSE	9naZcp	0.0323	21560	2	238232752	outcome	TRUE	0.691894917262623	inferred	2	238232752	0.00617689	COL6A3	1.8646614829985e-48	COL6A3	TRUE	reported	ofDmGr	2	1	TRUE	54219	NA	NA	0.00393114013621573	54219	7.28455897059144e-06	21560	TRUE	8.53195743036937e-14
rs2585035	G	T	G	T	-0.28777	-0.041	0.627367	0.6303	FALSE	FALSE	FALSE	9naZcp	0.029	25528	15	65496475	outcome	TRUE	0.15742265908958	inferred	15	65496475	0.00610297	CILP	1e-200	CILP	TRUE	reported	ofdXd5	2	1	TRUE	54219	NA	NA	0.0393929800745816	54219	7.82987712496041e-05	25528	TRUE	1.39906658011009e-141
rs11868696	G	A	G	A	0.94409	-0.0033	0.379602	0.3864	FALSE	FALSE	FALSE	9naZcp	0.0304	25528	17	77706406	outcome	TRUE	0.913557333165803	inferred	17	77706406	0.00647837	ENPP7	1e-200	ENPP7	TRUE	reported	oFJotY	2	1	TRUE	54219	NA	NA	0.281457244018937	54219	4.6163395686636e-07	25528	TRUE	0
rs11124542	C	A	C	A	0.413357	0.0211	0.410515	0.4056	FALSE	FALSE	FALSE	9naZcp	0.0278	25862	2	36994439	outcome	TRUE	0.447856860389122	inferred	2	36994439	0.00551114	VIT	1e-200	VIT	TRUE	reported	ogfEDK	2	1	TRUE	54219	NA	NA	0.0940063865122716	54219	2.22759956169331e-05	25862	TRUE	0
rs78778622	C	T	C	T	-0.428543	-0.0463	0.0555545	0.0577	FALSE	FALSE	FALSE	9naZcp	0.0838	15440	11	124530664	outcome	TRUE	0.580601747649223	inferred	11	124530664	0.0132873	SIAE	1e-200	SIAE	TRUE	reported	oiDOgs	2	1	TRUE	54219	NA	NA	0.0188246315234931	54219	1.97730798761354e-05	15440	TRUE	1.39360894467127e-48
rs35288880	T	C	T	C	-0.324458	5e-04	0.184309	0.1919	FALSE	FALSE	FALSE	9naZcp	0.0369	25528	2	119728472	outcome	TRUE	0.989188886918876	inferred	2	119728472	0.00790523	MARCO	1e-200	MARCO	TRUE	reported	ojh1ni	2	1	TRUE	54219	NA	NA	0.0301344994202978	54219	7.19290804608709e-09	25528	TRUE	5.6641756586167e-118
rs3735586	T	A	T	A	-0.902049	-0.0089	0.243944	0.2546	FALSE	TRUE	FALSE	9naZcp	0.0321	25528	7	95035582	outcome	TRUE	0.781581571605578	inferred	7	95035582	0.00726512	PON2	1e-200	PON2	TRUE	reported	OJjG2f	2	1	TRUE	54219	NA	NA	0.221390463846573	54219	3.01152085952469e-06	25528	TRUE	0
rs156265	G	C	G	C	-0.133131	0.0407	0.140072	0.1528	FALSE	TRUE	FALSE	9naZcp	0.0402	24999	3	38170810	outcome	TRUE	0.311328767311733	inferred	3	38170810	0.00893818	ACAA1	3.56861749283483e-50	ACAA1	TRUE	reported	ojSRbV	2	1	TRUE	54219	NA	NA	0.00407522179370631	54219	4.10044521432537e-05	24999	TRUE	5.32671296677573e-14
rs73844249	A	C	A	C	-0.110117	-0.0297	0.282577	0.2932	FALSE	FALSE	FALSE	9naZcp	0.031	25528	4	122595981	outcome	TRUE	0.338030226989182	inferred	4	122595981	0.00696719	ANXA5	2.86747737558134e-56	ANXA5	TRUE	reported	OoOGNk	2	1	TRUE	54219	NA	NA	0.0045862905913105	54219	3.59576358221773e-05	25528	TRUE	3.78697197784894e-16
rs12146443	C	T	C	T	0.339793	0.0014	0.6287	0.6102	FALSE	FALSE	FALSE	9naZcp	0.0287	25528	11	17384498	outcome	TRUE	0.961094232136074	inferred	11	17384498	0.00577738	NCR3LG1	1e-200	NCR3LG1	TRUE	reported	OoVKab	2	1	TRUE	54219	NA	NA	0.0599750847049656	54219	9.32200802578281e-08	25528	TRUE	2.95624644406058e-237
rs148644471	G	T	G	T	-0.28048	-0.02	0.0909847	0.0927	FALSE	FALSE	FALSE	9naZcp	0.0497	24540	1	86600011	outcome	TRUE	0.687379010123614	inferred	1	86600011	0.010637	COL24A1	3.16956746304353e-153	COL24A1	TRUE	reported	OPl1cm	2	1	TRUE	54219	NA	NA	0.0126618140137484	54219	6.5994111416052e-06	24540	TRUE	1.01909076810053e-46
rs342706	C	T	C	T	-0.866532	0.0081	0.277212	0.2827	FALSE	FALSE	FALSE	9naZcp	0.0313	25528	13	92417058	outcome	TRUE	0.795800404764911	inferred	13	92417058	0.00690369	GPC5	1e-200	GPC5	TRUE	reported	oPQjIK	2	1	TRUE	54219	NA	NA	0.225156768825578	54219	2.62359900997506e-06	25528	TRUE	0
rs440277	A	G	A	G	-0.174098	-0.0021	0.305024	0.3138	FALSE	FALSE	FALSE	9naZcp	0.0304	25732	19	45361224	outcome	TRUE	0.94492677855721	inferred	19	45361224	0.00656018	NECTIN2	3.47536161443203e-155	NECTIN2	TRUE	reported	opZyGh	2	1	TRUE	54219	NA	NA	0.0128237565577953	54219	1.85460555170217e-07	25732	TRUE	1.22429338729242e-50
rs850460	G	A	G	A	-0.543808	-0.0428	0.718554	0.712	FALSE	FALSE	FALSE	9naZcp	0.0367	16198	7	145333369	outcome	TRUE	0.243528526133023	inferred	7	145333369	0.00663297	CNTNAP2	1e-200	CNTNAP2	TRUE	reported	oql3xj	2	1	TRUE	54219	NA	NA	0.110301742966704	54219	8.39674903971717e-05	16198	TRUE	0
rs2980370	G	A	G	A	0.0970206	-0.0064	0.500991	0.5144	FALSE	FALSE	FALSE	9naZcp	0.029	25528	8	86860127	outcome	TRUE	0.82533408685738	inferred	8	86860127	0.00596493	CA2	1.74381335746585e-59	CA2	TRUE	reported	oqLdpI	2	1	TRUE	54219	NA	NA	0.004855877348088	54219	1.9080087351174e-06	25528	TRUE	2.00734511201869e-19
rs16910526	C	A	C	A	-1.55637	0.0229	0.0826498	0.0832000000000001	FALSE	FALSE	FALSE	9naZcp	0.0523	24298	12	10271087	outcome	TRUE	0.661488854561958	inferred	12	10271087	0.0109509	CLEC7A	1e-200	CLEC7A	TRUE	reported	oQrOHt	2	1	TRUE	54219	NA	NA	0.27143183522847	54219	7.89095162591677e-06	24298	TRUE	0
rs75232123	G	C	G	C	-0.306174	-0.0922	0.0201237	0.0224	FALSE	TRUE	FALSE	9naZcp	0.1119	21096	1	212459615	outcome	TRUE	0.40996799400609	inferred	1	212459615	0.0217615	PPP2R5A	5.8452084035886e-45	PPP2R5A	TRUE	reported	oT6GG4	2	1	TRUE	54219	NA	NA	0.0036378158760302	54219	3.21831648774495e-05	21096	TRUE	1.55831588626783e-11
rs6671850	T	C	T	C	0.139753	0.0611	0.0664444	0.0703	FALSE	FALSE	FALSE	9naZcp	0.058	23914	1	208057800	outcome	TRUE	0.292135588460634	inferred	1	208057800	0.012038	CD34	3.69657906819326e-31	CD34	TRUE	reported	ots3jo	2	1	TRUE	54219	NA	NA	0.00247970409150366	54219	4.64077353956449e-05	23914	TRUE	2.98586681374254e-08
rs7899547	G	T	G	T	0.904537	0.0196	0.659626	0.6493	FALSE	FALSE	FALSE	9naZcp	0.0293	25528	10	54536839	outcome	TRUE	0.503532490014094	inferred	10	54536839	0.00649427	MBL2	1e-200	MBL2	TRUE	reported	OTYzwl	2	1	TRUE	54219	NA	NA	0.263521735848669	54219	1.75301859868496e-05	25528	TRUE	0
rs3798969	G	A	G	A	-0.916029	-0.0177	0.626409	0.6258	FALSE	FALSE	FALSE	9naZcp	0.0289	25528	6	69671585	outcome	TRUE	0.540235606420275	inferred	6	69671585	0.00633819	ADGRB3	1e-200	ADGRB3	TRUE	reported	oU2pYC	2	1	TRUE	54219	NA	NA	0.278113178542057	54219	1.46947330329604e-05	25528	TRUE	0
rs10033900	C	T	C	T	0.199403	0.0019	0.514309	0.5089	FALSE	FALSE	FALSE	9naZcp	0.0279	25860	4	110659067	outcome	TRUE	0.945705745040725	inferred	4	110659067	0.00595735	CFI	1e-200	CFI	TRUE	reported	OujsXH	2	1	TRUE	54219	NA	NA	0.0202459759513064	54219	1.79350993331427e-07	25860	TRUE	1.15138289991883e-79
rs9610447	T	C	T	C	0.323259	-0.0025	0.754288	0.7453	FALSE	FALSE	FALSE	9naZcp	0.0326	25528	22	20768891	outcome	TRUE	0.938872453849664	inferred	22	20768891	0.006189	SCARF2	1e-200	SCARF2	TRUE	reported	ovI6TE	2	1	TRUE	54219	NA	NA	0.0479075459617811	54219	2.30389112750372e-07	25528	TRUE	5.17982026130278e-188
rs12975366	C	T	C	T	-1.18348	-0.0149	0.388839	0.3792	FALSE	FALSE	FALSE	9naZcp	0.0362	17714	19	54759361	outcome	TRUE	0.680631011546751	inferred	19	54759361	0.00634347	LILRB5	1e-200	LILRB5	TRUE	reported	Ovlus5	2	1	TRUE	54219	NA	NA	0.390985260826515	54219	9.56497057185645e-06	17714	TRUE	0
rs75207237	A	T	A	T	0.279662	0.046	0.122457	0.1307	FALSE	TRUE	FALSE	9naZcp	0.0432	24498	7	37972390	outcome	TRUE	0.286959739648545	inferred	7	37972390	0.00922933	SFRP4	1e-200	SFRP4	TRUE	reported	Ox8M0X	2	1	TRUE	54219	NA	NA	0.0166532036552776	54219	4.62842142142066e-05	24498	TRUE	1.98391761045645e-57
rs78994380	A	C	A	C	-0.227578	0.0156	0.107351	0.1037	FALSE	FALSE	FALSE	9naZcp	0.0519	23672	15	74692412	outcome	TRUE	0.763736283104374	inferred	15	74692412	0.00984302	SEMA7A	2.86417796990654e-118	SEMA7A	TRUE	reported	oXBnUP	2	1	TRUE	54219	NA	NA	0.00976353861337212	54219	3.81693325239891e-06	23672	TRUE	1.03508131254214e-35
rs2031367	G	A	G	A	0.0403068	0.0072	0.293596	0.3031	FALSE	FALSE	FALSE	9naZcp	0.0305	25402	6	87807180	outcome	TRUE	0.813381787184444	inferred	6	87807180	0.00492528	CGA	2.75359459175026e-16	CGA	TRUE	reported	OXuS0F	2	1	TRUE	54219	NA	NA	0.00123373865241045	54219	2.19396979749351e-06	25402	TRUE	9.57712552775806e-06
rs11568819	A	G	A	G	0.540787	-0.1328	0.0585672	0.0633	FALSE	FALSE	FALSE	9naZcp	0.0664	19524	11	102401633	outcome	TRUE	0.0455002638963584	inferred	11	102401633	0.0126472	MMP7	1e-200	MMP7	TRUE	reported	p0AfT8	2	1	TRUE	54219	NA	NA	0.0326230066566468	54219	0.000204855065041483	19524	TRUE	2.02719475161181e-90
rs6677309	C	A	C	A	-0.251159	-0.0293	0.14177	0.1546	FALSE	FALSE	FALSE	9naZcp	0.0421	24920	1	117080166	outcome	TRUE	0.486452630687267	inferred	1	117080166	0.00874088	CD58	1.44211535152484e-181	CD58	TRUE	reported	P3dIfH	2	1	TRUE	54219	NA	NA	0.0149998864680449	54219	1.94379036771922e-05	24920	TRUE	3.12143340456383e-54
rs2233159	G	C	G	C	-1.33547	-3e-04	0.922676	0.9173	FALSE	TRUE	FALSE	9naZcp	0.0546	24720	19	41283365	outcome	TRUE	0.99561604095502	inferred	19	41283365	0.0114566	MIA	1e-200	MIA	TRUE	reported	p3nW4I	2	1	TRUE	54219	NA	NA	0.200398656125511	54219	1.22136057093125e-09	24720	TRUE	0
rs2293772	G	A	G	A	0.088145	-0.0098	0.585275	0.5915	FALSE	FALSE	FALSE	9naZcp	0.0298	21560	6	2835831	outcome	TRUE	0.742262219749284	inferred	6	2835831	0.00623303	SERPINB1	2.10426290842827e-45	SERPINB1	TRUE	reported	p4fnKD	2	1	TRUE	54219	NA	NA	0.00367504326150995	54219	5.01659426073326e-06	21560	TRUE	3.8714069962752e-13
rs2301274	C	T	C	T	-0.783123	0.0346	0.25212	0.2457	FALSE	FALSE	FALSE	9naZcp	0.0329	25528	19	45146402	outcome	TRUE	0.292950184384511	inferred	19	45146402	0.00712373	PVR	1e-200	PVR	TRUE	reported	P6pixR	2	1	TRUE	54219	NA	NA	0.182271479658983	54219	4.33270200078884e-05	25528	TRUE	0
rs8455	C	T	C	T	-0.165031	0.0779	0.533018	0.5286	FALSE	FALSE	FALSE	9naZcp	0.0278	25861	3	158388780	outcome	TRUE	0.00507619630238306	inferred	3	158388780	0.00617572	LXN	2.57039578276884e-157	LXN	TRUE	reported	P7aTS3	2	1	TRUE	54219	NA	NA	0.012999828205002	54219	0.000303558042604441	25861	TRUE	8.9804633401093e-38
rs77709482	C	T	C	T	0.5323	0.053	0.0800646	0.0849	FALSE	FALSE	FALSE	9naZcp	0.0501	24540	12	52308021	outcome	TRUE	0.290108224923283	inferred	12	52308021	0.0107799	ACVRL1	1e-200	ACVRL1	TRUE	reported	pbIh9y	2	1	TRUE	54219	NA	NA	0.0430371082490132	54219	4.56055102021087e-05	24540	TRUE	1.56138718910443e-154
rs7198865	A	G	A	G	-0.723174	-0.2051	0.0338084	0.0343	FALSE	FALSE	FALSE	9naZcp	0.12	17366	16	57283730	outcome	TRUE	0.0874200814332624	inferred	16	57283730	0.0172853	ARL2BP	1e-200	ARL2BP	TRUE	reported	pbnt6z	2	1	TRUE	54219	NA	NA	0.0312749630902168	54219	0.000168207746915858	17366	TRUE	1.44444119170146e-80
rs5035	G	T	G	T	-0.146018	0.1178	0.042468	0.0395	FALSE	FALSE	FALSE	9naZcp	0.074	23036	17	42338998	outcome	TRUE	0.111408997702271	inferred	17	42338998	0.0148994	SLC4A1	1.12253528189017e-22	SLC4A1	TRUE	reported	pbUXPi	2	1	TRUE	54219	NA	NA	0.00176836161518404	54219	0.000110004386176025	23036	TRUE	5.91448091404718e-05
rs72911294	T	C	T	C	-0.0834691	0.0693	0.260086	0.2542	FALSE	FALSE	FALSE	9naZcp	0.0359	25402	18	8253602	outcome	TRUE	0.0535619853789972	inferred	18	8253602	0.00634284	PTPRM	1.49933956006056e-39	PTPRM	TRUE	reported	pCGSGF	2	1	TRUE	54219	NA	NA	0.00318392989498899	54219	0.000146683122744245	25402	TRUE	5.35021040444145e-09
rs41264705	T	C	T	C	1.08271	-0.0259	0.283144	0.2963	FALSE	FALSE	FALSE	9naZcp	0.0307	25528	4	7780582	outcome	TRUE	0.398866016739381	inferred	4	7780582	0.00688319	AFAP1	1e-200	AFAP1	TRUE	reported	pcnWvf	2	1	TRUE	54219	NA	NA	0.313357442763131	54219	2.78822555305326e-05	25528	TRUE	0
rs6446277	A	G	A	G	0.0635468	0.0171	0.305694	0.3094	FALSE	FALSE	FALSE	9naZcp	0.0302	25528	3	49473077	outcome	TRUE	0.571240724667332	inferred	3	49473077	0.0066383	DAG1	1.04087840891726e-21	DAG1	TRUE	reported	pH8qJB	2	1	TRUE	54219	NA	NA	0.00168734820246893	54219	1.25600137600468e-05	25528	TRUE	7.51531161762134e-07
rs2670910	A	G	A	G	-0.776178	-0.0551	0.0911491	0.0824	FALSE	FALSE	FALSE	9naZcp	0.0553	24720	11	64807136	outcome	TRUE	0.319063913169569	inferred	11	64807136	0.0105925	SNX15	1e-200	SNX15	TRUE	reported	PHr6nC	2	1	TRUE	54219	NA	NA	0.0901111576310223	54219	4.01626318615507e-05	24720	TRUE	0
rs4757282	T	G	T	G	-0.131509	-0.0169	0.757294	0.7406	FALSE	FALSE	FALSE	9naZcp	0.0333	25402	11	15126744	outcome	TRUE	0.611798770070215	inferred	11	15126744	0.00712083	CALCB	3.72649034199727e-76	CALCB	TRUE	reported	pj3Qmr	2	1	TRUE	54219	NA	NA	0.00625159273686938	54219	1.01402070246267e-05	25402	TRUE	1.50197842354365e-23
rs74637005	A	G	A	G	-0.325908	-0.0115	0.0344319	0.0358	FALSE	FALSE	FALSE	9naZcp	0.0919	22302	2	69650730	outcome	TRUE	0.900415869621414	inferred	2	69650730	0.0173039	NFU1	3.95002641597879e-79	NFU1	TRUE	reported	PKI1MO	2	1	TRUE	54219	NA	NA	0.00650031346899842	54219	7.02197841146232e-07	22302	TRUE	9.07878091982702e-24
rs10414398	A	G	A	G	-0.270074	-0.043	0.0883237	0.0929	FALSE	FALSE	FALSE	9naZcp	0.0531	24094	19	45021210	outcome	TRUE	0.418059246291849	inferred	19	45021210	0.0109537	CEACAM20	3.16956746304353e-134	CEACAM20	TRUE	reported	pkkvwd	2	1	TRUE	54219	NA	NA	0.0110883235686218	54219	2.72184376892572e-05	24094	TRUE	1.66663547890332e-38
rs822341	C	T	C	T	0.339916	0.0179	0.748606	0.7407	FALSE	FALSE	FALSE	9naZcp	0.032	25528	9	5453396	outcome	TRUE	0.575905819518551	inferred	9	5453396	0.00697956	CD274	1e-200	CD274	TRUE	reported	PLiQbZ	2	1	TRUE	54219	NA	NA	0.041913725099118	54219	1.22579548345273e-05	25528	TRUE	2.47714999847701e-159
rs352045	G	T	G	T	-0.575446	0.0114	0.873894	0.8575	FALSE	FALSE	FALSE	9naZcp	0.0438	24720	4	74864687	outcome	TRUE	0.794652447772903	inferred	4	74864687	0.00892066	CXCL5	1e-200	CXCL5	TRUE	reported	PM3uiH	2	1	TRUE	54219	NA	NA	0.0712795124001469	54219	2.74060826760435e-06	24720	TRUE	4.95649008134152e-275
rs669340	C	G	C	G	0.726982	-0.0374	0.633908	0.633	FALSE	TRUE	FALSE	9naZcp	0.0302	25528	17	18263957	outcome	TRUE	0.215563853695445	inferred	17	18263957	0.00636551	SHMT1	1e-200	SHMT1	TRUE	reported	pNFhbX	2	1	TRUE	54219	NA	NA	0.19392034792761	54219	6.00786909040692e-05	25528	TRUE	0
rs309559	G	A	G	A	-0.630326	-0.0274	0.480147	0.4893	FALSE	FALSE	FALSE	9naZcp	0.0272	25859	5	82833369	outcome	TRUE	0.313765197064803	inferred	5	82833369	0.00594187	VCAN	1e-200	VCAN	TRUE	reported	Pngj51	2	1	TRUE	54219	NA	NA	0.171885439567999	54219	3.92435365791756e-05	25859	TRUE	0
rs5370	T	G	T	G	0.261816	-0.0265	0.223027	0.2267	FALSE	FALSE	FALSE	9naZcp	0.0333	25736	6	12296255	outcome	TRUE	0.426150735773101	inferred	6	12296255	0.00725055	EDN1	1e-200	EDN1	TRUE	reported	pNvcdx	2	1	TRUE	54219	NA	NA	0.0234851760866521	54219	2.46085087534162e-05	25736	TRUE	8.08910777537169e-87
rs894392	C	T	C	T	0.181634	0.0659	0.0800873	0.1073	FALSE	FALSE	FALSE	9naZcp	0.049	24874	2	106789660	outcome	TRUE	0.178658189392947	inferred	2	106789660	0.0113582	UXS1	1.46521042494269e-57	UXS1	TRUE	reported	pOtfIz	2	1	TRUE	54219	NA	NA	0.00469457368372403	54219	7.27170711473189e-05	24874	TRUE	4.25750025559432e-15
rs55762812	G	A	G	A	-0.0700179	0.0159	0.10546	0.1088	FALSE	FALSE	FALSE	9naZcp	0.0536	20150	3	30512593	outcome	TRUE	0.766740001529823	inferred	3	30512593	0.0093016	TGFBR2	5.17130317916962e-14	TGFBR2	TRUE	reported	pQH71r	2	1	TRUE	54219	NA	NA	0.00104403175014342	54219	4.36747904864146e-06	20150	TRUE	0.000248188171481031
rs11915920	T	C	T	C	-0.217211	0.0257	0.485427	0.4837	FALSE	FALSE	FALSE	9naZcp	0.0273	25861	3	4410534	outcome	TRUE	0.346504041781362	inferred	3	4410534	0.00592647	SETMAR	1e-200	SETMAR	TRUE	reported	PqOdsH	2	1	TRUE	54219	NA	NA	0.024177250217627	54219	3.42700188167822e-05	25861	TRUE	1.05265602075819e-88
rs112329494	T	C	T	C	0.827312	0.1035	0.0855601	0.0942	FALSE	FALSE	FALSE	9naZcp	0.0478	24298	17	78586542	outcome	TRUE	0.0303668638837277	inferred	17	78586542	0.0103585	NPTX1	1e-200	NPTX1	TRUE	reported	PQUj0q	2	1	TRUE	54219	NA	NA	0.105269306017709	54219	0.000192932916604525	24298	TRUE	0
rs2291014	A	G	A	G	-1.29687	0.0509	0.107245	0.1224	FALSE	FALSE	FALSE	9naZcp	0.0463	24720	15	73996359	outcome	TRUE	0.271614536341837	inferred	15	73996359	0.00975926	CD276	1e-200	CD276	TRUE	reported	pQxUTB	2	1	TRUE	54219	NA	NA	0.245684031477202	54219	4.88921370687101e-05	24720	TRUE	0
rs17387365	T	G	T	G	-0.142662	0.0197	0.0761794	0.0723	FALSE	FALSE	FALSE	9naZcp	0.0567	23914	1	78438138	outcome	TRUE	0.728258773426943	inferred	1	78438138	0.011373	NEXN	4.28844653496821e-36	NEXN	TRUE	reported	PSlWzA	2	1	TRUE	54219	NA	NA	0.00289382630635542	54219	5.04833585680034e-06	23914	TRUE	2.99712164697221e-11
rs9878047	C	T	C	T	0.816216	0.0165	0.261956	0.2733	FALSE	FALSE	FALSE	9naZcp	0.0325	25528	3	9985457	outcome	TRUE	0.611669143863938	inferred	3	9985457	0.00702865	CRELD1	1e-200	CRELD1	TRUE	reported	pTM2iy	2	1	TRUE	54219	NA	NA	0.199187372208461	54219	1.00975035902003e-05	25528	TRUE	0
rs4234798	G	T	G	T	-0.423658	-0.0019	0.620086	0.6138	FALSE	FALSE	FALSE	9naZcp	0.0277	25862	4	7219933	outcome	TRUE	0.945314340966242	inferred	4	7219933	0.00600083	SORCS2	1e-200	SORCS2	TRUE	reported	pvF0fV	2	1	TRUE	54219	NA	NA	0.0841931184300919	54219	1.81936176798251e-07	25862	TRUE	0
rs30514	T	C	T	C	-0.147097	0.0431	0.13905	0.1922	FALSE	FALSE	FALSE	9naZcp	0.0443	22096	5	132114847	outcome	TRUE	0.330597058334389	inferred	5	132114847	0.0089967	SEPTIN8	4.34010263644747e-60	SEPTIN8	TRUE	reported	Pw5og7	2	1	TRUE	54219	NA	NA	0.00490647477696709	54219	4.28404606906149e-05	22096	TRUE	1.58445805695712e-15
rs28403575	T	C	T	C	-0.754078	-0.0176	0.0895159	0.0891	FALSE	FALSE	FALSE	9naZcp	0.0538	20752	14	24025340	outcome	TRUE	0.743563854781978	inferred	14	24025340	0.0107428	THTPA	1e-200	THTPA	TRUE	reported	pwODIk	2	1	TRUE	54219	NA	NA	0.0833077907528444	54219	5.15751433048057e-06	20752	TRUE	1.42414918566992e-285
rs678	T	A	T	A	-0.135765	-0.0065	0.348623	0.3674	FALSE	TRUE	FALSE	9naZcp	0.029	25528	3	52820981	outcome	TRUE	0.822649978513835	inferred	3	52820981	0.00654136	ITIH1	1.10764349166973e-95	ITIH1	TRUE	reported	pwUQ2W	2	1	TRUE	54219	NA	NA	0.00788255751182181	54219	1.96809971226964e-06	25528	TRUE	8.09066981673083e-31
rs2302465	A	G	A	G	-1.51571	0.0247	0.123615	0.1413	FALSE	FALSE	FALSE	9naZcp	0.0417	24777	4	15709192	outcome	TRUE	0.553632215519278	inferred	4	15709192	0.0093205	BST1	1e-200	BST1	TRUE	reported	PWvK93	2	1	TRUE	54219	NA	NA	0.327854740321056	54219	1.41612628280559e-05	24777	TRUE	0
rs55709272	C	T	C	T	-0.214121	-1e-04	0.437964	0.4513	FALSE	FALSE	FALSE	9naZcp	0.0277	25528	2	113867288	outcome	TRUE	0.997119556578759	inferred	2	113867288	0.00616244	IL1RN	1e-200	IL1RN	TRUE	reported	Pwwxyb	2	1	TRUE	54219	NA	NA	0.0217827620262453	54219	5.10572825923915e-10	25528	TRUE	2.15814458363938e-85
rs13407838	G	A	G	A	-0.105488	0.0024	0.171741	0.1849	FALSE	FALSE	FALSE	9naZcp	0.037	25402	2	113745428	outcome	TRUE	0.948281595432357	inferred	2	113745428	0.00829703	IL36G	4.94424519333681e-37	IL36G	TRUE	reported	pXfmI4	2	1	TRUE	54219	NA	NA	0.00297257224677855	54219	1.65647637676493e-07	25402	TRUE	1.04878148051284e-12
rs10819566	C	T	C	T	0.178284	0.0076	0.376562	0.3751	FALSE	FALSE	FALSE	9naZcp	0.0288	25528	9	101763477	outcome	TRUE	0.791865537647791	inferred	9	101763477	0.00618244	COL15A1	7.32824533138919e-183	COL15A1	TRUE	reported	Pyb7uz	2	1	TRUE	54219	NA	NA	0.0151063236205863	54219	2.72808727188968e-06	25528	TRUE	5.17968622241675e-58
rs11197603	C	T	C	T	-0.292623	-0.007	0.146539	0.1553	FALSE	FALSE	FALSE	9naZcp	0.0395	25402	10	118001771	outcome	TRUE	0.859339364707836	inferred	10	118001771	0.00810098	GFRA1	1e-200	GFRA1	TRUE	reported	pz0QyD	2	1	TRUE	54219	NA	NA	0.0235005653463957	54219	1.23642459416066e-06	25402	TRUE	1.62239531753496e-90
rs12903072	G	A	G	A	0.111134	-0.0409	0.463699	0.4676	FALSE	FALSE	FALSE	9naZcp	0.0284	25528	15	41088581	outcome	TRUE	0.149827555231896	inferred	15	41088581	0.00602802	GCHFR	6.73441692688716e-76	GCHFR	TRUE	reported	pzRrTL	2	1	TRUE	54219	NA	NA	0.00623009801352047	54219	8.12441100406096e-05	25528	TRUE	2.64854202185393e-20
rs4626350	A	G	A	G	0.498155	-0.0347	0.537918	0.5469	FALSE	FALSE	FALSE	9naZcp	0.0283	25528	5	30839451	outcome	TRUE	0.220142831277979	inferred	5	30839451	0.00613721	CDH6	1e-200	CDH6	TRUE	reported	q02FZa	2	1	TRUE	54219	NA	NA	0.108353789470396	54219	5.88949062968023e-05	25528	TRUE	0
rs143486729	A	G	A	G	-0.55101	0.036	0.0348496	0.0319	FALSE	FALSE	FALSE	9naZcp	0.093	19068	4	3525656	outcome	TRUE	0.698684565645401	inferred	4	3525656	0.0142156	LRPAP1	1e-200	LRPAP1	TRUE	reported	Q0ye5T	2	1	TRUE	54219	NA	NA	0.0269638597749543	54219	7.85915949563844e-06	19068	TRUE	2.15424346371253e-83
rs35835884	A	G	A	G	0.117298	-0.0776	0.403881	0.4026	FALSE	FALSE	FALSE	9naZcp	0.0285	25528	10	127708468	outcome	TRUE	0.00647298571983227	inferred	10	127708468	0.00627075	ADAM12	4.46477934112996e-78	ADAM12	TRUE	reported	q3cEy7	2	1	TRUE	54219	NA	NA	0.0064122872612319	54219	0.000290352012788557	25528	TRUE	8.31340709013342e-17
rs9484759	G	A	G	A	0.246128	0.0391	0.199924	0.2119	FALSE	FALSE	FALSE	9naZcp	0.0345	25402	6	143858683	outcome	TRUE	0.25707429868483	inferred	6	143858683	0.00761345	PHACTR2	1e-200	PHACTR2	TRUE	reported	q4odV0	2	1	TRUE	54219	NA	NA	0.0189117465299984	54219	5.05661218531556e-05	25402	TRUE	8.47923282345155e-67
rs34258285	C	A	C	A	-0.64294	-0.1199	0.0242924	0.0266999999999999	FALSE	FALSE	FALSE	9naZcp	0.129	14202	16	8906914	outcome	TRUE	0.352652111013054	inferred	16	8906914	0.0202038	PMM2	1e-200	PMM2	TRUE	reported	Q6dVPQ	2	1	TRUE	54219	NA	NA	0.0183358985272953	54219	6.08336928484935e-05	14202	TRUE	2.8378722800972e-42
rs7427367	A	G	A	G	-0.505516	0.04	0.927047	0.9282	FALSE	FALSE	FALSE	9naZcp	0.0573	24720	3	74595819	outcome	TRUE	0.485126990322127	inferred	3	74595819	0.0108181	CNTN3	1e-200	CNTN3	TRUE	reported	q6xHeK	2	1	TRUE	54219	NA	NA	0.0387154496821228	54219	1.97146398977192e-05	24720	TRUE	2.67699858194233e-142
rs4883201	G	A	G	A	-0.288167	0.0152	0.103844	0.1194	FALSE	FALSE	FALSE	9naZcp	0.0451	24632	12	9082581	outcome	TRUE	0.736095170911579	inferred	12	9082581	0.0103753	M6PR	8.83079900418559e-170	M6PR	TRUE	reported	q852co	2	1	TRUE	54219	NA	NA	0.0140286530783921	54219	4.61177039890513e-06	24632	TRUE	3.17962493484934e-52
rs8064299	A	C	A	C	0.092139	-0.0248	0.530541	0.5327	FALSE	FALSE	FALSE	9naZcp	0.028	25528	17	72762646	outcome	TRUE	0.37577150825113	inferred	17	72762646	0.00623006	SLC9A3R1	1.71395730750843e-49	SLC9A3R1	TRUE	reported	q8SlVG	2	1	TRUE	54219	NA	NA	0.00401807928958215	54219	3.07320256584592e-05	25528	TRUE	2.32122918885899e-14
rs2020921	A	G	A	G	-0.296956	-0.1001	0.0236118	0.025	FALSE	FALSE	FALSE	9naZcp	0.1147	18334	8	42044965	outcome	TRUE	0.382820390906979	inferred	8	42044965	0.0189604	PLAT	2.75422870333815e-55	PLAT	TRUE	reported	Q9Js4Y	2	1	TRUE	54219	NA	NA	0.00450394707118505	54219	4.15444895911293e-05	18334	TRUE	1.14070238414569e-12
rs72794684	G	A	G	A	0.131409	-0.1531	0.0452797	0.0465	FALSE	FALSE	FALSE	9naZcp	0.0826	22302	2	31986545	outcome	TRUE	0.063809165886746	inferred	2	31986545	0.0146545	DPY30	3.04368707448121e-19	DPY30	TRUE	reported	qbCDiW	2	1	TRUE	54219	NA	NA	0.00148091147712555	54219	0.000154034684062599	22302	TRUE	0.00103996185750638
rs11574915	C	A	C	A	0.106145	-8e-04	0.123535	0.1265	FALSE	FALSE	FALSE	9naZcp	0.0427	25123	9	34710084	outcome	TRUE	0.985052217607963	inferred	9	34710084	0.00906913	CCL19	1.21590599570883e-31	CCL19	TRUE	reported	qc0xLL	2	1	TRUE	54219	NA	NA	0.00252020837878079	54219	1.39729239182089e-08	25123	TRUE	5.11730851119244e-11
rs12722497	A	C	A	C	0.929755	0.037	0.0861337	0.0969	FALSE	FALSE	FALSE	9naZcp	0.0509	24298	10	6095928	outcome	TRUE	0.467277708736783	inferred	10	6095928	0.0108739	IL2RA	1e-200	IL2RA	TRUE	reported	QdvZkL	2	1	TRUE	54219	NA	NA	0.118821440738803	54219	2.17482170825933e-05	24298	TRUE	0
rs1220399	A	G	A	G	0.293531	-0.0116	0.760559	0.7498	FALSE	FALSE	FALSE	9naZcp	0.0343	25528	1	9995254	outcome	TRUE	0.735218187783994	inferred	1	9995254	0.0070879	RBP7	1e-200	RBP7	TRUE	reported	QEV1yp	2	1	TRUE	54219	NA	NA	0.0306628254248204	54219	4.48067070259351e-06	25528	TRUE	2.36316637263571e-117
rs11892254	T	C	T	C	0.499694	-0.0713	0.110823	0.1118	FALSE	FALSE	FALSE	9naZcp	0.0491	20775	2	241405864	outcome	TRUE	0.14646310074684	inferred	2	241405864	0.00933041	GPC1	1e-200	GPC1	TRUE	reported	QEyf5I	2	1	TRUE	54219	NA	NA	0.0502439087182164	54219	0.000101501572497192	20775	TRUE	3.68774903740395e-157
rs1398320	A	G	A	G	-0.365204	-0.0088	0.528278	0.522	FALSE	FALSE	FALSE	9naZcp	0.0276	25528	6	127885269	outcome	TRUE	0.749847404785976	inferred	6	127885269	0.00601545	C6orf58	1e-200	LEG1	TRUE	reported	Qf7R6L	2	1	TRUE	54219	NA	NA	0.0636553703948407	54219	3.98256328469971e-06	25528	TRUE	4.46142487729872e-249
rs8033800	A	T	A	T	-0.453807	-0.0405	0.595339	0.5888	FALSE	TRUE	FALSE	9naZcp	0.0288	25528	15	60689179	outcome	TRUE	0.15964990164281	inferred	15	60689179	0.00628663	ANXA2	1e-200	ANXA2	TRUE	reported	QFVk8N	2	1	TRUE	54219	NA	NA	0.0876832696607326	54219	7.74655594817099e-05	25528	TRUE	0
rs2848626	T	C	T	C	-0.212621	9e-04	0.773376	0.7663	FALSE	FALSE	FALSE	9naZcp	0.034	25402	11	57283988	outcome	TRUE	0.978881992563775	inferred	11	57283988	0.00738042	TIMM10	1.66724721255109e-182	TIMM10	TRUE	reported	qhRC7T	2	1	TRUE	54219	NA	NA	0.015077069071572	54219	2.75863000863382e-08	25402	TRUE	4.38524379113554e-59
rs633683	C	T	C	T	-0.0443444	0.0373	0.593948	0.5891	FALSE	FALSE	FALSE	9naZcp	0.0279	25862	11	118504742	outcome	TRUE	0.181249547347823	inferred	11	118504742	0.00614978	PHLDB1	5.56544634258258e-13	PHLDB1	TRUE	reported	qIo20h	2	1	TRUE	54219	NA	NA	0.000958090713402486	54219	6.91115639236273e-05	25862	TRUE	0.00272705343903563
rs10170520	T	A	T	A	-0.103266	0.0252	0.348496	0.3491	FALSE	TRUE	FALSE	9naZcp	0.0293	25528	2	180094613	outcome	TRUE	0.389751416543579	inferred	2	180094613	0.00656714	SESTD1	1.02494367564987e-55	SESTD1	TRUE	reported	qJI27i	2	1	TRUE	54219	NA	NA	0.00453994420435034	54219	2.89781389629697e-05	25528	TRUE	2.82461018561909e-16
rs953492	G	A	G	A	0.199683	0.0086	0.526165	0.5154	FALSE	FALSE	FALSE	9naZcp	0.0282	25528	1	243471192	outcome	TRUE	0.760393160366598	inferred	1	243471192	0.00604202	SDCCAG8	1e-200	SDCCAG8	TRUE	reported	qjrT4V	2	1	TRUE	54219	NA	NA	0.0197478664621682	54219	3.64346279078156e-06	25528	TRUE	1.75158818573501e-75
rs2304681	A	G	A	G	-0.433494	0.0087	0.367672	0.3738	FALSE	FALSE	FALSE	9naZcp	0.0284	25862	2	27315252	outcome	TRUE	0.759347287769433	inferred	2	27315252	0.00636314	KHK	1e-200	KHK	TRUE	reported	QjyZiS	2	1	TRUE	54219	NA	NA	0.0788527428583573	54219	3.6288726588642e-06	25862	TRUE	0
rs6586281	A	G	A	G	0.155972	-0.0213	0.175619	0.1916	FALSE	FALSE	FALSE	9naZcp	0.0369	25199	21	44478393	outcome	TRUE	0.563780194759972	inferred	21	44478393	0.00809659	CBS	1.07869831416608e-82	CBS	TRUE	reported	QK9M08	2	1	TRUE	54219	NA	NA	0.00679815435987445	54219	1.32236667360649e-05	25199	TRUE	3.70881083234412e-25
rs72988065	G	A	G	A	0.374495	0.0457	0.159581	0.1695	FALSE	FALSE	FALSE	9naZcp	0.0378	25123	6	55484581	outcome	TRUE	0.226664878107602	inferred	6	55484581	0.00816675	GFRAL	1e-200	GFRAL	TRUE	reported	qKqhEp	2	1	TRUE	54219	NA	NA	0.0373364125758963	54219	5.81817270011803e-05	25123	TRUE	4.77053518616252e-134
rs1980532	G	A	G	A	-0.286574	-0.0327	0.453251	0.4561	FALSE	FALSE	FALSE	9naZcp	0.028	25528	6	110720209	outcome	TRUE	0.242864393848891	inferred	6	110720209	0.00619872	WASF1	1e-200	WASF1	TRUE	reported	qL4ilC	2	1	TRUE	54219	NA	NA	0.0379264609670698	54219	5.34285605040628e-05	25528	TRUE	3.32809907204873e-138
rs1799809	A	G	A	G	0.192655	0.0467	0.563924	0.562	FALSE	FALSE	FALSE	9naZcp	0.0282	25528	2	128175875	outcome	TRUE	0.0977160739533272	inferred	2	128175875	0.00577049	PROC	1e-200	PROC	TRUE	reported	qLPjEx	2	1	TRUE	54219	NA	NA	0.0201447383140577	54219	0.000107425188129648	25528	TRUE	2.92610075233885e-68
rs4357289	A	G	A	G	0.0543412	0.0323	0.429318	0.4177	FALSE	FALSE	FALSE	9naZcp	0.0288	25528	8	21777476	outcome	TRUE	0.26206327441053	inferred	8	21777476	0.00618443	DOK2	1.53921752695246e-18	DOK2	TRUE	reported	qM90iH	2	1	TRUE	54219	NA	NA	0.00142201964096242	54219	4.9273782753006e-05	25528	TRUE	5.22448141560344e-05
rs142323734	A	G	A	G	0.431213	0.0942	0.040756	0.05	FALSE	FALSE	FALSE	9naZcp	0.094	13394	8	17658751	outcome	TRUE	0.316281940590366	inferred	8	17658751	0.0156368	MTUS1	2.10862814993335e-167	MTUS1	TRUE	reported	qmQ4hO	2	1	TRUE	54219	NA	NA	0.0138325770075357	54219	7.49839114958769e-05	13394	TRUE	7.66459101368543e-30
rs115191768	A	T	A	T	-0.293554	-0.0061	0.0359128	0.0466	FALSE	TRUE	FALSE	9naZcp	0.0995	14128	19	12920572	outcome	TRUE	0.951115088277613	inferred	19	12920572	0.0165354	RNASEH2A	1.63042189928256e-70	RNASEH2A	TRUE	reported	QNLWoe	2	1	TRUE	54219	NA	NA	0.00577954706552275	54219	2.66068947131571e-07	14128	TRUE	1.16102175197154e-15
rs9349050	C	T	C	T	-1.08179	0.0079	0.525094	0.5267	FALSE	FALSE	FALSE	9naZcp	0.0283	25528	6	37663624	outcome	TRUE	0.780128221713074	inferred	6	37663624	0.00609012	MDGA1	1e-200	MDGA1	TRUE	reported	qo4uEo	2	1	TRUE	54219	NA	NA	0.367875767536891	54219	3.05279204136283e-06	25528	TRUE	0
rs13267597	G	T	G	T	-0.250327	-0.0763	0.316355	0.341	FALSE	FALSE	FALSE	9naZcp	0.0307	25528	8	120654225	outcome	TRUE	0.0129427019460512	inferred	8	120654225	0.00539709	ENPP2	1e-200	ENPP2	TRUE	reported	QoBBga	2	1	TRUE	54219	NA	NA	0.0381646530753045	54219	0.000241927077830713	25528	TRUE	1.65247226395505e-127
rs16956504	C	T	C	T	0.295865	0.0242	0.100403	0.1094	FALSE	FALSE	FALSE	9naZcp	0.0514	24298	16	66432381	outcome	TRUE	0.63777133735718	inferred	16	66432381	0.00911988	CDH5	1e-200	CDH5	TRUE	reported	qoel51	2	1	TRUE	54219	NA	NA	0.0190424863083955	54219	9.12358983604175e-06	24298	TRUE	2.57862098665925e-69
rs7405712	A	G	A	G	0.0890438	0.0117	0.440013	0.4576	FALSE	FALSE	FALSE	9naZcp	0.0283	25528	17	76923151	outcome	TRUE	0.679293384674593	inferred	17	76923151	0.00616064	TIMP2	2.37684028662486e-47	TIMP2	TRUE	reported	Qr4dQX	2	1	TRUE	54219	NA	NA	0.00383839816248343	54219	6.69596507078216e-06	25528	TRUE	4.82926210191174e-15
rs11060065	G	A	G	A	-0.248941	0.1008	0.0341738	0.0387999999999999	FALSE	FALSE	FALSE	9naZcp	0.0835	22302	12	123286491	outcome	TRUE	0.227360663750881	inferred	12	123286491	0.0165465	HIP1R	3.72820684942957e-51	HIP1R	TRUE	reported	qrHNli	2	1	TRUE	54219	NA	NA	0.00415753325468452	54219	6.53453773368076e-05	22302	TRUE	1.24674819832719e-12
rs2981430	A	G	A	G	-0.107184	0.0219	0.582482	0.568	FALSE	FALSE	FALSE	9naZcp	0.0286	25402	10	123311698	outcome	TRUE	0.443834434041881	inferred	10	123311698	0.00580823	FGFR2	4.85847530937487e-76	FGFR2	TRUE	reported	QSs73b	2	1	TRUE	54219	NA	NA	0.00624191001919534	54219	2.30840720629062e-05	25402	TRUE	1.36876703686051e-22
rs429358	C	T	C	T	-0.989696	0.2547	0.15891	0.157	FALSE	FALSE	FALSE	9naZcp	0.0414	20772	19	45411941	outcome	TRUE	7.64280004270291e-10	inferred	19	45411941	0.00828304	APOE	1e-200	APOE	TRUE	reported	QSzj9L	2	1	TRUE	54219	NA	NA	0.208436734719664	54219	0.00181898875817297	20772	TRUE	0
rs6472812	G	A	G	A	-0.195594	-0.0509	0.95752	0.9605	FALSE	FALSE	FALSE	9naZcp	0.1049	17311	8	74917084	outcome	TRUE	0.627517443142203	inferred	8	74917084	0.0147717	LY96	5.07808539664889e-40	LY96	TRUE	reported	qtiIaQ	2	1	TRUE	54219	NA	NA	0.0032233870404434	54219	1.36021231649974e-05	17311	TRUE	1.14604660009591e-09
rs11680074	A	G	A	G	-0.319387	-0.0399	0.199487	0.2109	FALSE	FALSE	FALSE	9naZcp	0.0347	25402	2	120141823	outcome	TRUE	0.25020322381937	inferred	2	120141823	0.00769519	DBI	1e-200	DBI	TRUE	reported	QvovJX	2	1	TRUE	54219	NA	NA	0.0307947065455044	54219	5.20511727650452e-05	25402	TRUE	7.49281709296501e-111
rs1668339	C	T	C	T	0.0503694	-0.0254	0.317758	0.2982	FALSE	FALSE	FALSE	9naZcp	0.0326	25528	17	38615982	outcome	TRUE	0.435896599144798	inferred	17	38615982	0.00626199	IGFBP4	8.7176614660185e-16	IGFBP4	TRUE	reported	qWeo1C	2	1	TRUE	54219	NA	NA	0.00119194267699989	54219	2.3781494303331e-05	25528	TRUE	9.32521468152257e-05
rs76904513	G	A	G	A	-0.499077	0.001	0.0891079	0.0891	FALSE	FALSE	FALSE	9naZcp	0.0516	24298	12	7278118	outcome	TRUE	0.984538088780687	inferred	12	7278118	0.0103812	RBP5	1e-200	RBP5	TRUE	reported	QwLkLS	2	1	TRUE	54219	NA	NA	0.0408860107071464	54219	1.54584452138563e-08	24298	TRUE	3.31574763291304e-155
rs7961483	T	C	T	C	-0.303074	0.0118	0.600238	0.6241	FALSE	FALSE	FALSE	9naZcp	0.0301	25528	12	10230460	outcome	TRUE	0.695038575968558	inferred	12	10230460	0.00613701	CLEC1A	1e-200	CLEC1A	TRUE	reported	QwVXOy	2	1	TRUE	54219	NA	NA	0.0430466144062281	54219	6.02068136912387e-06	25528	TRUE	1.99271852451554e-165
rs4742081	G	C	G	C	0.158992	0.0131	0.230891	0.2347	FALSE	TRUE	FALSE	9naZcp	0.0331	25402	9	5334933	outcome	TRUE	0.692274420356088	inferred	9	5334933	0.0072684	RLN2	4.5498806015005e-106	RLN2	TRUE	reported	qxq7YG	2	1	TRUE	54219	NA	NA	0.00874825407601534	54219	6.16666290813216e-06	25402	TRUE	3.13605401264335e-33
rs77642645	A	G	A	G	0.720656	-0.0257	0.0671664	0.0683	FALSE	FALSE	FALSE	9naZcp	0.0583	23492	8	63932672	outcome	TRUE	0.659340904087944	inferred	8	63932672	0.0120374	GGH	1e-200	GGH	TRUE	reported	qYkkPx	2	1	TRUE	54219	NA	NA	0.0620088780932923	54219	8.27260956124696e-06	23492	TRUE	2.07969238723312e-227
rs1609481	C	T	C	T	-0.152389	0.007	0.577015	0.5744	FALSE	FALSE	FALSE	9naZcp	0.0281	25528	3	99976462	outcome	TRUE	0.803275446624046	inferred	3	99976462	0.00618265	TBC1D23	3.88150365990647e-134	TBC1D23	TRUE	reported	qyLqj4	2	1	TRUE	54219	NA	NA	0.0110811059232374	54219	2.43108206570686e-06	25528	TRUE	8.41338414065923e-43
rs12916532	C	T	C	T	-0.28211	0.0138	0.272546	0.2727	FALSE	FALSE	FALSE	9naZcp	0.032	25402	15	63674171	outcome	TRUE	0.666286601752976	inferred	15	63674171	0.00685875	CA12	1e-200	CA12	TRUE	reported	QypB9R	2	1	TRUE	54219	NA	NA	0.030259859364891	54219	7.32185829944734e-06	25402	TRUE	1.23326962431614e-114
rs153478	G	A	G	A	-0.664097	0.0277	0.660014	0.6449	FALSE	FALSE	FALSE	9naZcp	0.0293	25528	5	150639439	outcome	TRUE	0.344458534112419	inferred	5	150639439	0.00622745	GM2A	1e-200	GM2A	TRUE	reported	QzGD6Y	2	1	TRUE	54219	NA	NA	0.17338460867094	54219	3.50127583513507e-05	25528	TRUE	0
rs9376267	T	C	T	C	-0.193638	-0.0247	0.242656	0.2412	FALSE	FALSE	FALSE	9naZcp	0.0326	25658	6	137531031	outcome	TRUE	0.448649334353113	inferred	6	137531031	0.00695403	IFNGR1	1.22461619926503e-170	IFNGR1	TRUE	reported	qzti6U	2	1	TRUE	54219	NA	NA	0.0140995623788595	54219	2.23748453413403e-05	25658	TRUE	1.20167978106199e-51
rs12683555	T	G	T	G	0.213018	-0.0346	0.259129	0.266	FALSE	FALSE	FALSE	9naZcp	0.0317	25528	9	72594981	outcome	TRUE	0.275060562231265	inferred	9	72594981	0.00668695	MAMDC2	1e-200	MAMDC2	TRUE	reported	R03wd6	2	1	TRUE	54219	NA	NA	0.0183733069434275	54219	4.66692304414413e-05	25528	TRUE	2.6020840114029e-65
rs112481213	A	T	A	T	1.32039	0.0132	0.23529	0.2595	FALSE	TRUE	FALSE	9naZcp	0.0322	25528	3	46619238	outcome	TRUE	0.681851511064203	inferred	3	46619238	0.0073949	TDGF1	1e-200	TDGF1	TRUE	reported	r1Sm7Q	2	1	TRUE	54219	NA	NA	0.370291592185672	54219	6.58340381751758e-06	25528	TRUE	0
rs9823546	A	T	A	T	-1.04487	0.0288	0.288787	0.2913	FALSE	TRUE	FALSE	9naZcp	0.0305	25528	3	49705512	outcome	TRUE	0.345035628553569	inferred	3	49705512	0.00687038	MST1	1e-200	MST1	TRUE	reported	r2Nfgo	2	1	TRUE	54219	NA	NA	0.299035883835767	54219	3.4929097314019e-05	25528	TRUE	0
rs2331406	A	G	A	G	0.12698	0.0855	0.238233	0.2445	FALSE	FALSE	FALSE	9naZcp	0.0318	25862	3	148565482	outcome	TRUE	0.00717353112831422	inferred	3	148565482	0.00699752	CPB1	1.37088176616486e-73	CPB1	TRUE	reported	r8HG4V	2	1	TRUE	54219	NA	NA	0.00603694346168492	54219	0.000279465422643842	25862	TRUE	5.99481177876218e-16
rs4941543	C	T	C	T	-1.44745	2e-04	0.904573	0.8744	FALSE	FALSE	FALSE	9naZcp	0.0451	25203	13	46708291	outcome	TRUE	0.996461720861792	inferred	13	46708291	0.0103989	LCP1	1e-200	LCP1	TRUE	reported	r9LPlO	2	1	TRUE	54219	NA	NA	0.263271713146246	54219	7.80349457674343e-10	25203	TRUE	0
rs10749636	A	G	A	G	0.228838	0.0443	0.748631	0.7466	FALSE	FALSE	FALSE	9naZcp	0.0352	25148	1	248020448	outcome	TRUE	0.208202773130929	inferred	1	248020448	0.00716187	TRIM58	1e-200	TRIM58	TRUE	reported	R9UYmi	2	1	TRUE	54219	NA	NA	0.0184827200997788	54219	6.29833650283983e-05	25148	TRUE	5.39923967509902e-64
rs4792800	G	A	G	A	-0.165758	-0.0665	0.10567	0.1018	FALSE	FALSE	FALSE	9naZcp	0.0486	24920	17	16845167	outcome	TRUE	0.17121419927392	inferred	17	16845167	0.00959203	TNFRSF13B	6.56598671978361e-67	TNFRSF13B	TRUE	reported	rAoOMe	2	1	TRUE	54219	NA	NA	0.0054778096153894	54219	7.51319982903092e-05	24920	TRUE	1.17474269735974e-17
rs112434994	C	G	C	G	0.17525	0.0404	0.118259	0.1227	FALSE	TRUE	FALSE	9naZcp	0.0434	24720	16	67954398	outcome	TRUE	0.351917929865879	inferred	16	67954398	0.00926978	LCAT	1.02777961587622e-79	LCAT	TRUE	reported	RARM4O	2	1	TRUE	54219	NA	NA	0.0065491974032191	54219	3.50553831840756e-05	24720	TRUE	1.16951180666216e-22
rs3136791	G	T	G	T	-0.564358	-0.1536	0.0446257	0.0441	FALSE	FALSE	FALSE	9naZcp	0.0903	18756	8	42225183	outcome	TRUE	0.0889436110373295	inferred	8	42225183	0.0144946	DKK4	1e-200	DKK4	TRUE	reported	rars73	2	1	TRUE	54219	NA	NA	0.02720097951371	54219	0.000154257404868264	18756	TRUE	7.25217889822748e-74
rs4442925	T	C	T	C	0.507513	-0.0384	0.453175	0.4435	FALSE	FALSE	FALSE	9naZcp	0.031	21234	19	54554950	outcome	TRUE	0.215453033525552	inferred	19	54554950	0.00614775	OSCAR	1e-200	OSCAR	TRUE	reported	rBEe6d	2	1	TRUE	54219	NA	NA	0.111661840183504	54219	7.22631303817253e-05	21234	TRUE	0
rs368322	T	C	T	C	0.0461415	-0.0012	0.606625	0.6042	FALSE	FALSE	FALSE	9naZcp	0.0283	25528	21	30717151	outcome	TRUE	0.96617757487333	inferred	21	30717151	0.00621598	BACH1	1.14445837075871e-13	BACH1	TRUE	reported	RBODHK	2	1	TRUE	54219	NA	NA	0.00101528404499353	54219	7.0437969076947e-08	25528	TRUE	3.12659916068563e-05
rs3742207	G	T	G	T	-0.183892	0.0181	0.337995	0.347	FALSE	FALSE	FALSE	9naZcp	0.0285	25735	13	110818598	outcome	TRUE	0.525371206055969	inferred	13	110818598	0.00629927	COL4A1	2.40436280000693e-187	COL4A1	TRUE	reported	ReNtRI	2	1	TRUE	54219	NA	NA	0.0154752046386112	54219	1.56736520984285e-05	25735	TRUE	1.3732692246845e-57
rs3806417	A	C	A	C	1.15549	-0.02	0.325646	0.3383	FALSE	FALSE	FALSE	9naZcp	0.0298	25528	1	156711623	outcome	TRUE	0.502130748624969	inferred	1	156711623	0.00655111	HDGF	1e-200	HDGF	TRUE	reported	RFLAbp	2	1	TRUE	54219	NA	NA	0.364598752974983	54219	1.76456245664051e-05	25528	TRUE	0
rs10037254	A	G	A	G	0.136144	0.0554	0.601758	0.5752	FALSE	FALSE	FALSE	9naZcp	0.0281	25528	5	75930640	outcome	TRUE	0.0486632565659465	inferred	5	75930640	0.00623068	IQGAP2	7.65596606911257e-106	IQGAP2	TRUE	reported	rG7mWU	2	1	TRUE	54219	NA	NA	0.00872936945594909	54219	0.000152250244334517	25528	TRUE	8.31598992377028e-27
rs7307331	A	G	A	G	0.769121	1e-04	0.310577	0.3155	FALSE	FALSE	FALSE	9naZcp	0.0298	25862	12	118509191	outcome	TRUE	0.9973225400559	inferred	12	118509191	0.00668909	VSIG10	1e-200	VSIG10	TRUE	reported	rIb0u8	2	1	TRUE	54219	NA	NA	0.196043456687321	54219	4.35450657973151e-10	25862	TRUE	0
rs79575505	A	C	A	C	-0.251503	0.0313	0.0522435	0.0579	FALSE	FALSE	FALSE	9naZcp	0.0651	23458	16	55590610	outcome	TRUE	0.630659523730275	inferred	16	55590610	0.0138453	LPCAT2	9.73195293592292e-74	LPCAT2	TRUE	reported	rJXrrs	2	1	TRUE	54219	NA	NA	0.00604938080926853	54219	9.85526859201955e-06	23458	TRUE	1.06505715878975e-21
rs8289	C	T	C	T	0.0839823	0.0619	0.751333	0.7219	FALSE	FALSE	FALSE	9naZcp	0.0327	25110	19	4859937	outcome	TRUE	0.0583623431245049	inferred	19	4859937	0.00708012	PLIN3	1.87111293044144e-32	PLIN3	TRUE	reported	rk3n9N	2	1	TRUE	54219	NA	NA	0.00258841089215401	54219	0.000142695966137866	25110	TRUE	3.29891671105364e-07
rs1054221	C	T	C	T	0.376783	0.0392	0.142362	0.1503	FALSE	FALSE	FALSE	9naZcp	0.0413	24981	19	18499858	outcome	TRUE	0.342543034520399	inferred	19	18499858	0.00727553	GDF15	1e-200	GDF15	TRUE	reported	rLVdZB	2	1	TRUE	54219	NA	NA	0.0471355903443514	54219	3.60646166147826e-05	24981	TRUE	2.68278943258242e-173
rs2241883	C	T	C	T	-0.228234	0.0255	0.301973	0.3154	FALSE	FALSE	FALSE	9naZcp	0.0291	25862	2	88424066	outcome	TRUE	0.380873128387353	inferred	2	88424066	0.00648937	FABP1	1e-200	FABP1	TRUE	reported	rmYEI6	2	1	TRUE	54219	NA	NA	0.0223060692505675	54219	2.96929239994918e-05	25862	TRUE	4.48736816835223e-82
rs17578845	A	T	A	T	-0.0715932	0.0136	0.353957	0.3591	FALSE	TRUE	FALSE	9naZcp	0.029	25658	8	82043998	outcome	TRUE	0.639094284016711	inferred	8	82043998	0.00650281	PAG1	3.43637064149062e-28	PAG1	TRUE	reported	rnBkNQ	2	1	TRUE	54219	NA	NA	0.00223067389407018	54219	8.57213794444551e-06	25658	TRUE	4.88832858893718e-09
rs1630171	G	A	G	A	1.05497	-0.0836	0.170239	0.1916	FALSE	FALSE	FALSE	9naZcp	0.0392	25199	9	33234039	outcome	TRUE	0.0329531970993582	inferred	9	33234039	0.00815115	SPINK4	1e-200	SPINK4	TRUE	reported	rNCAVr	2	1	TRUE	54219	NA	NA	0.236036670130507	54219	0.000180473399563269	25199	TRUE	0
rs78565404	T	C	T	C	0.138442	0.0327	0.0560331	0.0566	FALSE	FALSE	FALSE	9naZcp	0.0758	19490	3	184090242	outcome	TRUE	0.666178700824716	inferred	3	184090242	0.0136072	THPO	2.58404456901245e-24	THPO	TRUE	reported	rNCNL2	2	1	TRUE	54219	NA	NA	0.00190561132033389	54219	9.54961088186366e-06	19490	TRUE	1.17484378366148e-06
rs10257530	C	T	C	T	-0.371035	-0.0021	0.346079	0.2677	FALSE	FALSE	FALSE	9naZcp	0.0504	11724	7	129913520	outcome	TRUE	0.966764427019273	inferred	7	129913520	0.00655357	CPA2	1e-200	CPA2	TRUE	reported	rOEouC	2	1	TRUE	54219	NA	NA	0.0558204070527948	54219	1.48107051184168e-07	11724	TRUE	3.59286514241563e-123
rs2516600	C	T	C	T	0.573733	0.0358	0.536176	0.5447	FALSE	FALSE	FALSE	9naZcp	0.0277	25528	14	52487766	outcome	TRUE	0.196212159043387	inferred	14	52487766	0.00611418	NID2	1e-200	NID2	TRUE	reported	RqyQT1	2	1	TRUE	54219	NA	NA	0.139716951992457	54219	6.54327739670486e-05	25528	TRUE	0
rs111804875	A	G	A	G	0.196675	0.0254	0.211863	0.2191	FALSE	FALSE	FALSE	9naZcp	0.0347	25402	6	14118034	outcome	TRUE	0.464175603674458	inferred	6	14118034	0.00727005	CD83	3.54813389233585e-161	CD83	TRUE	reported	rrQJVm	2	1	TRUE	54219	NA	NA	0.0133187937992393	54219	2.10943236835938e-05	25402	TRUE	1.52367188297614e-48
rs35916067	C	T	C	T	-0.17267	-0.0062	0.165118	0.1792	FALSE	FALSE	FALSE	9naZcp	0.0378	25106	4	89935658	outcome	TRUE	0.869714482962976	inferred	4	89935658	0.00820646	FAM13A	2.77715423588469e-98	FAM13A	TRUE	reported	rRVu2E	2	1	TRUE	54219	NA	NA	0.00809943489302195	54219	1.07165843754352e-06	25106	TRUE	1.51965336050538e-31
rs11895564	A	G	A	G	0.223043	0.0142	0.305921	0.3077	FALSE	FALSE	FALSE	9naZcp	0.0299	25732	2	173339808	outcome	TRUE	0.634846570181045	inferred	2	173339808	0.00662338	ITGA6	1e-200	ITGA6	TRUE	reported	RS9QIo	2	1	TRUE	54219	NA	NA	0.0204876563704272	54219	8.76578307303761e-06	25732	TRUE	1.34127365085164e-77
rs688181	C	T	C	T	-0.0841432	0.0011	0.721158	0.7153	FALSE	FALSE	FALSE	9naZcp	0.0319	25528	6	158092638	outcome	TRUE	0.972492190799539	inferred	6	158092638	0.00674498	SNX9	1.02282185693404e-35	SNX9	TRUE	reported	rse0e1	2	1	TRUE	54219	NA	NA	0.00286217657829455	54219	4.65823312192874e-08	25528	TRUE	2.12371494515732e-12
rs12960081	G	A	G	A	0.0505972	-0.0427	0.474827	0.4749	FALSE	FALSE	FALSE	9naZcp	0.0282	25732	18	28993183	outcome	TRUE	0.129979077860816	inferred	18	28993183	0.00585002	DSG4	5.19278091540882e-18	DSG4	TRUE	reported	rSF2Mr	2	1	TRUE	54219	NA	NA	0.00137785645561923	54219	8.91002760809651e-05	25732	TRUE	0.000253622010341247
rs34544762	T	C	T	C	0.0922917	-0.026	0.2481	0.2656	FALSE	FALSE	FALSE	9naZcp	0.0338	23910	9	92106813	outcome	TRUE	0.441756327424919	inferred	9	92106813	0.00713798	SEMA4D	3.06196343369066e-38	SEMA4D	TRUE	reported	rtgJa8	2	1	TRUE	54219	NA	NA	0.0030739873996052	54219	2.47490936881891e-05	23910	TRUE	7.61534628575531e-11
rs7187289	C	A	C	A	0.0949865	-0.0437	0.182225	0.2024	FALSE	FALSE	FALSE	9naZcp	0.0372	25402	16	67967878	outcome	TRUE	0.240102279761563	inferred	16	67967878	0.00777104	CTRL	2.33883723865935e-34	CTRL	TRUE	reported	RTk9vQ	2	1	TRUE	54219	NA	NA	0.00274811476118895	54219	5.43274952854436e-05	25402	TRUE	3.0058358914336e-09
rs80324969	C	G	C	G	0.185034	0.0445	0.169995	0.1779	FALSE	TRUE	FALSE	9naZcp	0.0493	18339	14	105917816	outcome	TRUE	0.366718626810807	inferred	14	105917816	0.00818086	CRIP2	2.88403150312656e-113	CRIP2	TRUE	reported	RuCFKq	2	1	TRUE	54219	NA	NA	0.00934740482959519	54219	4.44302341686287e-05	18339	TRUE	4.0033589313379e-26
rs13334882	C	T	C	T	-0.121278	-0.1098	0.0908432	0.1238	FALSE	FALSE	FALSE	9naZcp	0.0538	24540	16	67385358	outcome	TRUE	0.0412615439530672	inferred	16	67385358	0.0115486	TPPP3	8.49767270775975e-26	TPPP3	TRUE	reported	rUNIjL	2	1	TRUE	54219	NA	NA	0.00202995960090063	54219	0.000169717745105829	24540	TRUE	3.09360753029115e-05
rs721917	G	A	G	A	-0.754545	-0.0033	0.42599	0.4307	FALSE	FALSE	FALSE	9naZcp	0.0274	25862	10	81706324	outcome	TRUE	0.904136225513839	inferred	10	81706324	0.00589428	SFTPD	1e-200	SFTPD	TRUE	reported	RwbhKg	2	1	TRUE	54219	NA	NA	0.232101153249563	54219	5.60916208755972e-07	25862	TRUE	0
rs1044145	C	T	C	T	0.10774	-0.0072	0.545507	0.5446	FALSE	FALSE	FALSE	9naZcp	0.0282	25528	1	207217359	outcome	TRUE	0.798476611229563	inferred	1	207217359	0.00605255	YOD1	6.96466128393888e-71	YOD1	TRUE	reported	RxpObQ	2	1	TRUE	54219	NA	NA	0.00581046480878295	54219	2.55377659399198e-06	25528	TRUE	6.80093711382823e-23
rs2071382	C	T	C	T	0.130076	0.001	0.530438	0.5295	FALSE	FALSE	FALSE	9naZcp	0.0295	21560	15	91428197	outcome	TRUE	0.972958244759335	inferred	15	91428197	0.0062585	FES	6.06177762046698e-96	FES	TRUE	reported	RXWJ34	2	1	TRUE	54219	NA	NA	0.00790445353099389	54219	5.33024875391443e-08	21560	TRUE	2.38906976684011e-28
rs2685417	C	G	C	G	-0.326901	0.0205	0.262308	0.2707	FALSE	TRUE	FALSE	9naZcp	0.0316	25402	8	27807434	outcome	TRUE	0.516510209404612	inferred	8	27807434	0.00648575	SCARA5	1e-200	SCARA5	TRUE	reported	RZJPNd	2	1	TRUE	54219	NA	NA	0.0447599043682369	54219	1.65688606134695e-05	25402	TRUE	4.56792640599771e-169
rs3745540	G	A	G	A	-1.16413	0.0847	0.576512	0.579	FALSE	FALSE	FALSE	9naZcp	0.0298	21894	19	51535130	outcome	TRUE	0.00447918693729493	inferred	19	51535130	0.00633523	KLK12	1e-200	KLK12	TRUE	reported	RZrLqg	2	1	TRUE	54219	NA	NA	0.383777907657802	54219	0.000368882981691061	21894	TRUE	0
rs3217860	G	A	G	A	-0.0612815	-0.0112	0.248529	0.2597	FALSE	FALSE	FALSE	9naZcp	0.0342	21434	12	4399050	outcome	TRUE	0.743300798873341	inferred	12	4399050	0.00732056	TIGAR	5.70558263871128e-17	TIGAR	TRUE	reported	rzsQYR	2	1	TRUE	54219	NA	NA	0.00129084386084374	54219	5.00401910815333e-06	21434	TRUE	2.94850559526521e-05
rs2298005	A	G	A	G	-0.479207	-0.0441	0.254097	0.2573	FALSE	FALSE	FALSE	9naZcp	0.0325	25528	1	45476663	outcome	TRUE	0.17480565347651	inferred	1	45476663	0.00693786	UROD	1e-200	UROD	TRUE	reported	RZwavl	2	1	TRUE	54219	NA	NA	0.0808784310240429	54219	7.21267505293103e-05	25528	TRUE	2.90464716449579e-306
rs12608573	G	C	G	C	0.843766	0.0647	0.215963	0.23	FALSE	TRUE	FALSE	9naZcp	0.0374	25022	19	55391374	outcome	TRUE	0.083639829960431	inferred	19	55391374	0.0074558	FCAR	1e-200	FCAR	TRUE	reported	S0xMXr	2	1	TRUE	54219	NA	NA	0.191083701741611	54219	0.000119598603181089	25022	TRUE	0
rs12240047	C	T	C	T	-0.10179	-0.0108	0.210504	0.2313	FALSE	FALSE	FALSE	9naZcp	0.034	25862	1	101181342	outcome	TRUE	0.750752673639858	inferred	1	101181342	0.00736957	VCAM1	2.14980961038936e-43	VCAM1	TRUE	reported	s0z9Sl	2	1	TRUE	54219	NA	NA	0.00350642820053533	54219	3.90175020471745e-06	25862	TRUE	3.37464203578014e-14
rs3765963	G	A	G	A	0.671305	0.071	0.422834	0.4228	FALSE	FALSE	FALSE	9naZcp	0.0304	21560	1	9034598	outcome	TRUE	0.019515942808725	inferred	1	9034598	0.00592092	CA6	1e-200	CA6	TRUE	reported	S0ZCwW	2	1	TRUE	54219	NA	NA	0.191655890708869	54219	0.000252959613934312	21560	TRUE	0
rs4661012	G	T	G	T	-0.211366	-0.003	0.36494	0.3613	FALSE	FALSE	FALSE	9naZcp	0.0298	25402	1	156885491	outcome	TRUE	0.919811521154101	inferred	1	156885491	0.00628385	PEAR1	1e-200	PEAR1	TRUE	reported	s10y53	2	1	TRUE	54219	NA	NA	0.0204415355698687	54219	3.99002935996604e-07	25402	TRUE	2.94814058167527e-79
rs4548095	T	C	T	C	0.169415	-0.0015	0.642711	0.6253	FALSE	FALSE	FALSE	9naZcp	0.0298	25528	7	100226665	outcome	TRUE	0.959854978548768	inferred	7	100226665	0.00999805	PCOLCE	2.10280983703774e-64	PCOLCE	TRUE	reported	S2iKJq	2	1	TRUE	54219	NA	NA	0.00526797528257885	54219	9.92583798100808e-08	25528	TRUE	1.47201532599986e-21
rs3737803	A	G	A	G	-0.178699	0.0342	0.0774679	0.0824	FALSE	FALSE	FALSE	9naZcp	0.0591	23914	1	27960792	outcome	TRUE	0.562804976397892	inferred	1	27960792	0.011385	FGR	1.60990407621571e-55	FGR	TRUE	reported	S30RVZ	2	1	TRUE	54219	NA	NA	0.00452349076182337	54219	1.40041020338098e-05	23914	TRUE	2.51304367925531e-16
rs113258444	G	A	G	A	0.207829	0.0559	0.145658	0.1434	FALSE	FALSE	FALSE	9naZcp	0.0399	25123	9	127964259	outcome	TRUE	0.161213323644854	inferred	9	127964259	0.00890015	RABEPK	1.33967668742592e-120	RABEPK	TRUE	reported	s5wNvz	2	1	TRUE	54219	NA	NA	0.00995717502847658	54219	7.81280471400406e-05	25123	TRUE	5.79271000311282e-33
rs2812378	A	G	A	G	0.100692	-0.0268	0.655999	0.6539	FALSE	FALSE	FALSE	9naZcp	0.0296	25528	9	34710260	outcome	TRUE	0.365250653150159	inferred	9	34710260	0.00627116	CCL21	5.16059764663018e-58	CCL21	TRUE	reported	S65G6N	2	1	TRUE	54219	NA	NA	0.00473258555554923	54219	3.21136340475773e-05	25528	TRUE	8.054269733381e-17
rs3754861	C	A	C	A	0.136212	0.0861	0.0798994	0.0992	FALSE	FALSE	FALSE	9naZcp	0.0625	23458	2	25393722	outcome	TRUE	0.168326820951562	inferred	2	25393722	0.0111607	POMC	2.93832614867281e-34	POMC	TRUE	reported	s8temP	2	1	TRUE	54219	NA	NA	0.00273981266574384	54219	8.09016126532722e-05	23458	TRUE	2.8127471431995e-08
rs762803	A	C	A	C	0.195763	0.053	0.43922	0.4363	FALSE	FALSE	FALSE	9naZcp	0.028	25528	11	67352256	outcome	TRUE	0.0583768699514673	inferred	11	67352256	0.00638203	GSTP1	1e-200	GSTP1	TRUE	reported	s8V6A9	2	1	TRUE	54219	NA	NA	0.0170583026935408	54219	0.000140343388145196	25528	TRUE	7.56459783623321e-56
rs1354034	C	T	C	T	0.0720902	0.0273	0.589347	0.5907	FALSE	FALSE	FALSE	9naZcp	0.0287	25736	3	56849749	outcome	TRUE	0.341492955343764	inferred	3	56849749	0.0061829	SLMAP	2.04974577545339e-31	SLMAP	TRUE	reported	S9cIVR	2	1	TRUE	54219	NA	NA	0.00250117986331394	54219	3.51591959154307e-05	25736	TRUE	5.58370997531317e-09
rs2232195	G	A	G	A	-0.0978435	-0.0014	0.279454	0.279	FALSE	FALSE	FALSE	9naZcp	0.0335	24776	5	141387520	outcome	TRUE	0.966665274011132	inferred	5	141387520	0.00715647	GNPDA1	1.49176357980964e-42	GNPDA1	TRUE	reported	s9fGD5	2	1	TRUE	54219	NA	NA	0.00343586443351471	54219	7.04969443915923e-08	24776	TRUE	2.58495612635411e-14
rs4962104	C	T	C	T	0.696605	-0.0251	0.777841	0.7557	FALSE	FALSE	FALSE	9naZcp	0.0334	25661	9	136087047	outcome	TRUE	0.452353601965349	inferred	9	136087047	0.00621278	OBP2B	1e-200	OBP2B	TRUE	reported	S9vBfg	2	1	TRUE	54219	NA	NA	0.18823348196997	54219	2.20092490095135e-05	25661	TRUE	0
rs9907136	T	C	T	C	0.0967573	-0.0405	0.649458	0.6342	FALSE	FALSE	FALSE	9naZcp	0.0296	25528	17	32516245	outcome	TRUE	0.171235949929035	inferred	17	32516245	0.00609417	CCL7	9.1390278334876e-57	CCL7	TRUE	reported	sA280N	2	1	TRUE	54219	NA	NA	0.00462794631292683	54219	7.33351203779134e-05	25528	TRUE	4.24088541967791e-15
rs11759500	C	T	C	T	-0.383517	0.0269	0.271581	0.2756	FALSE	FALSE	FALSE	9naZcp	0.0314	25528	6	168867417	outcome	TRUE	0.391617393317303	inferred	6	168867417	0.00638993	SMOC2	1e-200	SMOC2	TRUE	reported	SaaCzJ	2	1	TRUE	54219	NA	NA	0.0623023438334726	54219	2.87508052224998e-05	25528	TRUE	3.57758590598229e-237
rs76728310	C	T	C	T	-0.142631	0.0133	0.184726	0.1902	FALSE	FALSE	FALSE	9naZcp	0.0366	25402	20	36609515	outcome	TRUE	0.716315080944187	inferred	20	36609515	0.00811887	VSTM2L	4.34310170886091e-69	VSTM2L	TRUE	reported	SaNWIv	2	1	TRUE	54219	NA	NA	0.00566025497694754	54219	5.19882425784119e-06	25402	TRUE	7.02351463022971e-22
rs742413	T	C	T	C	0.167721	-0.025	0.613563	0.618	FALSE	FALSE	FALSE	9naZcp	0.0287	25528	20	36797487	outcome	TRUE	0.383710397450131	inferred	20	36797487	0.0060939	TGM2	9.3540567414756e-167	TGM2	TRUE	reported	sbkyTw	2	1	TRUE	54219	NA	NA	0.0137791659180667	54219	2.97249100730393e-05	25528	TRUE	1.13390475583314e-49
rs753513	T	C	T	C	-0.285649	0.0168	0.277526	0.2896	FALSE	FALSE	FALSE	9naZcp	0.0392	17914	17	3793472	outcome	TRUE	0.668235141795249	inferred	17	3793472	0.00694816	CAMKK1	1e-200	CAMKK1	TRUE	reported	sCc0nd	2	1	TRUE	54219	NA	NA	0.0302314114844909	54219	1.02541081945136e-05	17914	TRUE	4.50037216569705e-89
rs10873552	G	A	G	A	0.210924	0.0099	0.638829	0.6318	FALSE	FALSE	FALSE	9naZcp	0.0297	25148	14	105433129	outcome	TRUE	0.738882680363527	inferred	14	105433129	0.00641107	AHNAK2	1e-200	AHNAK2	TRUE	reported	sCq3aT	2	1	TRUE	54219	NA	NA	0.0195735896150139	54219	4.41862006495372e-06	25148	TRUE	7.13323123396169e-74
rs61652119	A	G	A	G	0.773224	0.0247	0.0472854	0.0515	FALSE	FALSE	FALSE	9naZcp	0.0675	23492	11	20955270	outcome	TRUE	0.71442034996746	inferred	11	20955270	0.013986	NELL1	1e-200	NELL1	TRUE	reported	sCvl8I	2	1	TRUE	54219	NA	NA	0.0533666476054771	54219	5.70034142098189e-06	23492	TRUE	2.7548756342518e-195
rs72716950	T	C	T	C	-0.12631	0.0301	0.0406353	0.0486	FALSE	FALSE	FALSE	9naZcp	0.092	18756	8	125827245	outcome	TRUE	0.743536350456093	inferred	8	125827245	0.0155949	MTSS1	5.5220457444536e-16	MTSS1	TRUE	reported	sdAy8l	2	1	TRUE	54219	NA	NA	0.00120850828723222	54219	5.70769747298908e-06	18756	TRUE	0.000131758018440163
rs3768046	G	A	G	A	0.194829	-0.0274	0.625353	0.6171	FALSE	FALSE	FALSE	9naZcp	0.0289	25528	1	43766426	outcome	TRUE	0.343080133502887	inferred	1	43766426	0.00592424	TIE1	1e-200	TIE1	TRUE	reported	sF4Nug	2	1	TRUE	54219	NA	NA	0.0195581720651357	54219	3.52133531316467e-05	25528	TRUE	1.3624082012198e-70
rs4564157	A	G	A	G	-0.119001	-0.0051	0.592708	0.5743	FALSE	FALSE	FALSE	9naZcp	0.028	25528	1	161178155	outcome	TRUE	0.855470616098058	inferred	1	161178155	0.00624891	ADAMTS4	7.44731973905989e-81	ADAMTS4	TRUE	reported	sH4bhx	2	1	TRUE	54219	NA	NA	0.00664449383290697	54219	1.29969353950889e-06	25528	TRUE	2.62012693377748e-26
rs2225767	C	T	C	T	-0.177399	-0.0118	0.507389	0.5132	FALSE	FALSE	FALSE	9naZcp	0.028	25528	1	110503078	outcome	TRUE	0.673442159434928	inferred	1	110503078	0.00608305	CSF1	5.72796030985842e-187	CSF1	TRUE	reported	sHRCKs	2	1	TRUE	54219	NA	NA	0.0154441648927021	54219	6.95764338810082e-06	25528	TRUE	2.20325619487232e-58
rs3758938	G	T	G	T	0.264076	0.0202	0.302434	0.3112	FALSE	FALSE	FALSE	9naZcp	0.0301	25606	11	67402362	outcome	TRUE	0.502159154889387	inferred	11	67402362	0.00669214	ACY3	1e-200	ACY3	TRUE	reported	sjC6LK	2	1	TRUE	54219	NA	NA	0.0279186840025424	54219	1.75895322277975e-05	25606	TRUE	2.54981402871923e-104
rs61394658	A	G	A	G	-0.184468	-0.0414	0.223279	0.2279	FALSE	FALSE	FALSE	9naZcp	0.0337	25402	1	109873290	outcome	TRUE	0.219264339009842	inferred	1	109873290	0.00723691	SORT1	2.55270130266131e-143	SORT1	TRUE	reported	SjYssD	2	1	TRUE	54219	NA	NA	0.0118420427404717	54219	5.94129833354312e-05	25402	TRUE	1.11123631118238e-40
rs4905957	T	C	T	C	0.232074	-0.0551	0.739132	0.7347	FALSE	FALSE	FALSE	9naZcp	0.0325	25402	14	100837230	outcome	TRUE	0.0900024824722492	inferred	14	100837230	0.0069926	WARS1	1e-200	WARS	TRUE	reported	SM6GtA	2	1	TRUE	54219	NA	NA	0.0199115645295435	54219	0.000113149754506409	25402	TRUE	6.26311176208284e-67
rs61451658	T	C	T	C	0.30914	0.0653	0.308541	0.3268	FALSE	FALSE	FALSE	9naZcp	0.0301	25528	19	10451920	outcome	TRUE	0.0300496577959796	inferred	19	10451920	0.00639019	ICAM3	1e-200	ICAM3	TRUE	reported	SMUH4Y	2	1	TRUE	54219	NA	NA	0.0413803086236929	54219	0.000184344650453097	25528	TRUE	3.39004325394019e-142
rs1726809	T	G	T	G	-0.077452	-0.0194	0.127547	0.1426	FALSE	FALSE	FALSE	9naZcp	0.0479	20752	19	50961104	outcome	TRUE	0.685469838106829	inferred	19	50961104	0.00916306	MYBPC2	2.84839359153236e-17	MYBPC2	TRUE	reported	SMvqIg	2	1	TRUE	54219	NA	NA	0.00131606334821761	54219	7.9051642656566e-06	20752	TRUE	4.10474482363994e-05
rs72708715	C	A	C	A	0.915129	0.0099	0.0616045	0.0664	FALSE	FALSE	FALSE	9naZcp	0.0626	23458	1	153317152	outcome	TRUE	0.874340993625574	inferred	1	153317152	0.0130211	PGLYRP4	1e-200	PGLYRP4	TRUE	reported	SNUkmI	2	1	TRUE	54219	NA	NA	0.0834964403569179	54219	1.06627028586821e-06	23458	TRUE	0
rs79723172	A	G	A	G	1.35452	0.0881	0.0293897	0.0267	FALSE	FALSE	FALSE	9naZcp	0.0953	22302	1	85012695	outcome	TRUE	0.355252536686208	inferred	1	85012695	0.0174749	CTBS	1e-200	CTBS	TRUE	reported	soOfdG	2	1	TRUE	54219	NA	NA	0.0997616187480625	54219	3.83216772864674e-05	22302	TRUE	0
rs116792212	T	C	T	C	0.501956	0.0615	0.0413835	0.0407	FALSE	FALSE	FALSE	9naZcp	0.0726	23458	10	30894447	outcome	TRUE	0.396935239641619	inferred	10	30894447	0.0144124	LYZL2	1e-200	LYZL2	TRUE	reported	sp23ln	2	1	TRUE	54219	NA	NA	0.0218833523644886	54219	3.059213245667e-05	23458	TRUE	2.72712540441058e-75
rs10876550	A	G	A	G	0.0449753	0.0063	0.572341	0.5631	FALSE	FALSE	FALSE	9naZcp	0.0283	25528	12	54712308	outcome	TRUE	0.823835284842362	inferred	12	54712308	0.00623587	TARBP2	5.49920614387497e-13	TARBP2	TRUE	reported	SpAQjA	2	1	TRUE	54219	NA	NA	0.000958521963573629	54219	1.9414428902271e-06	25528	TRUE	9.76703621546247e-05
rs2147807	C	T	C	T	-0.0645067	-0.0136	0.711696	0.6995	FALSE	FALSE	FALSE	9naZcp	0.0306	25528	13	73426174	outcome	TRUE	0.65672128656377	inferred	13	73426174	0.00670238	PIBF1	6.30521645090044e-22	PIBF1	TRUE	reported	spgf04	2	1	TRUE	54219	NA	NA	0.00170559027896791	54219	7.73835836531049e-06	25528	TRUE	3.8306515147036e-07
rs12370269	G	A	G	A	0.941074	0.0244	0.221443	0.2326	FALSE	FALSE	FALSE	9naZcp	0.0336	24980	12	27924658	outcome	TRUE	0.467722009600671	inferred	12	27924658	0.0073929	MANSC4	1e-200	MANSC4	TRUE	reported	SpueOP	2	1	TRUE	54219	NA	NA	0.230100042514202	54219	2.11122377338509e-05	24980	TRUE	0
rs3796622	C	T	C	T	0.521978	-0.0136	0.641871	0.6394	FALSE	FALSE	FALSE	9naZcp	0.0302	21767	4	983060	outcome	TRUE	0.652471698789909	inferred	4	983060	0.00629766	IDUA	1e-200	IDUA	TRUE	reported	srfdgM	2	1	TRUE	54219	NA	NA	0.112460080613739	54219	9.31753886101337e-06	21767	TRUE	0
rs78189771	G	A	G	A	0.551589	-4e-04	0.049683	0.0455	FALSE	FALSE	FALSE	9naZcp	0.074	23036	2	143635782	outcome	TRUE	0.995687131484682	inferred	2	143635782	0.0136561	KYNU	1e-200	KYNU	TRUE	reported	sShbTJ	2	1	TRUE	54219	NA	NA	0.0292123552978766	54219	1.2684903863733e-09	23036	TRUE	1.04014272145277e-106
rs1807403	T	C	T	C	-0.756792	-0.0363	0.316329	0.3274	FALSE	FALSE	FALSE	9naZcp	0.0298	25862	3	43102291	outcome	TRUE	0.223178068674026	inferred	3	43102291	0.00684556	GASK1A	1e-200	GASK1A	TRUE	reported	sTlrtS	2	1	TRUE	54219	NA	NA	0.183955736540167	54219	5.73756056264398e-05	25862	TRUE	0
rs1395338	A	G	A	G	0.0855181	0.0341	0.586238	0.591	FALSE	FALSE	FALSE	9naZcp	0.0285	25528	2	228648323	outcome	TRUE	0.231504919688291	inferred	2	228648323	0.00619461	CCL20	2.3697361843832e-43	CCL20	TRUE	reported	sUnjcg	2	1	TRUE	54219	NA	NA	0.00350290775587485	54219	5.60805051511365e-05	25528	TRUE	9.13971350181387e-12
rs62196005	T	A	T	A	0.201323	-0.023	0.287253	0.2958	FALSE	TRUE	FALSE	9naZcp	0.0319	25528	2	239007130	outcome	TRUE	0.470907586030215	inferred	2	239007130	0.00657033	SCLY	1e-200	SCLY	TRUE	reported	sUP2hb	2	1	TRUE	54219	NA	NA	0.0170223910503477	54219	2.03649194458143e-05	25528	TRUE	1.50700977973346e-62
rs9292723	T	C	T	C	-0.586855	0.0148	0.278804	0.2789	FALSE	FALSE	FALSE	9naZcp	0.0308	25528	5	38852572	outcome	TRUE	0.630858054653153	inferred	5	38852572	0.00663374	OSMR	1e-200	OSMR	TRUE	reported	sUzb3m	2	1	TRUE	54219	NA	NA	0.126139562707422	54219	9.04555678715646e-06	25528	TRUE	0
rs8055493	G	A	G	A	-0.0539741	0.0206	0.421431	0.4063	FALSE	FALSE	FALSE	9naZcp	0.033	24042	16	21771016	outcome	TRUE	0.532468389368667	inferred	16	21771016	0.00643055	OTOA	4.72389243513414e-17	OTOA	TRUE	reported	sv0qNo	2	1	TRUE	54219	NA	NA	0.00129770251371245	54219	1.62093297751687e-05	24042	TRUE	3.60608571344928e-05
rs12568320	G	A	G	A	0.758797	-0.0076	0.167184	0.1761	FALSE	FALSE	FALSE	9naZcp	0.0368	25735	1	157744004	outcome	TRUE	0.836383385369664	inferred	1	157744004	0.00803634	FCRL2	1e-200	FCRL2	TRUE	reported	Svl4HX	2	1	TRUE	54219	NA	NA	0.141215765731023	54219	1.65744989084774e-06	25735	TRUE	0
rs6420185	A	G	A	G	-0.259551	-0.0375	0.390877	0.4076	FALSE	FALSE	FALSE	9naZcp	0.0319	21560	8	144303071	outcome	TRUE	0.239775309781872	inferred	8	144303071	0.00635367	GPIHBP1	1e-200	GPIHBP1	TRUE	reported	svXNif	2	1	TRUE	54219	NA	NA	0.0298603487881999	54219	6.40980567710397e-05	21560	TRUE	4.81732403908416e-95
rs11655934	A	G	A	G	-0.66233	0.0192	0.146209	0.1517	FALSE	FALSE	FALSE	9naZcp	0.0451	20330	17	71587577	outcome	TRUE	0.670311434344513	inferred	17	71587577	0.00882322	SDK2	1e-200	SDK2	TRUE	reported	SwwjXo	2	1	TRUE	54219	NA	NA	0.0941490413694821	54219	8.91560562591663e-06	20330	TRUE	0
rs11019400	G	A	G	A	0.970997	0.0901	0.0931759	0.108	FALSE	FALSE	FALSE	9naZcp	0.0472	24999	11	88070858	outcome	TRUE	0.0562752117285103	inferred	11	88070858	0.0104114	CTSC	1e-200	CTSC	TRUE	reported	SWyan3	2	1	TRUE	54219	NA	NA	0.13824950101648	54219	0.000145751955621179	24999	TRUE	0
rs7457787	C	A	C	A	-0.262996	0.0543	0.115366	0.1138	FALSE	FALSE	FALSE	9naZcp	0.0452	24294	7	99777869	outcome	TRUE	0.22962421278328	inferred	7	99777869	0.00966385	CNPY4	4.38530697774982e-163	CNPY4	TRUE	reported	sY3DJs	2	1	TRUE	54219	NA	NA	0.0134762784333383	54219	5.94064658370237e-05	24294	TRUE	3.52399762455821e-45
rs1018454	C	A	C	A	0.322668	0.0168	0.573057	0.5764	FALSE	FALSE	FALSE	9naZcp	0.0283	25658	1	168697761	outcome	TRUE	0.552753205038157	inferred	1	168697761	0.00564671	DPT	1e-200	DPT	TRUE	reported	SYN6Ms	2	1	TRUE	54219	NA	NA	0.0568050331660401	54219	1.37356994695299e-05	25658	TRUE	7.02762298192019e-219
rs7041446	A	G	A	G	-0.614653	0.0149	0.464021	0.4604	FALSE	FALSE	FALSE	9naZcp	0.0278	25528	9	137776054	outcome	TRUE	0.591978438996176	inferred	9	137776054	0.00603484	FCN2	1e-200	FCN2	TRUE	reported	sz5UCg	2	1	TRUE	54219	NA	NA	0.160605100578302	54219	1.12536989387964e-05	25528	TRUE	0
rs147616162	A	T	A	T	0.39639	-0.0444	0.0563817	0.0571	FALSE	TRUE	FALSE	9naZcp	0.0639	23672	2	79395511	outcome	TRUE	0.487158284610456	inferred	2	79395511	0.0126237	REG3A	1e-200	REG3A	TRUE	reported	SzJjm7	2	1	TRUE	54219	NA	NA	0.017861151580124	54219	2.03965684769988e-05	23672	TRUE	1.88912090912911e-62
rs1127233	G	T	G	T	0.239679	0.1156	0.261447	0.2604	FALSE	FALSE	FALSE	9naZcp	0.0314	25528	3	124627024	outcome	TRUE	0.000231839719526696	inferred	3	124627024	0.00697157	MUC13	1e-200	MUC13	TRUE	reported	szNKcR	2	1	TRUE	54219	NA	NA	0.0213352264481593	54219	0.000530692645463506	25528	TRUE	4.68372022693794e-60
rs113920358	T	C	T	C	-0.266427	-0.0025	0.124909	0.1336	FALSE	FALSE	FALSE	9naZcp	0.0489	24118	7	151038887	outcome	TRUE	0.959226118611042	inferred	7	151038887	0.00960292	NUB1	2.03704207770571e-169	NUB1	TRUE	reported	T0jFcV	2	1	TRUE	54219	NA	NA	0.013998831754567	54219	1.0838195406608e-07	24118	TRUE	6.05822105928602e-53
rs2306393	T	C	T	C	-0.196116	0.0111	0.714494	0.6928	FALSE	FALSE	FALSE	9naZcp	0.0302	25862	12	68708761	outcome	TRUE	0.713209049931939	inferred	12	68708761	0.00693031	MDM1	3.63078054770103e-176	MDM1	TRUE	reported	T0wBiH	2	1	TRUE	54219	NA	NA	0.0145551792693202	54219	5.22397731508139e-06	25862	TRUE	8.13748214032932e-56
rs1800759	G	T	G	T	0.130724	-0.0036	0.604001	0.6035	FALSE	FALSE	FALSE	9naZcp	0.0287	25732	4	100065509	outcome	TRUE	0.900178753389053	inferred	4	100065509	0.00610556	ADH4	1.06414301822432e-101	ADH4	TRUE	reported	t13uhD	2	1	TRUE	54219	NA	NA	0.00838431438463844	54219	6.11506610613416e-07	25732	TRUE	2.59784956180579e-33
rs13226219	C	T	C	T	0.252326	-0.0365	0.126557	0.1449	FALSE	FALSE	FALSE	9naZcp	0.0413	25333	7	130019491	outcome	TRUE	0.376816475156887	inferred	7	130019491	0.0090073	CPA1	1.11173172728157e-172	CPA1	TRUE	reported	T1E6In	2	1	TRUE	54219	NA	NA	0.0142678388039149	54219	3.08332922785935e-05	25333	TRUE	3.9960301616063e-51
rs17715069	C	G	C	G	-0.336285	-0.0161	0.390337	0.3917	FALSE	TRUE	FALSE	9naZcp	0.0301	21434	19	45209443	outcome	TRUE	0.592730265819558	inferred	19	45209443	0.00621724	CEACAM16	1e-200	CEACAM16	TRUE	reported	T2VxPq	2	1	TRUE	54219	NA	NA	0.0511987650260827	54219	1.33490470206176e-05	21434	TRUE	1.55068076843681e-173
rs11894449	T	C	T	C	0.148262	-0.0136	0.469368	0.4699	FALSE	FALSE	FALSE	9naZcp	0.0277	25528	2	37380668	outcome	TRUE	0.623444321106909	inferred	2	37380668	0.00608513	EIF2AK2	4.05508535448388e-131	EIF2AK2	TRUE	reported	T3sgpa	2	1	TRUE	54219	NA	NA	0.0108306656300555	54219	9.44346581322161e-06	25528	TRUE	1.10966567495654e-40
rs1984547	G	A	G	A	-0.49946	-0.0094	0.242853	0.2451	FALSE	FALSE	FALSE	9naZcp	0.0333	25402	17	25963317	outcome	TRUE	0.777727070078014	inferred	17	25963317	0.00676677	LGALS9	1e-200	LGALS9	TRUE	reported	t4Y8a4	2	1	TRUE	54219	NA	NA	0.091310098994599	54219	3.13712743755388e-06	25402	TRUE	0
rs11821656	C	G	C	G	-0.4028	0.0276	0.143452	0.1414	FALSE	TRUE	FALSE	9naZcp	0.0407	25123	11	5689144	outcome	TRUE	0.497687572925367	inferred	11	5689144	0.00868228	TRIM5	1e-200	TRIM5	TRUE	reported	t9bx5l	2	1	TRUE	54219	NA	NA	0.0381828534606915	54219	1.83056212354799e-05	25123	TRUE	4.77709396827211e-142
rs4878690	T	C	T	C	0.263919	-0.0037	0.320592	0.3314	FALSE	FALSE	FALSE	9naZcp	0.0307	25736	9	37422656	outcome	TRUE	0.904070308549267	inferred	9	37422656	0.00654229	GRHPR	1e-200	GRHPR	TRUE	reported	t9gXEI	2	1	TRUE	54219	NA	NA	0.0291408670167502	54219	5.6444178345487e-07	25736	TRUE	8.07503145993731e-114
rs907612	T	C	T	C	0.145979	0.0674	0.379384	0.3975	FALSE	FALSE	FALSE	9naZcp	0.0315	21560	11	1874221	outcome	TRUE	0.0323804310504231	inferred	11	1874221	0.00620491	LSP1	2.18776162394957e-122	LSP1	TRUE	reported	t9qOZ8	2	1	TRUE	54219	NA	NA	0.0101056247786655	54219	0.000212323467044324	21560	TRUE	8.44029370960908e-27
rs11990515	A	G	A	G	-0.0844093	0.077	0.0935644	0.1041	FALSE	FALSE	FALSE	9naZcp	0.0472	24920	8	42942722	outcome	TRUE	0.102815237712751	inferred	8	42942722	0.0105703	FNTA	1.39958732257262e-15	FNTA	TRUE	reported	t9wYSn	2	1	TRUE	54219	NA	NA	0.00117478930251904	54219	0.000106791795896958	24920	TRUE	0.00174930432455377
rs5746011	C	T	C	T	-0.382463	-0.0882	0.0375857	0.0362	FALSE	FALSE	FALSE	9naZcp	0.0839	23036	1	12250004	outcome	TRUE	0.293143100446062	inferred	1	12250004	0.0155106	TNFRSF1B	3.00607630262829e-134	TNFRSF1B	TRUE	reported	takRXU	2	1	TRUE	54219	NA	NA	0.0110902878277306	54219	4.79758910901137e-05	23036	TRUE	3.56352033890911e-36
rs34523089	T	C	T	C	0.149482	-0.0742	0.152004	0.1459	FALSE	FALSE	FALSE	9naZcp	0.0495	19904	17	56436109	outcome	TRUE	0.133876252522728	inferred	17	56436109	0.00869544	RNF43	3.10742031038861e-66	RNF43	TRUE	reported	tB1Tyn	2	1	TRUE	54219	NA	NA	0.00542123674128335	54219	0.000112889009093358	19904	TRUE	2.5810205780433e-14
rs3761376	A	G	A	G	-0.286687	0.0554	0.241878	0.2502	FALSE	FALSE	FALSE	9naZcp	0.0332	25528	21	43787038	outcome	TRUE	0.0951818660051588	inferred	21	43787038	0.00684677	TFF1	1e-200	TFF1	TRUE	reported	tbQu6n	2	1	TRUE	54219	NA	NA	0.0313247240642556	54219	0.000109071987077907	25528	TRUE	4.48382373074249e-109
rs56801796	G	A	G	A	0.368634	0.0283	0.215993	0.2438	FALSE	FALSE	FALSE	9naZcp	0.0339	25528	11	73090265	outcome	TRUE	0.403825674627659	inferred	11	73090265	0.00679098	RELT	1e-200	RELT	TRUE	reported	TChEzI	2	1	TRUE	54219	NA	NA	0.0515473164983051	54219	2.73010187284685e-05	25528	TRUE	1.65520235970545e-194
rs94499	G	A	G	A	0.112803	0.0205	0.221301	0.2321	FALSE	FALSE	FALSE	9naZcp	0.0332	25022	11	134023728	outcome	TRUE	0.536924842515091	inferred	11	134023728	0.00737068	JAM3	7.15484121416895e-53	JAM3	TRUE	reported	TcuC2q	2	1	TRUE	54219	NA	NA	0.00430148648110187	54219	1.5238339016986e-05	25022	TRUE	6.32907173390096e-16
rs6737932	C	T	C	T	-0.0545877	-0.0011	0.739479	0.7316	FALSE	FALSE	FALSE	9naZcp	0.0319	25528	2	10264293	outcome	TRUE	0.972492190799539	inferred	2	10264293	0.00721198	RRM2	3.76010523668496e-14	RRM2	TRUE	reported	TDpi9o	2	1	TRUE	54219	NA	NA	0.00105556847698238	54219	4.65823312192874e-08	25528	TRUE	2.10807188833808e-05
rs9472860	C	T	C	T	-0.186397	-0.0119	0.392802	0.3878	FALSE	FALSE	FALSE	9naZcp	0.029	25528	6	46760212	outcome	TRUE	0.68155301255932	inferred	6	46760212	0.00585302	MEP1A	1e-200	MEP1A	TRUE	reported	tDT0sQ	2	1	TRUE	54219	NA	NA	0.0183625692788118	54219	6.59648071739987e-06	25528	TRUE	1.62489347175734e-69
rs11119933	T	C	T	C	0.431274	-0.0072	0.183481	0.1946	FALSE	FALSE	FALSE	9naZcp	0.0359	25402	1	207140440	outcome	TRUE	0.84104490325054	inferred	1	207140440	0.00764708	FCAMR	1e-200	FCAMR	TRUE	reported	tE20Ct	2	1	TRUE	54219	NA	NA	0.0554142178614675	54219	1.58358613750494e-06	25402	TRUE	3.23857928667636e-216
rs73184376	A	G	A	G	0.0831355	0.0237	0.183708	0.1998	FALSE	FALSE	FALSE	9naZcp	0.0364	24980	8	8268336	outcome	TRUE	0.514982645842746	inferred	8	8268336	0.00763993	DEFB4A,DEFB4B	1.40896433504064e-27	DEFB4A_DEFB4B	TRUE	reported	TE6U2a	2	1	TRUE	54219	NA	NA	0.00217927133321343	54219	1.69718385837303e-05	24980	TRUE	2.54488678498601e-08
rs137203	T	G	T	G	-0.556308	0.0776	0.0257768	0.0717	FALSE	FALSE	FALSE	9naZcp	0.1202	13765	22	26688831	outcome	TRUE	0.518544473332175	inferred	22	26688831	0.0189118	SEZ6L	3.44349930763343e-190	SEZ6L	TRUE	reported	tenKxw	2	1	TRUE	54219	NA	NA	0.015709155563264	54219	3.02822573332549e-05	13765	TRUE	1.55991295340199e-36
rs28399657	G	A	G	A	-0.617966	-0.0224	0.0320067	0.0329	FALSE	FALSE	FALSE	9naZcp	0.1108	17215	19	45318351	outcome	TRUE	0.839786901563101	inferred	19	45318351	0.0165689	BCAM	1e-200	BCAM	TRUE	reported	TEthY2	2	1	TRUE	54219	NA	NA	0.0250152107498645	54219	2.37442751320392e-06	17215	TRUE	7.23404183599499e-73
rs9903158	C	T	C	T	-0.997107	0.0284	0.0550921	0.0554	FALSE	FALSE	FALSE	9naZcp	0.0641	23914	17	34312337	outcome	TRUE	0.657723984052879	inferred	17	34312337	0.0131363	CCL14	1e-200	CCL14	TRUE	reported	tFvc5s	2	1	TRUE	54219	NA	NA	0.096059790761793	54219	8.20920599821066e-06	23914	TRUE	0
rs2072563	A	G	A	G	-0.285453	-0.0123	0.318952	0.3196	FALSE	FALSE	FALSE	9naZcp	0.0301	25528	19	46526648	outcome	TRUE	0.682805432159408	inferred	19	46526648	0.00639759	PGLYRP1	1e-200	PGLYRP1	TRUE	reported	TgsAzW	2	1	TRUE	54219	NA	NA	0.0354192627159641	54219	6.54171509435856e-06	25528	TRUE	2.74194979143775e-135
rs4759533	A	G	A	G	0.758144	-0.033	0.927172	0.8646	FALSE	FALSE	FALSE	9naZcp	0.0632	21020	12	131456252	outcome	TRUE	0.601564573895095	inferred	12	131456252	0.0116242	ADGRD1	1e-200	ADGRD1	TRUE	reported	TGWO0V	2	1	TRUE	54219	NA	NA	0.0727508727394267	54219	1.29716942009327e-05	21020	TRUE	2.11294666213261e-247
rs11630800	T	C	T	C	0.160194	0.0212	0.20724	0.2153	FALSE	FALSE	FALSE	9naZcp	0.0347	25402	15	66535743	outcome	TRUE	0.541232014306186	inferred	15	66535743	0.00774218	MEGF11	4.16677452221908e-95	MEGF11	TRUE	reported	th8MrR	2	1	TRUE	54219	NA	NA	0.0078345593652167	54219	1.46951043249479e-05	25402	TRUE	5.90353179616672e-29
rs10982156	A	T	A	T	0.721262	0.0064	0.0689611	0.0713	FALSE	TRUE	FALSE	9naZcp	0.0669	19490	9	117088064	outcome	TRUE	0.923786502791032	inferred	9	117088064	0.0126629	ORM1	1e-200	ORM1	TRUE	reported	THudr7	2	1	TRUE	54219	NA	NA	0.0564604549009658	54219	4.69613137136938e-07	19490	TRUE	6.46515337286633e-184
rs1858173	C	A	C	A	-0.0893504	-0.002	0.218444	0.2346	FALSE	FALSE	FALSE	9naZcp	0.0326	25735	12	102627611	outcome	TRUE	0.951080715811245	inferred	12	102627611	0.0073172	WASHC3	2.71518859032725e-34	WASHC3	TRUE	reported	TIFMxV	2	1	TRUE	54219	NA	NA	0.00274267849422347	54219	1.46262942974198e-07	25735	TRUE	6.24821197017031e-12
rs859670	A	C	A	C	-0.103007	-0.0499	0.154977	0.1683	FALSE	FALSE	FALSE	9naZcp	0.0389	25402	1	172673322	outcome	TRUE	0.199570442195285	inferred	1	172673322	0.00754967	FASLG	2.19432019462899e-42	FASLG	TRUE	reported	tJcfwH	2	1	TRUE	54219	NA	NA	0.00342179071849225	54219	6.47798648378023e-05	25402	TRUE	3.06612300957746e-11
rs6489498	G	A	G	A	-0.134914	0.0086	0.352759	0.3572	FALSE	FALSE	FALSE	9naZcp	0.0291	25528	12	3902269	outcome	TRUE	0.767587017461759	inferred	12	3902269	0.00641367	CRACR2A	3.1095675818498e-98	CRACR2A	TRUE	reported	tJDjd4	2	1	TRUE	54219	NA	NA	0.00809534314569881	54219	3.42157980259244e-06	25528	TRUE	2.54030412376316e-31
rs10514327	A	G	A	G	-0.0520825	0.0501	0.380591	0.3794	FALSE	FALSE	FALSE	9naZcp	0.0287	25528	5	89806265	outcome	TRUE	0.0808727273357335	inferred	5	89806265	0.00643585	LYSMD3	5.8425172053603e-16	LYSMD3	TRUE	reported	Tl7HC8	2	1	TRUE	54219	NA	NA	0.00120645759262263	54219	0.000119365013282432	25528	TRUE	0.0016995846437943
rs9807459	A	G	A	G	0.244399	0.0113	0.304078	0.3054	FALSE	FALSE	FALSE	9naZcp	0.0309	25528	18	49481736	outcome	TRUE	0.714592085802622	inferred	18	49481736	0.0067457	DCC	1e-200	DCC	TRUE	reported	Tm9Gm3	2	1	TRUE	54219	NA	NA	0.0236385027375446	54219	5.23907828451389e-06	25528	TRUE	5.49872512988794e-90
rs2234053	T	G	T	G	0.0754316	-0.024	0.220895	0.2275	FALSE	FALSE	FALSE	9naZcp	0.0413	16198	22	41777315	outcome	TRUE	0.561163757485654	inferred	22	41777315	0.00762377	TEF	4.40859293159133e-23	TEF	TRUE	reported	TME9Q9	2	1	TRUE	54219	NA	NA	0.00180238727265329	54219	2.08499758794013e-05	16198	TRUE	2.29759528561301e-05
rs273266	C	T	C	T	-0.49846	0.0815	0.221458	0.231	FALSE	FALSE	FALSE	9naZcp	0.0319	25861	19	18283501	outcome	TRUE	0.0106230840482841	inferred	19	18283501	0.00706599	IFI30	1e-200	IFI30	TRUE	reported	tMewDQ	2	1	TRUE	54219	NA	NA	0.0840700607941918	54219	0.000252355349138828	25861	TRUE	4.57375945678069e-306
rs11080149	T	C	T	C	-0.128379	-0.017	0.130497	0.1409	FALSE	FALSE	FALSE	9naZcp	0.0415	24298	17	29623288	outcome	TRUE	0.682071110556444	inferred	17	29623288	0.00882606	OMG	6.24165845090971e-48	OMG	TRUE	reported	TnAQ0Y	2	1	TRUE	54219	NA	NA	0.00388711421016322	54219	6.90659310786533e-06	24298	TRUE	9.51245610444589e-15
rs1475133	A	G	A	G	0.308878	-0.0342	0.755334	0.7485	FALSE	FALSE	FALSE	9naZcp	0.0321	25402	1	236716686	outcome	TRUE	0.286685656519669	inferred	1	236716686	0.00687262	LGALS8	1e-200	LGALS8	TRUE	reported	TnQzay	2	1	TRUE	54219	NA	NA	0.035917651974266	54219	4.46878049291075e-05	25402	TRUE	5.73297340899267e-131
rs62312545	G	A	G	A	-0.0540588	-0.0473	0.212088	0.2162	FALSE	FALSE	FALSE	9naZcp	0.0345	25402	4	75160894	outcome	TRUE	0.170370438228054	inferred	4	75160894	0.00760383	EPGN	1.1654670508372e-12	EPGN	TRUE	reported	tnzmFV	2	1	TRUE	54219	NA	NA	0.000931381996837533	54219	7.39977026489783e-05	25402	TRUE	0.00393227279829493
rs13065490	T	A	T	A	0.225631	0.0348	0.253123	0.2768	FALSE	TRUE	FALSE	9naZcp	0.0311	25402	3	45057108	outcome	TRUE	0.263152485024105	inferred	3	45057108	0.00697483	CLEC3B	1e-200	CLEC3B	TRUE	reported	tORh5G	2	1	TRUE	54219	NA	NA	0.0189361665873632	54219	4.92926974946132e-05	25402	TRUE	5.6176337294763e-67
rs679515	C	T	C	T	-0.545222	0.0149	0.83068	0.8131	FALSE	FALSE	FALSE	9naZcp	0.0379	25106	1	207750568	outcome	TRUE	0.694216198917125	inferred	1	207750568	0.00803023	CR1	1e-200	CR1	TRUE	reported	TPKufc	2	1	TRUE	54219	NA	NA	0.0783636882955013	54219	6.15670743900711e-06	25106	TRUE	2.61070355207356e-305
rs4244437	A	G	A	G	0.541982	-0.0323	0.688976	0.6831	FALSE	FALSE	FALSE	9naZcp	0.0298	25528	5	158773117	outcome	TRUE	0.278412413302386	inferred	5	158773117	0.00629253	IL12B	1e-200	IL12B	TRUE	reported	Tq8LKM	2	1	TRUE	54219	NA	NA	0.120361571132475	54219	4.60224531033446e-05	25528	TRUE	0
rs1250259	A	T	A	T	0.452594	0.0017	0.739614	0.7232	FALSE	TRUE	FALSE	9naZcp	0.0315	25528	2	216300482	outcome	TRUE	0.956960457029745	inferred	2	216300482	0.00696285	FN1	1e-200	FN1	TRUE	reported	TRK2Ow	2	1	TRUE	54219	NA	NA	0.0722964915234816	54219	1.14102174412407e-07	25528	TRUE	4.90475231992718e-288
rs13236689	G	T	G	T	0.265993	0.0073	0.417067	0.4352	FALSE	FALSE	FALSE	9naZcp	0.0277	25861	7	80236014	outcome	TRUE	0.79213601093672	inferred	7	80236014	0.00610637	CD36	1e-200	CD36	TRUE	reported	TrRi1g	2	1	TRUE	54219	NA	NA	0.0338142176206073	54219	2.68579765020073e-06	25861	TRUE	1.96137557250657e-131
rs11634545	C	G	C	G	-0.168108	0.1196	0.937359	0.8835	FALSE	TRUE	FALSE	9naZcp	0.0653	23914	15	65087899	outcome	TRUE	0.0670189828649568	inferred	15	65087899	0.0130464	RBPMS2	5.43500565129445e-38	RBPMS2	TRUE	reported	TRyD1x	2	1	TRUE	54219	NA	NA	0.00305303620980195	54219	0.000140268183475318	23914	TRUE	2.15478983371938e-08
rs6759356	C	G	C	G	-0.807068	0.0201	0.0325958	0.1848	FALSE	TRUE	FALSE	9naZcp	0.0997	19106	2	158140806	outcome	TRUE	0.840225681132923	inferred	2	158140806	0.0186846	GALNT5	1e-200	GALNT5	TRUE	reported	TsAeIE	2	1	TRUE	54219	NA	NA	0.033267745616985	54219	2.127534272098e-06	19106	TRUE	6.92519690132305e-105
rs144327946	T	C	T	C	-0.113055	-9e-04	0.222548	0.2343	FALSE	FALSE	FALSE	9naZcp	0.0437	16072	17	32515530	outcome	TRUE	0.983568756424962	inferred	17	32515530	0.00693379	CCL11	9.09494338555288e-60	CCL11	TRUE	reported	TSqqce	2	1	TRUE	54219	NA	NA	0.00487953407631678	54219	2.63940634699237e-08	16072	TRUE	7.74585099800501e-15
rs2131535	A	G	A	G	0.493851	-0.0153	0.729207	0.7312	FALSE	FALSE	FALSE	9naZcp	0.0316	25481	11	130281488	outcome	TRUE	0.628260105702622	inferred	11	130281488	0.00688962	ADAMTS8	1e-200	ADAMTS8	TRUE	reported	Tt644N	2	1	TRUE	54219	NA	NA	0.0865652128977563	54219	9.20073075097203e-06	25481	TRUE	0
rs2741454	T	C	T	C	-0.2259	-0.0042	0.492338	0.4837	FALSE	FALSE	FALSE	9naZcp	0.028	25528	20	43974319	outcome	TRUE	0.880764615259515	inferred	20	43974319	0.00607016	SDC4	1e-200	SDC4	TRUE	reported	TtA1wG	2	1	TRUE	54219	NA	NA	0.0249081922695143	54219	8.81453426596329e-07	25528	TRUE	1.7776291998012e-96
rs4900235	T	C	T	C	0.75165	-0.0657	0.219335	0.2329	FALSE	FALSE	FALSE	9naZcp	0.0336	25658	14	94988702	outcome	TRUE	0.0505409308817936	inferred	14	94988702	0.0073342	SERPINA12	1e-200	SERPINA12	TRUE	reported	tv5Xot	2	1	TRUE	54219	NA	NA	0.162287584137344	54219	0.000149004203704321	25658	TRUE	0
rs6700245	C	T	C	T	-0.0988964	0.0157	0.153972	0.1617	FALSE	FALSE	FALSE	9naZcp	0.0428	21434	1	24417415	outcome	TRUE	0.713751475545489	inferred	1	24417415	0.00795413	MYOM3	1.72266170738003e-35	MYOM3	TRUE	reported	tVcsRN	2	1	TRUE	54219	NA	NA	0.00284317491917394	54219	6.27836180824784e-06	21434	TRUE	2.89959346978024e-10
rs62129966	A	C	A	C	-0.363145	0.0715	0.159541	0.1707	FALSE	FALSE	FALSE	9naZcp	0.0377	24980	19	48374950	outcome	TRUE	0.0578871272365212	inferred	19	48374950	0.00832324	SULT2A1	1e-200	SULT2A1	TRUE	reported	TvoJUg	2	1	TRUE	54219	NA	NA	0.0339197787114814	54219	0.000143982326490706	24980	TRUE	5.48178528587637e-115
rs6695528	A	G	A	G	-0.168808	-0.0107	0.294985	0.2867	FALSE	FALSE	FALSE	9naZcp	0.0314	25528	1	22148164	outcome	TRUE	0.733281004559432	inferred	1	22148164	0.00650593	HSPG2	1.9724227361148e-148	HSPG2	TRUE	reported	TWOQjw	2	1	TRUE	54219	NA	NA	0.0122651306620241	54219	4.54907941645884e-06	25528	TRUE	8.13861891421426e-47
rs11145904	C	A	C	A	-0.29314	-0.0381	0.171539	0.1759	FALSE	FALSE	FALSE	9naZcp	0.0381	25402	9	139297946	outcome	TRUE	0.317310507862914	inferred	9	139297946	0.00811233	ENTR1	1e-200	ENTR1	TRUE	reported	TXoVvR	2	1	TRUE	54219	NA	NA	0.0235173296267955	54219	3.93685287980788e-05	25402	TRUE	1.02628376990707e-84
rs2235503	A	C	A	C	0.736645	-0.074	0.198426	0.205	FALSE	FALSE	FALSE	9naZcp	0.0403	20812	16	810593	outcome	TRUE	0.0663239006460261	inferred	16	810593	0.00752183	MSLN	1e-200	MSLN	TRUE	reported	Ty7xPS	2	1	TRUE	54219	NA	NA	0.150311944628185	54219	0.000161998467528814	20812	TRUE	0
rs115840458	G	A	G	A	0.786404	-0.0682	0.0646075	0.0689	FALSE	FALSE	FALSE	9naZcp	0.0587	23492	12	104034048	outcome	TRUE	0.245300518101958	inferred	12	104034048	0.0118868	STAB2	1e-200	STAB2	TRUE	reported	tYerl5	2	1	TRUE	54219	NA	NA	0.0746980891889412	54219	5.74625075305264e-05	23492	TRUE	2.55373676883281e-267
rs11022114	A	G	A	G	0.363358	0.0349	0.306663	0.3107	FALSE	FALSE	FALSE	9naZcp	0.0351	22634	11	12038874	outcome	TRUE	0.320075865083063	inferred	11	12038874	0.00635098	DKK3	1e-200	DKK3	TRUE	reported	TYjOaX	2	1	TRUE	54219	NA	NA	0.0569368275613932	54219	4.36812155810694e-05	22634	TRUE	1.53607097818224e-196
rs2297363	A	G	A	G	0.556243	0.0124	0.134547	0.1511	FALSE	FALSE	FALSE	9naZcp	0.0398	25659	6	160506462	outcome	TRUE	0.755376618001319	inferred	6	160506462	0.00886741	IGF2R	1e-200	IGF2R	TRUE	reported	u3krmC	2	1	TRUE	54219	NA	NA	0.0676661559501525	54219	3.7832906658884e-06	25659	TRUE	1.57550909204842e-266
rs11065078	T	C	T	C	-0.0605695	-0.0349	0.215487	0.2296	FALSE	FALSE	FALSE	9naZcp	0.0342	25528	12	120748585	outcome	TRUE	0.307506635834575	inferred	12	120748585	0.0073178	PLA2G1B	1.26299025606994e-16	PLA2G1B	TRUE	reported	U4aJMg	2	1	TRUE	54219	NA	NA	0.00126201056966316	54219	4.07941754929552e-05	25528	TRUE	0.000122803130035772
rs973446	G	C	G	C	-0.127192	0.0325	0.0889051	0.098	FALSE	TRUE	FALSE	9naZcp	0.0516	24540	20	44094375	outcome	TRUE	0.52879602576701	inferred	20	44094375	0.0100009	WFDC2	4.69137338834599e-37	WFDC2	TRUE	reported	u8M1fN	2	1	TRUE	54219	NA	NA	0.00297448793319413	54219	1.61666909201213e-05	24540	TRUE	4.93645334045333e-11
rs7681718	T	C	T	C	-0.409486	-0.0181	0.223043	0.2268	FALSE	FALSE	FALSE	9naZcp	0.0338	25402	4	15786408	outcome	TRUE	0.592302112307366	inferred	4	15786408	0.0060457	CD38	1e-200	CD38	TRUE	reported	UaJvGy	2	1	TRUE	54219	NA	NA	0.0780142034246219	54219	1.12897709115947e-05	25402	TRUE	2.04224548554245e-304
rs55870502	C	T	C	T	0.808502	0.071	0.199163	0.209	FALSE	FALSE	FALSE	9naZcp	0.0409	20228	16	87927222	outcome	TRUE	0.0825742106675169	inferred	16	87927222	0.00759786	CA5A	1e-200	CA5A	TRUE	reported	Uc5d2B	2	1	TRUE	54219	NA	NA	0.172770685522597	54219	0.000148968819890989	20228	TRUE	0
rs2012605	T	C	T	C	0.14807	-0.0031	0.0904804	0.1065	FALSE	FALSE	FALSE	9naZcp	0.0533	24720	11	68440107	outcome	TRUE	0.953620106140314	inferred	11	68440107	0.0101088	GAL	1.39347762608869e-48	GAL	TRUE	reported	Ud35WT	2	1	TRUE	54219	NA	NA	0.00394170590055205	54219	1.36853397082746e-07	24720	TRUE	3.85697843292491e-16
rs2240336	T	C	T	C	-0.253334	-0.0135	0.421803	0.4263	FALSE	FALSE	FALSE	9naZcp	0.0289	25528	1	17674402	outcome	TRUE	0.640408282698936	inferred	1	17674402	0.00618248	PADI4	1e-200	PADI4	TRUE	reported	UdRWaD	2	1	TRUE	54219	NA	NA	0.0300386537756283	54219	8.54841059739478e-06	25528	TRUE	7.09648873017755e-114
rs1008982	C	T	C	T	-0.398844	-0.0017	0.373094	0.3733	FALSE	FALSE	FALSE	9naZcp	0.0294	25528	10	131445731	outcome	TRUE	0.953889514521124	inferred	10	131445731	0.00641663	MGMT	1e-200	MGMT	TRUE	reported	uFd4Dq	2	1	TRUE	54219	NA	NA	0.0665213476474153	54219	1.30984636782492e-07	25528	TRUE	4.77759902456384e-264
rs7204850	C	T	C	T	-0.213702	-0.0114	0.0571682	0.0564	FALSE	FALSE	FALSE	9naZcp	0.0644	23458	16	15966822	outcome	TRUE	0.859493753264192	inferred	16	15966822	0.0134277	CEP20	4.98539989263984e-57	CEP20	TRUE	reported	UfFc0k	2	1	TRUE	54219	NA	NA	0.00465001384128822	54219	1.33592917626036e-06	23458	TRUE	8.62565814099296e-18
rs28400019	A	G	A	G	0.506571	-0.07	0.111367	0.1137	FALSE	FALSE	FALSE	9naZcp	0.051	23092	14	31343494	outcome	TRUE	0.169892589834068	inferred	14	31343494	0.00992839	COCH	1e-200	COCH	TRUE	reported	uFImFs	2	1	TRUE	54219	NA	NA	0.0458162483854547	54219	8.15823784726414e-05	23092	TRUE	6.30250010818102e-155
rs77400868	G	A	G	A	0.499727	-0.0397	0.131458	0.1268	FALSE	FALSE	FALSE	9naZcp	0.0498	23872	3	3150964	outcome	TRUE	0.425341415807113	inferred	3	3150964	0.00883889	IL5RA	1e-200	IL5RA	TRUE	reported	ugaIgW	2	1	TRUE	54219	NA	NA	0.0556745097025814	54219	2.6623083028795e-05	23872	TRUE	1.34592077839337e-201
rs10999992	C	T	C	T	0.443157	-0.0132	0.145606	0.1601	FALSE	FALSE	FALSE	9naZcp	0.039	25532	10	73528898	outcome	TRUE	0.73501540641829	inferred	10	73528898	0.00871798	VSIR	1e-200	VSIR	TRUE	reported	UInMcD	2	1	TRUE	54219	NA	NA	0.0454912551143355	54219	4.48710140980833e-06	25532	TRUE	1.12962372090172e-175
rs8177245	G	A	G	A	0.328632	0.0209	0.334889	0.3261	FALSE	FALSE	FALSE	9naZcp	0.0297	25528	3	133479230	outcome	TRUE	0.481617313358525	inferred	3	133479230	0.00642159	TF	1e-200	TF	TRUE	reported	ujrRfr	2	1	TRUE	54219	NA	NA	0.0460798535777436	54219	1.93994082911781e-05	25528	TRUE	2.73045756715903e-174
rs1130267	A	G	A	G	0.199143	0.0119	0.583503	0.5785	FALSE	FALSE	FALSE	9naZcp	0.028	25528	14	95063107	outcome	TRUE	0.670836674740339	inferred	14	95063107	0.00617404	SERPINA5	1e-200	SERPINA5	TRUE	reported	ukEAfy	2	1	TRUE	54219	NA	NA	0.0188278590501576	54219	7.0760683963467e-06	25528	TRUE	3.42765611398372e-71
rs80067372	A	G	A	G	0.374696	-0.0039	0.275231	0.2817	FALSE	FALSE	FALSE	9naZcp	0.0323	25106	17	7452752	outcome	TRUE	0.903894572080973	inferred	17	7452752	0.00677565	TNFSF12	1e-200	TNFSF12	TRUE	reported	Ul0Qdw	2	1	TRUE	54219	NA	NA	0.0533937088353942	54219	5.8073899802654e-07	25106	TRUE	2.65715657947564e-207
rs215545	C	T	C	T	0.36502	-0.0383	0.761164	0.7479	FALSE	FALSE	FALSE	9naZcp	0.0326	25402	20	2782015	outcome	TRUE	0.240056082486515	inferred	20	2782015	0.00711344	CPXM1	1e-200	CPXM1	TRUE	reported	UlQQuT	2	1	TRUE	54219	NA	NA	0.0463172148425384	54219	5.43381729535263e-05	25402	TRUE	6.78110708563434e-170
rs10440717	A	C	A	C	0.183481	-0.0158	0.129836	0.1314	FALSE	FALSE	FALSE	9naZcp	0.0441	23682	5	93424852	outcome	TRUE	0.720136294965019	inferred	5	93424852	0.00915222	FAM172A	2.11543653189515e-89	FAM172A	TRUE	reported	UMTIwH	2	1	TRUE	54219	NA	NA	0.00735844862749923	54219	5.42066967147678e-06	23682	TRUE	6.55582931699632e-27
rs2054365	A	G	A	G	0.0957848	-0.0323	0.395777	0.4073	FALSE	FALSE	FALSE	9naZcp	0.028	25731	6	107077502	outcome	TRUE	0.248675917661281	inferred	6	107077502	0.00623833	RTN4IP1	3.3174164969454e-53	RTN4IP1	TRUE	reported	UPe9gA	2	1	TRUE	54219	NA	NA	0.00432948925141181	54219	5.1718225270141e-05	25731	TRUE	8.89940110188062e-15
rs601338	A	G	A	G	0.886048	0.0235	0.50093	0.5016	FALSE	FALSE	FALSE	9naZcp	0.0293	21560	19	49206674	outcome	TRUE	0.422525319255283	inferred	19	49206674	0.00621073	KLK1	1e-200	KLK1	TRUE	reported	uPQNVR	2	1	TRUE	54219	NA	NA	0.272938529645021	54219	2.98386422349157e-05	21560	TRUE	0
rs4846914	A	G	A	G	0.287041	0.0229	0.585729	0.5883	FALSE	FALSE	FALSE	9naZcp	0.0291	25528	1	230295691	outcome	TRUE	0.431316065025918	inferred	1	230295691	0.00605377	GALNT2	1e-200	GALNT2	TRUE	reported	uPRzPJ	2	1	TRUE	54219	NA	NA	0.0398157701686664	54219	2.42600496682107e-05	25528	TRUE	5.62301911982163e-149
rs3020726	G	A	G	A	0.344802	0.05	0.15488	0.1816	FALSE	FALSE	FALSE	9naZcp	0.0371	25402	2	87016506	outcome	TRUE	0.177752030063863	inferred	2	87016506	0.00822367	CD8A	1e-200	CD8A	TRUE	reported	UQEqK8	2	1	TRUE	54219	NA	NA	0.0314061308708439	54219	7.15035193746222e-05	25402	TRUE	1.486577211291e-111
rs1801270	A	C	A	C	-0.266448	0.0694	0.0749227	0.0835	FALSE	FALSE	FALSE	9naZcp	0.0569	23914	6	36651971	outcome	TRUE	0.222584819895473	inferred	6	36651971	0.0116746	CDKN1A	2.71019163189089e-115	CDKN1A	TRUE	reported	UQtE2J	2	1	TRUE	54219	NA	NA	0.00951596654447513	54219	6.22087519273527e-05	23914	TRUE	4.64039677853602e-31
rs12894807	G	A	G	A	0.126215	0.0163	0.805169	0.7966	FALSE	FALSE	FALSE	9naZcp	0.0349	25528	14	65043404	outcome	TRUE	0.640465028199283	inferred	14	65043404	0.00767416	HSPA2	8.84708092870537e-61	HSPA2	TRUE	reported	uqzHy5	2	1	TRUE	54219	NA	NA	0.00496436147644068	54219	8.54550787450667e-06	25528	TRUE	5.00226188499179e-19
rs2282683	G	A	G	A	-0.498231	0.0139	0.213277	0.2106	FALSE	FALSE	FALSE	9naZcp	0.0337	25860	9	79117751	outcome	TRUE	0.680000162268146	inferred	9	79117751	0.00714245	GCNT1	1e-200	GCNT1	TRUE	reported	uR66lm	2	1	TRUE	54219	NA	NA	0.0823578403120342	54219	6.57918366454124e-06	25860	TRUE	0
rs117133715	T	C	T	C	0.37262	0.0353	0.0687366	0.0679	FALSE	FALSE	FALSE	9naZcp	0.0647	23036	19	7801560	outcome	TRUE	0.585344324885003	inferred	19	7801560	0.0117894	CLEC4G	1e-200	CLEC4G	TRUE	reported	urbKr1	2	1	TRUE	54219	NA	NA	0.0180919040080317	54219	1.29230752883039e-05	23036	TRUE	5.78557337172265e-63
rs471994	A	G	A	G	-0.456829	-0.0224	0.369395	0.3615	FALSE	FALSE	FALSE	9naZcp	0.029	25528	11	102697731	outcome	TRUE	0.439869387122236	inferred	11	102697731	0.00643224	MMP1	1e-200	MMP1	TRUE	reported	uT5Lv6	2	1	TRUE	54219	NA	NA	0.0851163933709122	54219	2.33726053099183e-05	25528	TRUE	0
rs3014874	A	G	A	G	-0.23507	0.0439	0.259937	0.2555	FALSE	FALSE	FALSE	9naZcp	0.035	24776	1	153337943	outcome	TRUE	0.209738174513547	inferred	1	153337943	0.0068633	S100A12	1e-200	S100A12	TRUE	reported	utbUsH	2	1	TRUE	54219	NA	NA	0.0211785605828235	54219	6.34993442245678e-05	24776	TRUE	5.18572068722743e-73
rs180744	G	A	G	A	-1.1181	-0.0434	0.403634	0.4103	FALSE	FALSE	FALSE	9naZcp	0.0328	20808	16	28508048	outcome	TRUE	0.185778606891738	inferred	16	28508048	0.00634593	APOBR	1e-200	APOBR	TRUE	reported	uTLBg5	2	1	TRUE	54219	NA	NA	0.364101814501162	54219	8.41407994401596e-05	20808	TRUE	0
rs77237106	T	C	T	C	-0.135924	-0.0911	0.166735	0.1829	FALSE	FALSE	FALSE	9naZcp	0.0407	24980	15	75969335	outcome	TRUE	0.0251995927787612	inferred	15	75969335	0.00772361	CSPG4	2.52813347983411e-69	CSPG4	TRUE	reported	UuDcHc	2	1	TRUE	54219	NA	NA	0.00567992167598976	54219	0.000200540997883762	24980	TRUE	1.04103805487065e-15
rs888414	A	G	A	G	-0.103207	0.0228	0.383039	0.3938	FALSE	FALSE	FALSE	9naZcp	0.0283	25732	14	75104905	outcome	TRUE	0.420442547064191	inferred	14	75104905	0.00520225	LTBP2	1.37214497657306e-87	LTBP2	TRUE	reported	Uv0xzM	2	1	TRUE	54219	NA	NA	0.00720707532570415	54219	2.52258658096889e-05	25732	TRUE	3.78644308851518e-26
rs10197542	C	A	C	A	-0.447301	0.0119	0.111763	0.1086	FALSE	FALSE	FALSE	9naZcp	0.0459	24720	2	216903894	outcome	TRUE	0.795435211338969	inferred	2	216903894	0.00992944	PECR	1e-200	PECR	TRUE	reported	uvsYqY	2	1	TRUE	54219	NA	NA	0.0360791356238502	54219	2.71928071584343e-06	24720	TRUE	3.43837312118726e-136
rs7251607	C	A	C	A	0.278481	0.0647	0.758047	0.755	FALSE	FALSE	FALSE	9naZcp	0.0363	21434	19	14506991	outcome	TRUE	0.0746890535446684	inferred	19	14506991	0.0068724	ADGRE2	1e-200	ADGRE2	TRUE	reported	UVTGxD	2	1	TRUE	54219	NA	NA	0.0293955162316271	54219	0.000148206837591273	21434	TRUE	1.44944197799279e-88
rs2433724	C	T	C	T	-0.759311	0.0601	0.420134	0.4281	FALSE	FALSE	FALSE	9naZcp	0.0289	24910	19	54545531	outcome	TRUE	0.0375636346429049	inferred	19	54545531	0.00635441	VSTM1	1e-200	VSTM1	TRUE	reported	V0NME0	2	1	TRUE	54219	NA	NA	0.208461355265425	54219	0.000173595715918355	24910	TRUE	0
rs9463335	A	G	A	G	0.306247	0.0069	0.266683	0.2694	FALSE	FALSE	FALSE	9naZcp	0.031	25528	6	47479136	outcome	TRUE	0.823861901504643	inferred	6	47479136	0.0067187	CD2AP	1e-200	CD2AP	TRUE	reported	v2gAPq	2	1	TRUE	54219	NA	NA	0.036906769631232	54219	1.94084648776623e-06	25528	TRUE	8.44764116429866e-143
rs2272011	A	G	A	G	-0.381357	-0.03	0.594641	0.5883	FALSE	FALSE	FALSE	9naZcp	0.0294	21894	17	1542190	outcome	TRUE	0.307534923937204	inferred	17	1542190	0.00619872	SCARF1	1e-200	SCARF1	TRUE	reported	V9HxDX	2	1	TRUE	54219	NA	NA	0.0652554606572726	54219	4.75599898883657e-05	21894	TRUE	2.21579407919107e-221
rs9547922	G	A	G	A	0.244415	-0.0064	0.361413	0.3846	FALSE	FALSE	FALSE	9naZcp	0.0288	25528	13	38091317	outcome	TRUE	0.824140895741885	inferred	13	38091317	0.00636389	POSTN	1e-200	POSTN	TRUE	reported	VBc104	2	1	TRUE	54219	NA	NA	0.0264860431152539	54219	1.93460081930345e-06	25528	TRUE	4.70608004301546e-102
rs740234	G	A	G	A	0.623241	0.004	0.197008	0.2091	FALSE	FALSE	FALSE	9naZcp	0.0345	25528	22	31008745	outcome	TRUE	0.907698485974457	inferred	22	31008745	0.0073236	TCN2	1e-200	TCN2	TRUE	reported	vBDKWh	2	1	TRUE	54219	NA	NA	0.117835678184924	54219	5.26621758447651e-07	25528	TRUE	0
rs78654812	A	C	A	C	-0.107179	0.0794	0.142252	0.1569	FALSE	FALSE	FALSE	9naZcp	0.0421	24777	3	121377905	outcome	TRUE	0.0592968751978061	inferred	3	121377905	0.00869216	HCLS1	6.20726090309435e-35	HCLS1	TRUE	reported	vBrAsU	2	1	TRUE	54219	NA	NA	0.00279648372180609	54219	0.000143549208728113	24777	TRUE	9.30604755490094e-08
rs17088693	C	T	C	T	-0.33947	-0.0404	0.0355071	0.0362	FALSE	FALSE	FALSE	9naZcp	0.0884	22302	4	68709690	outcome	TRUE	0.647661288493927	inferred	4	68709690	0.0164027	TMPRSS11D	3.76964106646247e-95	TMPRSS11D	TRUE	reported	VBYoks	2	1	TRUE	54219	NA	NA	0.00783825005236509	54219	9.36589467489447e-06	22302	TRUE	4.60800489076745e-27
rs112689088	C	T	C	T	-1.20262	-0.046	0.101443	0.1028	FALSE	FALSE	FALSE	9naZcp	0.0537	24720	17	34307457	outcome	TRUE	0.39166001458747	inferred	17	34307457	0.00983445	CCL16	1e-200	CCL16	TRUE	reported	Vc7Gkx	2	1	TRUE	54219	NA	NA	0.216188597803535	54219	2.96852610017273e-05	24720	TRUE	0
rs62119321	C	T	C	T	0.602436	0.0504	0.0276276	0.0251	FALSE	FALSE	FALSE	9naZcp	0.1051	18334	19	45172785	outcome	TRUE	0.631552177646451	inferred	19	45172785	0.0184131	CEACAM19	1e-200	CEACAM19	TRUE	reported	VekPCU	2	1	TRUE	54219	NA	NA	0.0193616077728313	54219	1.25441241725817e-05	18334	TRUE	1.82091947074727e-57
rs11172841	C	A	C	A	0.0922467	-0.0283	0.231267	0.2485	FALSE	FALSE	FALSE	9naZcp	0.0342	24290	12	59352431	outcome	TRUE	0.407962005198556	inferred	12	59352431	0.00734672	LRIG3	3.67705393378215e-36	LRIG3	TRUE	reported	vF385o	2	1	TRUE	54219	NA	NA	0.00289946697574921	54219	2.81914011343584e-05	24290	TRUE	3.11685641957328e-10
rs1936801	G	A	G	A	0.152056	-0.0401	0.523551	0.5246	FALSE	FALSE	FALSE	9naZcp	0.0276	25528	6	127436313	outcome	TRUE	0.146251923418611	inferred	6	127436313	0.00561117	RSPO3	1.01624869287071e-161	RSPO3	TRUE	reported	VFAaun	2	1	TRUE	54219	NA	NA	0.0133635530409703	54219	8.26897926678807e-05	25528	TRUE	3.83774503925778e-45
rs4680	A	G	A	G	-0.450944	0.0262	0.508173	0.5201	FALSE	FALSE	FALSE	9naZcp	0.0273	25862	22	19951271	outcome	TRUE	0.337202719541407	inferred	22	19951271	0.00619299	COMT	1e-200	COMT	TRUE	reported	VGGIbm	2	1	TRUE	54219	NA	NA	0.0890816842664671	54219	3.56150288373816e-05	25862	TRUE	0
rs2569454	C	T	C	T	0.576493	-0.0852	0.585004	0.5768	FALSE	FALSE	FALSE	9naZcp	0.0322	21560	19	51523203	outcome	TRUE	0.00814587901432534	inferred	19	51523203	0.00640234	KLK10	1e-200	KLK10	TRUE	reported	vHE4vY	2	1	TRUE	54219	NA	NA	0.130091442398313	54219	0.000324651909148257	21560	TRUE	0
rs2664153	A	G	A	G	-0.397971	0.0314	0.636851	0.6321	FALSE	FALSE	FALSE	9naZcp	0.0317	21894	19	51415252	outcome	TRUE	0.321912066461246	inferred	19	51415252	0.00601511	KLK4	1e-200	KLK4	TRUE	reported	VhRB47	2	1	TRUE	54219	NA	NA	0.074706713797393	54219	4.48162865523507e-05	21894	TRUE	3.85063754267389e-256
rs2127870	C	G	C	G	-0.905298	0.0325	0.784847	0.7643	FALSE	TRUE	FALSE	9naZcp	0.0335	25528	14	65796846	outcome	TRUE	0.331972101198306	inferred	14	65796846	0.00758216	FUT8	1e-200	FUT8	TRUE	reported	vIc3Ix	2	1	TRUE	54219	NA	NA	0.208198679643418	54219	3.68704408227287e-05	25528	TRUE	0
rs10463391	T	G	T	G	-0.24455	-0.015	0.201994	0.203	FALSE	FALSE	FALSE	9naZcp	0.0351	25402	5	147213549	outcome	TRUE	0.669124108509295	inferred	5	147213549	0.00753489	SCGB3A2	1e-200	SCGB3A2	TRUE	reported	VjR8U6	2	1	TRUE	54219	NA	NA	0.0190585176520508	54219	7.19004230908496e-06	25402	TRUE	8.23451505804734e-72
rs11604175	T	C	T	C	0.207326	0.0404	0.268076	0.2739	FALSE	FALSE	FALSE	9naZcp	0.0318	25528	11	124619407	outcome	TRUE	0.203927852996991	inferred	11	124619407	0.00682311	VSIG2	1e-200	VSIG2	TRUE	reported	VlGs3h	2	1	TRUE	54219	NA	NA	0.016744557221449	54219	6.32263724941045e-05	25528	TRUE	2.74878080267845e-58
rs8887	C	T	C	T	-0.0475776	0.0052	0.562445	0.5599	FALSE	FALSE	FALSE	9naZcp	0.0294	21767	19	4502201	outcome	TRUE	0.859609915814892	inferred	19	4502201	0.00621423	HDGFL2	1.91425592502109e-14	HDGFL2	TRUE	reported	vlUozZ	2	1	TRUE	54219	NA	NA	0.00108000468253413	54219	1.43731755754561e-06	21767	TRUE	7.89809060914862e-05
rs4821544	C	T	C	T	-0.100835	0.0137	0.312824	0.3239	FALSE	FALSE	FALSE	9naZcp	0.0311	21767	22	37258503	outcome	TRUE	0.659564534838183	inferred	22	37258503	0.00677975	TST	4.93514594040884e-50	TST	TRUE	reported	vlYaMF	2	1	TRUE	54219	NA	NA	0.0040634175106204	54219	8.91574857202167e-06	21767	TRUE	3.38962886238493e-14
rs344560	C	T	C	T	0.555496	-0.1003	0.946115	0.9425	FALSE	FALSE	FALSE	9naZcp	0.0631	23492	19	6665020	outcome	TRUE	0.111938437887046	inferred	19	6665020	0.0136622	TNFSF14	1e-200	TNFSF14	TRUE	reported	VM9KKf	2	1	TRUE	54219	NA	NA	0.0295896965123692	54219	0.000107550744131441	23492	TRUE	3.93502388578738e-97
rs12457737	C	T	C	T	-0.0958369	-0.0264	0.300557	0.3078	FALSE	FALSE	FALSE	9naZcp	0.0304	25528	18	25686372	outcome	TRUE	0.385163873930437	inferred	18	25686372	0.00609007	CDH2	8.48984966515617e-56	CDH2	TRUE	reported	VMGGQd	2	1	TRUE	54219	NA	NA	0.00454680477665122	54219	2.9543714021406e-05	25528	TRUE	2.82818403923132e-16
rs17780143	A	G	A	G	-0.38894	0.0519	0.0559622	0.0602	FALSE	FALSE	FALSE	9naZcp	0.0625	23492	14	50901768	outcome	TRUE	0.406312665614195	inferred	14	50901768	0.0132932	MAP4K5	3.49945167028366e-188	MAP4K5	TRUE	reported	Vo5fdp	2	1	TRUE	54219	NA	NA	0.0155441473391722	54219	2.93547857808344e-05	23492	TRUE	3.50488964834189e-53
rs1247635	C	G	C	G	-0.157199	0.0285	0.0712847	0.1061	FALSE	TRUE	FALSE	9naZcp	0.064	21020	4	74546503	outcome	TRUE	0.656093935740215	inferred	4	74546503	0.0121382	CXCL8	2.32648362451825e-38	CXCL8	TRUE	reported	VodOL3	2	1	TRUE	54219	NA	NA	0.00308399783235385	54219	9.43483450842905e-06	21020	TRUE	1.02346190313814e-10
rs56659624	C	G	C	G	-0.0811361	0.0373	0.0944881	0.0944	FALSE	TRUE	FALSE	9naZcp	0.0502	24720	4	7069377	outcome	TRUE	0.457464796096125	inferred	4	7069377	0.0105025	GRPEL1	1.11480780336384e-14	GRPEL1	TRUE	reported	VorsO3	2	1	TRUE	54219	NA	NA	0.00109958697344924	54219	2.23350640032956e-05	24720	TRUE	0.00021020138744225
rs36043533	G	T	G	T	0.468495	0.0542	0.056565	0.0544	FALSE	FALSE	FALSE	9naZcp	0.0667	23492	1	38079517	outcome	TRUE	0.416451042994819	inferred	1	38079517	0.0129294	RSPO1	1e-200	RSPO1	TRUE	reported	VPaX3Z	2	1	TRUE	54219	NA	NA	0.0236442627589236	54219	2.81094067907831e-05	23492	TRUE	7.45330476839231e-82
rs68066031	C	T	C	T	-0.629764	0.0073	0.221785	0.2284	FALSE	FALSE	FALSE	9naZcp	0.039	25402	2	224880498	outcome	TRUE	0.85151990745125	inferred	2	224880498	0.00742976	SERPINE2	1e-200	SERPINE2	TRUE	reported	VPDAQV	2	1	TRUE	54219	NA	NA	0.117010812242054	54219	1.37937449184212e-06	25402	TRUE	0
rs7585265	T	C	T	C	-0.0543386	-0.0159	0.345196	0.3581	FALSE	FALSE	FALSE	9naZcp	0.0296	25402	2	210885022	outcome	TRUE	0.591155605253843	inferred	2	210885022	0.00648563	RPE	5.36908154464722e-17	RPE	TRUE	reported	vpDZJf	2	1	TRUE	54219	NA	NA	0.0012930494723055	54219	1.13598390021481e-05	25402	TRUE	1.80357263538775e-05
rs7807123	T	C	T	C	0.100779	-0.0433	0.557238	0.5531	FALSE	FALSE	FALSE	9naZcp	0.0275	25861	7	16856549	outcome	TRUE	0.115361401685073	inferred	7	16856549	0.0062937	AGR2	1.04303768550485e-57	AGR2	TRUE	reported	vpq8Dp	2	1	TRUE	54219	NA	NA	0.00470699225801452	54219	9.58643304928809e-05	25861	TRUE	6.35671761246854e-15
rs11850199	A	C	A	C	-0.494869	-0.0359	0.268632	0.2728	FALSE	FALSE	FALSE	9naZcp	0.0313	25528	14	94942663	outcome	TRUE	0.251396145927286	inferred	14	94942663	0.00693586	SERPINA9	1e-200	SERPINA9	TRUE	reported	VqMDHE	2	1	TRUE	54219	NA	NA	0.08583582335484	54219	5.15341450597955e-05	25528	TRUE	0
rs11907011	T	C	T	C	0.713349	0.0344	0.0888486	0.1027	FALSE	FALSE	FALSE	9naZcp	0.0466	24720	20	33767770	outcome	TRUE	0.460394487491481	inferred	20	33767770	0.0110996	PROCR	1e-200	PROCR	TRUE	reported	vqrGVh	2	1	TRUE	54219	NA	NA	0.0707893845626669	54219	2.20456114848801e-05	24720	TRUE	5.26996824323253e-267
rs1900618	T	C	T	C	0.668328	-0.0202	0.648754	0.6417	FALSE	FALSE	FALSE	9naZcp	0.0288	25528	3	186338135	outcome	TRUE	0.48306035419025	inferred	3	186338135	0.00649751	AHSG	1e-200	AHSG	TRUE	reported	VqXQOk	2	1	TRUE	54219	NA	NA	0.163279079919226	54219	1.92719929746038e-05	25528	TRUE	0
rs5751777	T	C	T	C	-1.03507	0.001	0.585093	0.5807	FALSE	FALSE	FALSE	9naZcp	0.0289	25402	22	24267047	outcome	TRUE	0.972397045984731	inferred	22	24267047	0.00629373	GSTT2B	1e-200	GSTT2B	TRUE	reported	vQxzJr	2	1	TRUE	54219	NA	NA	0.332830914548988	54219	4.71379376256668e-08	25402	TRUE	0
rs11742271	G	A	G	A	0.264902	0.0564	0.119134	0.1191	FALSE	FALSE	FALSE	9naZcp	0.0455	23502	5	55263282	outcome	TRUE	0.215138020685133	inferred	5	55263282	0.00917593	IL6ST	2.90402265446441e-183	IL6ST	TRUE	reported	vrNUep	2	1	TRUE	54219	NA	NA	0.0151394311617077	54219	6.53791330904697e-05	23502	TRUE	1.48825095591372e-49
rs62193248	T	A	T	A	-0.275561	-0.0238	0.330042	0.3372	FALSE	TRUE	FALSE	9naZcp	0.0299	25402	2	230596917	outcome	TRUE	0.42603981117076	inferred	2	230596917	0.00629915	DNER	1e-200	DNER	TRUE	reported	vskU2z	2	1	TRUE	54219	NA	NA	0.0340934713180639	54219	2.49440511063569e-05	25402	TRUE	2.50756254723489e-126
rs2305799	T	C	T	C	-0.500785	0.0375	0.120452	0.1256	FALSE	FALSE	FALSE	9naZcp	0.0449	20952	19	11687351	outcome	TRUE	0.403611127862545	inferred	19	11687351	0.00896189	ACP5	1e-200	ACP5	TRUE	reported	VtdqeL	2	1	TRUE	54219	NA	NA	0.0544564657722021	54219	3.32944132986635e-05	20952	TRUE	7.72179213944883e-179
rs400852	G	A	G	A	0.0525499	-0.0114	0.253162	0.2556	FALSE	FALSE	FALSE	9naZcp	0.0365	20808	21	28216059	outcome	TRUE	0.75479067976161	inferred	21	28216059	0.00723457	ADAMTS1	3.76617069714167e-13	ADAMTS1	TRUE	reported	vTqLR7	2	1	TRUE	54219	NA	NA	0.000972210769142631	54219	4.68849377168416e-06	20808	TRUE	0.000372245855346864
rs12824946	C	T	C	T	0.201076	0.0101	0.093476	0.1159	FALSE	FALSE	FALSE	9naZcp	0.0547	24094	12	53592452	outcome	TRUE	0.853508656579393	inferred	12	53592452	0.0101468	ITGB7	2.13550208604742e-87	ITGB7	TRUE	reported	vUbpZI	2	1	TRUE	54219	NA	NA	0.0071910527311226	54219	1.41512442135219e-06	24094	TRUE	2.63308371173344e-27
rs2453044	G	A	G	A	-0.131046	0.0835	0.13994	0.1639	FALSE	FALSE	FALSE	9naZcp	0.0422	25199	1	120508524	outcome	TRUE	0.047852836361643	inferred	1	120508524	0.00871677	NOTCH2	4.40960816450635e-51	NOTCH2	TRUE	reported	VUe8Ab	2	1	TRUE	54219	NA	NA	0.00415139636256611	54219	0.00015535732578993	25199	TRUE	8.64629749385478e-12
rs1006771	T	G	T	G	-0.198132	1e-04	0.647967	0.6436	FALSE	FALSE	FALSE	9naZcp	0.0323	18540	22	24314006	outcome	TRUE	0.997529773107815	inferred	22	24314006	0.00622777	DDT	1e-200	DDT	TRUE	reported	vViGxM	2	1	TRUE	54219	NA	NA	0.0183263413417657	54219	5.17049446187743e-10	18540	TRUE	1.15014893845512e-57
rs10876406	C	T	C	T	-0.13114	0.07	0.107001	0.1302	FALSE	FALSE	FALSE	9naZcp	0.0517	15593	12	53501437	outcome	TRUE	0.175747485636463	inferred	12	53501437	0.00875219	IGFBP6	9.39506956185674e-51	IGFBP6	TRUE	reported	Vwcx6R	2	1	TRUE	54219	NA	NA	0.00412388662571168	54219	0.000117568224629009	15593	TRUE	4.03151308247723e-09
rs2724424	A	G	A	G	0.0501624	0.0383	0.34827	0.3606	FALSE	FALSE	FALSE	9naZcp	0.0293	25528	11	110261370	outcome	TRUE	0.191155920486574	inferred	11	110261370	0.00667389	FDX1	5.63767453135263e-14	FDX1	TRUE	reported	vWEbp5	2	1	TRUE	54219	NA	NA	0.00104090416908821	54219	6.69345691208182e-05	25528	TRUE	0.00150412351967105
rs6438868	G	C	G	C	0.104211	-0.0557	0.615706	0.6112	FALSE	TRUE	FALSE	9naZcp	0.0281	25528	3	124728472	outcome	TRUE	0.0474561440415808	inferred	3	124728472	0.00581662	HEG1	8.82470101075659e-72	HEG1	TRUE	reported	VXiyys	2	1	TRUE	54219	NA	NA	0.00588554450646873	54219	0.000153903374070634	25528	TRUE	2.03142618602184e-17
rs10261806	A	G	A	G	-0.331235	0.0202	0.418642	0.4137	FALSE	FALSE	FALSE	9naZcp	0.0284	25528	7	144532104	outcome	TRUE	0.476918421687249	inferred	7	144532104	0.00621914	TPK1	1e-200	TPK1	TRUE	reported	vXslxW	2	1	TRUE	54219	NA	NA	0.04971964750535	54219	1.98186782309363e-05	25528	TRUE	1.39585449318911e-188
rs8062426	A	G	A	G	0.302411	0.0177	0.670436	0.6653	FALSE	FALSE	FALSE	9naZcp	0.0294	25528	16	31263553	outcome	TRUE	0.547146968398198	inferred	16	31263553	0.00577809	PYDC1	1e-200	PYDC1	TRUE	reported	VYAZzx	2	1	TRUE	54219	NA	NA	0.0480933934948933	54219	1.41991693954994e-05	25528	TRUE	2.79114804546371e-183
rs626457	T	C	T	C	0.504495	-0.0077	0.330216	0.3382	FALSE	FALSE	FALSE	9naZcp	0.0294	25736	1	57407484	outcome	TRUE	0.793394868265903	inferred	1	57407484	0.00642252	C8B	1e-200	C8B	TRUE	reported	VYdv0q	2	1	TRUE	54219	NA	NA	0.102178034711901	54219	2.66549784219138e-06	25736	TRUE	0
rs474918	T	C	T	C	-0.594363	-0.0325	0.77905	0.7775	FALSE	FALSE	FALSE	9naZcp	0.0333	25528	1	160771197	outcome	TRUE	0.329076369669681	inferred	1	160771197	0.00739071	LY9	1e-200	LY9	TRUE	reported	VyrLp7	2	1	TRUE	54219	NA	NA	0.106574667967446	54219	3.73146424194659e-05	25528	TRUE	0
rs466776	A	G	A	G	-0.182121	0.0305	0.44958	0.4488	FALSE	FALSE	FALSE	9naZcp	0.0281	25528	12	65337689	outcome	TRUE	0.277740436158823	inferred	12	65337689	0.00592476	WIF1	1e-200	WIF1	TRUE	reported	VYvadQ	2	1	TRUE	54219	NA	NA	0.0171292929189343	54219	4.61513309678461e-05	25528	TRUE	8.95562946499655e-61
rs734186	A	G	A	G	-0.30416	0.0245	0.37472	0.3859	FALSE	FALSE	FALSE	9naZcp	0.0281	25862	10	33484829	outcome	TRUE	0.383270505925972	inferred	10	33484829	0.00621895	NRP1	1e-200	NRP1	TRUE	reported	W0PnT5	2	1	TRUE	54219	NA	NA	0.042255593880896	54219	2.93953233600286e-05	25862	TRUE	4.26285875118919e-159
rs2062309	G	T	G	T	0.237445	-0.0113	0.225097	0.237	FALSE	FALSE	FALSE	9naZcp	0.0343	25402	15	74470215	outcome	TRUE	0.74181855504064	inferred	15	74470215	0.00692488	ISLR2	1e-200	ISLR2	TRUE	reported	w2kH0S	2	1	TRUE	54219	NA	NA	0.0212250593069328	54219	4.27300178772804e-06	25402	TRUE	1.04661938242223e-80
rs17658212	T	C	T	C	-0.654935	-0.0297	0.0570086	0.0647	FALSE	FALSE	FALSE	9naZcp	0.0686	23492	15	41145919	outcome	TRUE	0.665055012981435	inferred	15	41145919	0.0134982	SPINT1	1e-200	SPINT1	TRUE	reported	W3x4zf	2	1	TRUE	54219	NA	NA	0.0416149364767649	54219	7.97954604208691e-06	23492	TRUE	1.88002607336377e-150
rs924204	G	A	G	A	-0.123112	0.0494	0.575187	0.5721	FALSE	FALSE	FALSE	9naZcp	0.0287	25528	1	16513926	outcome	TRUE	0.0852046782834691	inferred	1	16513926	0.00602213	EPHA2	6.8912816483806e-93	EPHA2	TRUE	reported	w67dPC	2	1	TRUE	54219	NA	NA	0.00764944898515841	54219	0.000116053150646207	25528	TRUE	3.97994093302955e-24
rs1134516	A	G	A	G	-0.593159	0.044	0.15769	0.1666	FALSE	FALSE	FALSE	9naZcp	0.0377	25402	2	24342532	outcome	TRUE	0.243166453361206	inferred	2	24342532	0.00844389	TP53I3	1e-200	TP53I3	TRUE	reported	W7eA4c	2	1	TRUE	54219	NA	NA	0.083423842140304	54219	5.36247951746105e-05	25402	TRUE	0
rs17855739	T	C	T	C	-1.11528	-0.0065	0.0511506	0.0781	FALSE	FALSE	FALSE	9naZcp	0.0706	23458	19	5831840	outcome	TRUE	0.926644021741604	inferred	19	5831840	0.013289	FUT3,FUT5	1e-200	FUT3_FUT5	TRUE	reported	wa7ryH	2	1	TRUE	54219	NA	NA	0.114974967903803	54219	3.61379240886631e-07	23458	TRUE	0
rs727428	C	T	C	T	0.272343	0.0104	0.554068	0.5611	FALSE	FALSE	FALSE	9naZcp	0.0289	25528	17	7537792	outcome	TRUE	0.71895064080824	inferred	17	7537792	0.00560308	SHBG	1e-200	SHBG	TRUE	reported	WAoD2J	2	1	TRUE	54219	NA	NA	0.0417560483093791	54219	5.07324720638777e-06	25528	TRUE	1.22161063835562e-160
rs6735267	T	C	T	C	0.206384	-0.0027	0.268893	0.2918	FALSE	FALSE	FALSE	9naZcp	0.0311	25528	2	213403863	outcome	TRUE	0.930817196961785	inferred	2	213403863	0.0067555	ERBB4	1e-200	ERBB4	TRUE	reported	wBeFT5	2	1	TRUE	54219	NA	NA	0.0169234502011873	54219	2.95273081983371e-07	25528	TRUE	4.96525698869536e-66
rs2741189	C	G	C	G	0.0856413	0.0214	0.219048	0.2212	FALSE	TRUE	FALSE	9naZcp	0.0341	25528	18	707511	outcome	TRUE	0.530288299116123	inferred	18	707511	0.0073653	YES1	2.98126100817224e-31	YES1	TRUE	reported	wC0ATM	2	1	TRUE	54219	NA	NA	0.00248753082024905	54219	1.5428699594413e-05	25528	TRUE	1.37504570739822e-09
rs2733910	T	C	T	C	-0.412489	-0.0077	0.255128	0.2674	FALSE	FALSE	FALSE	9naZcp	0.0317	25402	16	21285281	outcome	TRUE	0.808081154897341	inferred	16	21285281	0.00720371	CRYM	1e-200	CRYM	TRUE	reported	Wc3VQx	2	1	TRUE	54219	NA	NA	0.0570264490378872	54219	2.32288762580872e-06	25402	TRUE	3.02827937015371e-222
rs1133763	C	A	C	A	-1.06584	0.034	0.158406	0.1688	FALSE	FALSE	FALSE	9naZcp	0.0373	25533	17	32647831	outcome	TRUE	0.362017160359276	inferred	17	32647831	0.00831238	CCL8	1e-200	CCL8	TRUE	reported	wClFQN	2	1	TRUE	54219	NA	NA	0.232686262094337	54219	3.2543046845165e-05	25533	TRUE	0
rs4591185	A	T	A	T	-0.669852	-0.0668	0.639321	0.6509	FALSE	TRUE	FALSE	9naZcp	0.03	25402	17	48909434	outcome	TRUE	0.0259695597826345	inferred	17	48909434	0.00644271	WFIKKN2	1e-200	WFIKKN2	TRUE	reported	WcyhzJ	2	1	TRUE	54219	NA	NA	0.166236997747724	54219	0.00019516050511757	25402	TRUE	0
rs12741781	G	T	G	T	0.0652587	-0.0018	0.330313	0.3268	FALSE	FALSE	FALSE	9naZcp	0.0293	25861	1	243428152	outcome	TRUE	0.951014015721803	inferred	1	243428152	0.00652897	CEP170	1.5988215745081e-23	CEP170	TRUE	reported	WcyOEw	2	1	TRUE	54219	NA	NA	0.00183929958917652	54219	1.45947943526245e-07	25861	TRUE	1.82715483706134e-08
rs1044261	T	C	T	C	-0.605073	0.1011	0.0745185	0.0739	FALSE	FALSE	FALSE	9naZcp	0.0538	24298	10	1065710	outcome	TRUE	0.0602196252376939	inferred	10	1065710	0.0116519	IDI2	1e-200	IDI2	TRUE	reported	wDRqbU	2	1	TRUE	54219	NA	NA	0.0473811646505714	54219	0.000145324843043988	24298	TRUE	1.25440343639568e-161
rs3212298	T	C	T	C	-0.555479	0.1094	0.0449398	0.0538	FALSE	FALSE	FALSE	9naZcp	0.0656	23036	7	131193739	outcome	TRUE	0.0953786864080461	inferred	7	131193739	0.0143887	PODXL	1e-200	PODXL	TRUE	reported	WF73vA	2	1	TRUE	54219	NA	NA	0.0267534361960543	54219	0.00012072721116529	23036	TRUE	1.97427583241966e-85
rs11808092	A	C	A	C	-0.145603	-0.0151	0.246179	0.2607	FALSE	FALSE	FALSE	9naZcp	0.0316	25528	1	93073228	outcome	TRUE	0.632758322368377	inferred	1	93073228	0.00714088	EVI5	2.05021780120201e-92	EVI5	TRUE	reported	WFS4je	2	1	TRUE	54219	NA	NA	0.00760998984776828	54219	8.94526229463384e-06	25528	TRUE	9.23537543737758e-29
rs2302361	A	T	A	T	-0.370779	0.0302	0.286709	0.2879	FALSE	TRUE	FALSE	9naZcp	0.0303	25528	11	62158051	outcome	TRUE	0.318910309944884	inferred	11	62158051	0.00665742	ASRGL1	1e-200	ASRGL1	TRUE	reported	WgCWhg	2	1	TRUE	54219	NA	NA	0.0541154169362235	54219	3.89160688118534e-05	25528	TRUE	6.37198810825256e-203
rs9989475	G	A	G	A	0.200769	0.0754	0.181141	0.194	FALSE	FALSE	FALSE	9naZcp	0.0392	21434	17	78971176	outcome	TRUE	0.0544211274167226	inferred	17	78971176	0.00797111	CHMP6	5.5462571295791e-140	CHMP6	TRUE	reported	WhXNrI	2	1	TRUE	54219	NA	NA	0.0115655975643525	54219	0.000172596860912307	21434	TRUE	6.92061839136608e-32
rs7153193	A	C	A	C	-0.303414	0.0159	0.253706	0.2604	FALSE	FALSE	FALSE	9naZcp	0.0318	25402	14	92536694	outcome	TRUE	0.617075077451974	inferred	14	92536694	0.0068448	ATXN3	1e-200	ATXN3	TRUE	reported	WI73WU	2	1	TRUE	54219	NA	NA	0.0349746164167492	54219	9.84242281079911e-06	25402	TRUE	2.6907309767429e-132
rs11680831	C	T	C	T	-0.219489	0.043	0.359344	0.3601	FALSE	FALSE	FALSE	9naZcp	0.0293	25528	2	71292522	outcome	TRUE	0.14221921593527	inferred	2	71292522	0.00645875	NAGK	1e-200	NAGK	TRUE	reported	wiqe57	2	1	TRUE	54219	NA	NA	0.0208564060975122	54219	8.43688759586308e-05	25528	TRUE	4.8936502634744e-72
rs2455069	G	A	G	A	1.17569	-0.0396	0.421829	0.4319	FALSE	FALSE	FALSE	9naZcp	0.0281	25528	19	51728641	outcome	TRUE	0.158760468841125	inferred	19	51728641	0.00628534	CD33	1e-200	CD33	TRUE	reported	wivqAA	2	1	TRUE	54219	NA	NA	0.392225096031496	54219	7.77967006771277e-05	25528	TRUE	0
rs3760047	A	G	A	G	0.449638	0.0587	0.80372	0.7996	FALSE	FALSE	FALSE	9naZcp	0.0366	25402	16	281299	outcome	TRUE	0.108752602209314	inferred	16	281299	0.00752306	HBQ1	1e-200	HBQ1	TRUE	reported	wjUvBB	2	1	TRUE	54219	NA	NA	0.0618144781639514	54219	0.0001012596300485	25402	TRUE	1.00585946631245e-225
rs2329370	T	A	T	A	1.36037	-0.1706	0.979599	0.9383	FALSE	TRUE	FALSE	9naZcp	0.1172	15138	7	50614646	outcome	TRUE	0.145494543145	inferred	7	50614646	0.0221337	DDC	1e-200	DDC	TRUE	reported	WMsz6z	2	1	TRUE	54219	NA	NA	0.065135708579764	54219	0.000139968696895999	15138	TRUE	9.40335326007864e-162
rs2279112	A	G	A	G	-0.26405	0.006	0.271667	0.2753	FALSE	FALSE	FALSE	9naZcp	0.0316	25528	8	120429024	outcome	TRUE	0.849408323108071	inferred	8	120429024	0.00640919	CCN3	1e-200	CCN3	TRUE	reported	WnT9Na	2	1	TRUE	54219	NA	NA	0.0303558873665565	54219	1.4123585300878e-06	25528	TRUE	2.2099239637325e-117
rs4549181	T	C	T	C	-0.570915	-0.001	0.307582	0.303	FALSE	FALSE	FALSE	9naZcp	0.0311	25528	20	23728873	outcome	TRUE	0.974348968067605	inferred	20	23728873	0.00687166	CST1	1e-200	CST1	TRUE	reported	WnZH3R	2	1	TRUE	54219	NA	NA	0.112937534215708	54219	4.05038624430571e-08	25528	TRUE	0
rs921939	A	G	A	G	-0.0441278	-0.0189	0.409899	0.403	FALSE	FALSE	FALSE	9naZcp	0.0284	25528	19	17314483	outcome	TRUE	0.505735246324823	inferred	19	17314483	0.00626459	MYO9B	1.86809948192775e-12	MYO9B	TRUE	reported	woMNcQ	2	1	TRUE	54219	NA	NA	0.000914337411962627	54219	1.73498861113133e-05	25528	TRUE	0.000590514446614289
rs7911226	G	A	G	A	-0.260142	0.0061	0.30635	0.3028	FALSE	FALSE	FALSE	9naZcp	0.0302	25402	10	90768965	outcome	TRUE	0.83992707877814	inferred	10	90768965	0.00607604	FAS	1e-200	FAS	TRUE	reported	WOXgUQ	2	1	TRUE	54219	NA	NA	0.0327041992836542	54219	1.60624345076734e-06	25402	TRUE	4.78728678585783e-126
rs7764128	A	G	A	G	-0.148309	0.0191	0.119942	0.1336	FALSE	FALSE	FALSE	9naZcp	0.0438	24920	6	7882205	outcome	TRUE	0.66278372294114	inferred	6	7882205	0.00953951	TXNDC5	1.67301563639865e-54	TXNDC5	TRUE	reported	WpuDMc	2	1	TRUE	54219	NA	NA	0.00443828902482625	54219	7.63136134211189e-06	24920	TRUE	6.4657305426309e-17
rs161651	T	C	T	C	-0.614189	-0.0088	0.305651	0.311	FALSE	FALSE	FALSE	9naZcp	0.0304	25402	5	55205595	outcome	TRUE	0.772218915230022	inferred	5	55205595	0.00669448	IL31RA	1e-200	IL31RA	TRUE	reported	WPvKW0	2	1	TRUE	54219	NA	NA	0.134387374824117	54219	3.29900540985085e-06	25402	TRUE	0
rs7537908	G	A	G	A	-0.299014	0.0156	0.202687	0.213	FALSE	FALSE	FALSE	9naZcp	0.0351	25528	1	78518939	outcome	TRUE	0.65672128656377	inferred	1	78518939	0.00726868	GIPC2	1e-200	GIPC2	TRUE	reported	wqPqyj	2	1	TRUE	54219	NA	NA	0.0302683017553456	54219	7.73835836531049e-06	25528	TRUE	5.99112180445906e-115
rs9457699	G	T	G	T	0.1569	-0.029	0.300594	0.3081	FALSE	FALSE	FALSE	9naZcp	0.0309	25528	6	160071652	outcome	TRUE	0.34798169877374	inferred	6	160071652	0.00644391	SOD2	6.01173737483273e-131	SOD2	TRUE	reported	WrKVzn	2	1	TRUE	54219	NA	NA	0.0108165389456073	54219	3.45049407887298e-05	25528	TRUE	1.65641258997832e-38
rs4891780	T	C	T	C	-0.259478	0.0247	0.469716	0.4756	FALSE	FALSE	FALSE	9naZcp	0.0277	25658	18	67524383	outcome	TRUE	0.372555495530892	inferred	18	67524383	0.00619285	CD226	1e-200	CD226	TRUE	reported	wsBoyB	2	1	TRUE	54219	NA	NA	0.0313649541443383	54219	3.09907411177156e-05	25658	TRUE	6.49164090172333e-116
rs40468	G	A	G	A	-0.125441	-0.0282	0.3523	0.3573	FALSE	FALSE	FALSE	9naZcp	0.0291	25528	5	4982814	outcome	TRUE	0.33250918454462	inferred	5	4982814	0.00601961	ADAMTS16	1.92796879330571e-96	ADAMTS16	TRUE	reported	wsGfGf	2	1	TRUE	54219	NA	NA	0.00794588335964818	54219	3.6788619942538e-05	25528	TRUE	5.03202116590506e-28
rs56007204	T	C	T	C	-0.781652	5e-04	0.203517	0.2148	FALSE	FALSE	FALSE	9naZcp	0.0366	24980	10	99625319	outcome	TRUE	0.989100276728072	inferred	10	99625319	0.00683691	CRTAC1	1e-200	CRTAC1	TRUE	reported	Wt7sZy	2	1	TRUE	54219	NA	NA	0.194253951633804	54219	7.47171285798156e-09	24980	TRUE	0
rs2239785	A	G	A	G	-0.306075	-0.0177	0.797158	0.7902	FALSE	FALSE	FALSE	9naZcp	0.0349	25862	22	36661330	outcome	TRUE	0.6120402266424	inferred	22	36661330	0.00684398	APOL1	1e-200	APOL1	TRUE	reported	wTTv5D	2	1	TRUE	54219	NA	NA	0.0355770794106444	54219	9.94632941408873e-06	25862	TRUE	3.08169209929644e-136
rs6503726	C	T	C	T	-0.10326	0.0372	0.35936	0.3679	FALSE	FALSE	FALSE	9naZcp	0.0298	25528	17	41284742	outcome	TRUE	0.211913106628687	inferred	17	41284742	0.00648518	TMEM106A	4.43098214489302e-57	TMEM106A	TRUE	reported	wu63PW	2	1	TRUE	54219	NA	NA	0.00465434544894323	54219	6.1044153361758e-05	25528	TRUE	1.55980185677044e-15
rs8078118	A	C	A	C	0.732344	-0.0091	0.419145	0.4222	FALSE	FALSE	FALSE	9naZcp	0.0288	25862	17	4690038	outcome	TRUE	0.752023592279266	inferred	17	4690038	0.00614923	VMO1	1e-200	VMO1	TRUE	reported	WVGBze	2	1	TRUE	54219	NA	NA	0.207361626882696	54219	3.86071383481758e-06	25862	TRUE	0
rs1329123	C	T	C	T	0.126321	-0.0128	0.779962	0.7619	FALSE	FALSE	FALSE	9naZcp	0.033	25658	1	89548920	outcome	TRUE	0.698105736426021	inferred	1	89548920	0.0076141	GBP2	8.17146641346755e-62	GBP2	TRUE	reported	WwfbYo	2	1	TRUE	54219	NA	NA	0.00505102228396271	54219	5.86408917346316e-06	25658	TRUE	1.13653441079879e-19
rs60087251	C	A	C	A	-0.515256	-0.0742	0.0648466	0.0721000000000001	FALSE	FALSE	FALSE	9naZcp	0.0584	23914	8	86202523	outcome	TRUE	0.203889515766997	inferred	8	86202523	0.0124904	CA13	1e-200	CA13	TRUE	reported	WYuB6L	2	1	TRUE	54219	NA	NA	0.0304323884268956	54219	6.75051483790317e-05	23914	TRUE	6.74111446400789e-104
rs10817342	T	C	T	C	0.588142	-0.0319	0.386549	0.3881	FALSE	FALSE	FALSE	9naZcp	0.0291	25528	9	115199507	outcome	TRUE	0.272982539272287	inferred	9	115199507	0.00632748	HSDL2	1e-200	HSDL2	TRUE	reported	wZLcA4	2	1	TRUE	54219	NA	NA	0.137451877685792	54219	4.70752004832755e-05	25528	TRUE	0
rs11581248	T	C	T	C	-0.931688	-0.0808	0.128275	0.131	FALSE	FALSE	FALSE	9naZcp	0.0468	24498	1	160720074	outcome	TRUE	0.0842582674795722	inferred	1	160720074	0.00922738	SLAMF7	1e-200	SLAMF7	TRUE	reported	WZN0Gq	2	1	TRUE	54219	NA	NA	0.158277028569315	54219	0.000121669857185637	24498	TRUE	0
rs2227674	G	A	G	A	-0.10871	0.0571	0.210242	0.2192	FALSE	FALSE	FALSE	9naZcp	0.0359	25402	7	100776208	outcome	TRUE	0.11171555829311	inferred	7	100776208	0.00744994	SERPINE1	3.15355202455074e-48	SERPINE1	TRUE	reported	wzO72r	2	1	TRUE	54219	NA	NA	0.00391197147096272	54219	9.95878485348402e-05	25402	TRUE	4.39174977034998e-12
rs2270363	G	A	G	A	-0.111728	-0.0101	0.735316	0.7366	FALSE	FALSE	FALSE	9naZcp	0.0321	25528	16	4526292	outcome	TRUE	0.753033680187715	inferred	16	4526292	0.00699878	HMOX2	2.27719383822686e-57	HMOX2	TRUE	reported	WZPvec	2	1	TRUE	54219	NA	NA	0.00467850679554259	54219	3.87836102236421e-06	25528	TRUE	1.8615790390162e-18
rs28563976	C	A	C	A	-0.309939	0.0146	0.14311	0.1541	FALSE	FALSE	FALSE	9naZcp	0.0405	24980	4	77097373	outcome	TRUE	0.718477871978191	inferred	4	77097373	0.00817181	SCARB2	1e-200	SCARB2	TRUE	reported	wzRl4a	2	1	TRUE	54219	NA	NA	0.0258468539316043	54219	5.20278338093308e-06	24980	TRUE	4.46223779634052e-97
rs2341218	G	A	G	A	-0.0858988	-0.0196	0.307253	0.3108	FALSE	FALSE	FALSE	9naZcp	0.0301	25528	4	157112728	outcome	TRUE	0.514941407043905	inferred	4	157112728	0.00672994	PDGFC	2.61577268271911e-37	PDGFC	TRUE	reported	WZwqIw	2	1	TRUE	54219	NA	NA	0.00299580342036236	54219	1.66107473484565e-05	25528	TRUE	2.37718006245356e-11
rs12416873	A	G	A	G	-0.274013	0.0534	0.218363	0.2156	FALSE	FALSE	FALSE	9naZcp	0.0371	20934	11	1081577	outcome	TRUE	0.150050505306974	inferred	11	1081577	0.00614522	MUC2	1e-200	MUC2	TRUE	reported	wZZCCk	2	1	TRUE	54219	NA	NA	0.0353745321949653	54219	9.89648536461144e-05	20934	TRUE	6.91580039646279e-109
rs9643300	T	C	T	C	-0.227268	0.0064	0.569343	0.5585	FALSE	FALSE	FALSE	9naZcp	0.0281	25528	8	134503148	outcome	TRUE	0.819834374157864	inferred	8	134503148	0.00600406	ST3GAL1	1e-200	ST3GAL1	TRUE	reported	x1EUSS	2	1	TRUE	54219	NA	NA	0.0257467787145185	54219	2.03218696188318e-06	25528	TRUE	3.82142585679368e-99
rs890793	T	C	T	C	0.374248	0.03	0.380409	0.3773	FALSE	FALSE	FALSE	9naZcp	0.0291	25528	5	153573938	outcome	TRUE	0.302574662380089	inferred	5	153573938	0.00620058	GALNT10	1e-200	GALNT10	TRUE	reported	X3qLg6	2	1	TRUE	54219	NA	NA	0.0629616673471449	54219	4.16347234659555e-05	25528	TRUE	9.13159831317648e-238
rs10960751	C	T	C	T	-0.0766804	-0.0065	0.600104	0.6254	FALSE	FALSE	FALSE	9naZcp	0.0284	25732	9	12675264	outcome	TRUE	0.818967440368352	inferred	9	12675264	0.00647093	TYRP1	2.15278173472436e-32	TYRP1	TRUE	reported	x4xcme	2	1	TRUE	54219	NA	NA	0.00258330975507762	54219	2.03586681249448e-06	25732	TRUE	6.52860726298649e-11
rs6136	G	T	G	T	-0.413289	-0.0122	0.107715	0.1098	FALSE	FALSE	FALSE	9naZcp	0.0496	22938	1	169563951	outcome	TRUE	0.805707203689869	inferred	1	169563951	0.00979465	SELP	1e-200	SELP	TRUE	reported	x5CZAg	2	1	TRUE	54219	NA	NA	0.0317952026015563	54219	2.6377733906177e-06	22938	TRUE	7.79462001449299e-114
rs1937682	T	A	T	A	-0.21418	0.0165	0.236735	0.2522	FALSE	TRUE	FALSE	9naZcp	0.0323	25528	10	53678982	outcome	TRUE	0.609465959387278	inferred	10	53678982	0.00722598	PRKG1	4.51855944374924e-193	PRKG1	TRUE	reported	x68ofn	2	1	TRUE	54219	NA	NA	0.0159458557026424	54219	1.02229359328072e-05	25528	TRUE	9.34523930235672e-60
rs11570136	A	T	A	T	-0.138387	0.0439	0.325024	0.3322	FALSE	TRUE	FALSE	9naZcp	0.0298	25402	16	12058832	outcome	TRUE	0.140709417742247	inferred	16	12058832	0.00643638	TNFRSF17	1.53461698279932e-102	TNFRSF17	TRUE	reported	x6rErR	2	1	TRUE	54219	NA	NA	0.00845443190767787	54219	8.54330067000226e-05	25402	TRUE	1.01961922904177e-27
rs17718987	C	G	C	G	0.465194	3e-04	0.310536	0.3152	FALSE	TRUE	FALSE	9naZcp	0.0309	25528	2	71060936	outcome	TRUE	0.992253669647883	inferred	2	71060936	0.00661296	CD207	1e-200	CD207	TRUE	reported	x8Tab1	2	1	TRUE	54219	NA	NA	0.0836387706650672	54219	3.69268943686061e-09	25528	TRUE	0
rs784487	A	G	A	G	0.0548438	-0.0274	0.337612	0.3463	FALSE	FALSE	FALSE	9naZcp	0.0291	25528	12	95862362	outcome	TRUE	0.346407326049986	inferred	12	95862362	0.00639927	METAP2	1.03204824580122e-17	METAP2	TRUE	reported	xaJXSR	2	1	TRUE	54219	NA	NA	0.00135291578303852	54219	3.47310008807461e-05	25528	TRUE	4.67426136367051e-05
rs6445607	T	G	T	G	-0.79784	0.0137	0.630123	0.6288	FALSE	FALSE	FALSE	9naZcp	0.0286	25528	3	53877149	outcome	TRUE	0.631923704125434	inferred	3	53877149	0.00628658	IL17RB	1e-200	IL17RB	TRUE	reported	XaMIWi	2	1	TRUE	54219	NA	NA	0.229035018035095	54219	8.98922806801189e-06	25528	TRUE	0
rs3003599	G	A	G	A	0.31284	-0.0321	0.806492	0.7851	FALSE	FALSE	FALSE	9naZcp	0.0346	25402	9	130979181	outcome	TRUE	0.353539514988539	inferred	9	130979181	0.00775403	DNM1	1e-200	DNM1	TRUE	reported	xBKpCD	2	1	TRUE	54219	NA	NA	0.0291478948529157	54219	3.38851516963125e-05	25402	TRUE	2.10054982469993e-106
rs3846167	C	T	C	T	-0.210997	0.0159	0.259638	0.2709	FALSE	FALSE	FALSE	9naZcp	0.0316	25528	3	9996426	outcome	TRUE	0.614848581540629	inferred	3	9996426	0.00690239	PRRT3	1e-200	PRRT3	TRUE	reported	XD3Gtk	2	1	TRUE	54219	NA	NA	0.0169432484669164	54219	9.91820341400506e-06	25528	TRUE	1.45640339664753e-63
rs11957633	C	T	C	T	0.0602913	0.0194	0.323428	0.3335	FALSE	FALSE	FALSE	9naZcp	0.0296	25528	5	138364394	outcome	TRUE	0.512206772194767	inferred	5	138364394	0.00668743	SIL1	1.95749201878675e-19	SIL1	TRUE	reported	xeif6I	2	1	TRUE	54219	NA	NA	0.00149694110797234	54219	1.6827901625965e-05	25528	TRUE	5.13832233595865e-06
rs13009	T	C	T	C	-0.782673	-0.0185	0.0870081	0.1084	FALSE	FALSE	FALSE	9naZcp	0.0549	21020	2	183699364	outcome	TRUE	0.7361347506533	inferred	2	183699364	0.0105689	FRZB	1e-200	FRZB	TRUE	reported	XEJ9kb	2	1	TRUE	54219	NA	NA	0.091858464821003	54219	5.40262761198886e-06	21020	TRUE	0
rs55799523	A	C	A	C	0.53017	-0.0407	0.274652	0.2801	FALSE	FALSE	FALSE	9naZcp	0.0488	11098	19	55999545	outcome	TRUE	0.404271746033519	inferred	19	55999545	0.00673594	SSC5D	1e-200	SSC5D	TRUE	reported	XFUL23	2	1	TRUE	54219	NA	NA	0.102544276871942	54219	6.26838268479734e-05	11098	TRUE	3.05724221158466e-212
rs7810134	A	G	A	G	0.871103	0.0378	0.246277	0.2531	FALSE	FALSE	FALSE	9naZcp	0.0325	25528	7	7542265	outcome	TRUE	0.244798294083329	inferred	7	7542265	0.00733394	COL28A1	1e-200	COL28A1	TRUE	reported	xGBx3j	2	1	TRUE	54219	NA	NA	0.206483288415391	54219	5.29920960607178e-05	25528	TRUE	0
rs610060	A	G	A	G	-0.0636652	-0.0105	0.502187	0.4897	FALSE	FALSE	FALSE	9naZcp	0.0281	25528	3	52273421	outcome	TRUE	0.708653210548123	inferred	3	52273421	0.00610138	TWF2	1.72424906834164e-25	TWF2	TRUE	reported	xgdzhS	2	1	TRUE	54219	NA	NA	0.00200420110526821	54219	5.46991802556593e-06	25528	TRUE	2.22593590699891e-08
rs2235256	G	A	G	A	-0.365358	0.0316	0.450999	0.4386	FALSE	FALSE	FALSE	9naZcp	0.0286	25528	1	175569047	outcome	TRUE	0.26920504377083	inferred	1	175569047	0.00603874	TNR	1e-200	TNR	TRUE	reported	XgTWSG	2	1	TRUE	54219	NA	NA	0.0632462168198776	54219	4.78231924544918e-05	25528	TRUE	4.9379794863004e-238
rs55998424	C	T	C	T	0.507389	-0.0035	0.0398764	0.0847	FALSE	FALSE	FALSE	9naZcp	0.0896	17582	10	135173022	outcome	TRUE	0.968840558800758	inferred	10	135173022	0.0157243	FUOM	1e-200	FUOM	TRUE	reported	xGUt7Q	2	1	TRUE	54219	NA	NA	0.0188426776947986	54219	8.67962897502487e-08	17582	TRUE	8.4298724838495e-57
rs3827905	A	G	A	G	-0.163053	-0.051	0.657883	0.6622	FALSE	FALSE	FALSE	9naZcp	0.0296	25528	14	21238318	outcome	TRUE	0.0848934126536926	inferred	14	21238318	0.00427728	EDDM3B	1e-200	EDDM3B	TRUE	reported	xHIMBV	2	1	TRUE	54219	NA	NA	0.02610354714233	54219	0.000116284990119996	25528	TRUE	1.95364837970446e-89
rs2319713	G	A	G	A	0.0456899	-0.0202	0.594999	0.5882	FALSE	FALSE	FALSE	9naZcp	0.028	25528	4	169081189	outcome	TRUE	0.470645873025353	inferred	4	169081189	0.00624513	ANXA10	2.55328915153389e-13	ANXA10	TRUE	reported	XHlzk9	2	1	TRUE	54219	NA	NA	0.000986264554176362	54219	2.038895918093e-05	25528	TRUE	0.000394592560153352
rs36518	A	G	A	G	0.649675	-0.0257	0.137674	0.1335	FALSE	FALSE	FALSE	9naZcp	0.0438	24920	19	51942903	outcome	TRUE	0.557366254274854	inferred	19	51942903	0.00857945	SIGLEC8	1e-200	SIGLEC8	TRUE	reported	XiWCJc	2	1	TRUE	54219	NA	NA	0.0956479087933706	54219	1.38165255247331e-05	24920	TRUE	0
rs1049742	T	C	T	C	0.50754	-0.0918	0.0784498	0.083	FALSE	FALSE	FALSE	9naZcp	0.0534	24720	7	150554553	outcome	TRUE	0.0855959602553474	inferred	7	150554553	0.011632	AOC1	1e-200	AOC1	TRUE	reported	xiYhMe	2	1	TRUE	54219	NA	NA	0.0339240391864598	54219	0.000119546701826304	24720	TRUE	1.42948126506462e-115
rs4880140	C	G	C	G	0.652134	-0.0053	0.774479	0.7668	FALSE	TRUE	FALSE	9naZcp	0.0388	21460	9	139658576	outcome	TRUE	0.891348606347291	inferred	9	139658576	0.00723773	LCN15	1e-200	LCN15	TRUE	reported	xjdPWG	2	1	TRUE	54219	NA	NA	0.130236998152017	54219	8.69558229107934e-07	21460	TRUE	0
rs12917707	T	G	T	G	-0.950875	0.0134	0.173039	0.1849	FALSE	FALSE	FALSE	9naZcp	0.0373	25402	16	20367690	outcome	TRUE	0.719408576499116	inferred	16	20367690	0.00770041	UMOD	1e-200	UMOD	TRUE	reported	XjUj7H	2	1	TRUE	54219	NA	NA	0.219508702190614	54219	5.08107973100486e-06	25402	TRUE	0
rs11214489	T	C	T	C	-0.332299	-0.035	0.187297	0.1959	FALSE	FALSE	FALSE	9naZcp	0.036	25528	11	112975934	outcome	TRUE	0.330940007555671	inferred	11	112975934	0.00745875	NCAM1	1e-200	NCAM1	TRUE	reported	XKMf9j	2	1	TRUE	54219	NA	NA	0.0353163178117593	54219	3.70281693082664e-05	25528	TRUE	6.16535946677601e-130
rs2907374	T	C	T	C	-0.231143	0.0258	0.66447	0.6483	FALSE	FALSE	FALSE	9naZcp	0.0293	25528	17	66520427	outcome	TRUE	0.378563556502278	inferred	17	66520427	0.00626552	FAM20A	1e-200	FAM20A	TRUE	reported	XKXnuh	2	1	TRUE	54219	NA	NA	0.0244875086255	54219	3.0374435445572e-05	25528	TRUE	1.66791982365916e-89
rs79462675	A	C	A	C	-0.943899	0.066	0.128514	0.1341	FALSE	FALSE	FALSE	9naZcp	0.0414	24701	20	1597175	outcome	TRUE	0.110890597528893	inferred	20	1597175	0.00898164	SIRPB1	1e-200	SIRPB1	TRUE	reported	xlHZwY	2	1	TRUE	54219	NA	NA	0.169232503122951	54219	0.000102887622762684	24701	TRUE	0
rs28735437	C	G	C	G	0.250759	0.0229	0.145112	0.1475	FALSE	TRUE	FALSE	9naZcp	0.0403	24920	15	88514855	outcome	TRUE	0.569873227001721	inferred	15	88514855	0.00848236	NTRK3	4.53941616650214e-192	NTRK3	TRUE	reported	xlrVzm	2	1	TRUE	54219	NA	NA	0.0158635180135558	54219	1.29581219623959e-05	24920	TRUE	3.89234468859746e-58
rs869487	G	C	G	C	-0.161179	0.04	0.217733	0.2248	FALSE	TRUE	FALSE	9naZcp	0.0332	25528	9	35615896	outcome	TRUE	0.228273076486144	inferred	9	35615896	0.00736279	CD72	3.16227766016838e-106	CD72	TRUE	reported	XNaxJq	2	1	TRUE	54219	NA	NA	0.00876142600714392	54219	5.68638622387869e-05	25528	TRUE	5.65788303881147e-30
rs16956892	G	C	G	C	0.052498	-0.0297	0.278159	0.2882	FALSE	TRUE	FALSE	9naZcp	0.0314	25528	17	46523919	outcome	TRUE	0.344220062736254	inferred	17	46523919	0.00679904	SKAP1	1.15053543786717e-14	SKAP1	TRUE	reported	XndpPU	2	1	TRUE	54219	NA	NA	0.00109844301545643	54219	3.50473847622936e-05	25528	TRUE	0.000333468651648806
rs28362855	T	G	T	G	-0.528749	-0.0292	0.041761	0.0423	FALSE	FALSE	FALSE	9naZcp	0.0776	23036	6	44234621	outcome	TRUE	0.706702309034834	inferred	6	44234621	0.0153734	NFKBIE	1e-200	NFKBIE	TRUE	reported	XPpjZT	2	1	TRUE	54219	NA	NA	0.0213525645270381	54219	6.14709929244765e-06	23036	TRUE	1.37513075882571e-75
rs35770435	T	C	T	C	0.345349	-0.0257	0.177024	0.1855	FALSE	FALSE	FALSE	9naZcp	0.0371	25402	20	43788804	outcome	TRUE	0.488483796537975	inferred	20	43788804	0.00759896	PI3	1e-200	PI3	TRUE	reported	XpscoX	2	1	TRUE	54219	NA	NA	0.0366974034556832	54219	1.88919377582007e-05	25402	TRUE	2.93732311608342e-137
rs2296528	C	G	C	G	0.0754471	0.0398	0.637566	0.6256	FALSE	TRUE	FALSE	9naZcp	0.0298	25072	20	57274151	outcome	TRUE	0.181689707583313	inferred	20	57274151	0.00633023	GNAS	9.47545339764656e-33	GNAS	TRUE	reported	xQmgcK	2	1	TRUE	54219	NA	NA	0.00261320964170551	54219	7.11456551194274e-05	25072	TRUE	2.21259622275363e-08
rs34772505	T	C	T	C	0.384006	0.049	0.407245	0.4239	FALSE	FALSE	FALSE	9naZcp	0.0282	25528	15	64276772	outcome	TRUE	0.0822833207313141	inferred	15	64276772	0.00637712	DAPK2	1e-200	DAPK2	TRUE	reported	XqrEHz	2	1	TRUE	54219	NA	NA	0.062686798794326	54219	0.000118265974101385	25528	TRUE	2.03617793999974e-228
rs1034086	C	A	C	A	-0.0422395	0.0268	0.565873	0.5588	FALSE	FALSE	FALSE	9naZcp	0.028	25528	10	28934523	outcome	TRUE	0.338495154510859	inferred	10	28934523	0.00625476	BAMBI	1.44643859010688e-11	BAMBI	TRUE	reported	xqyipb	2	1	TRUE	54219	NA	NA	0.000840457185868566	54219	3.5888489020181e-05	25528	TRUE	0.00243753219141967
rs205498	A	G	A	G	-0.0973897	0.074	0.736526	0.7262	FALSE	FALSE	FALSE	9naZcp	0.0327	21894	17	54978794	outcome	TRUE	0.0236358778021807	inferred	17	54978794	0.00679852	TRIM25	1.52475476765991e-46	TRIM25	TRUE	reported	Xrail2	2	1	TRUE	54219	NA	NA	0.00377069259312579	54219	0.000233873444949369	21894	TRUE	8.02209856823723e-09
rs4915946	G	C	G	C	-0.359255	-0.0254	0.179625	0.1828	FALSE	TRUE	FALSE	9naZcp	0.0373	25402	1	64609035	outcome	TRUE	0.495893543819372	inferred	1	64609035	0.00779893	ROR1	1e-200	ROR1	TRUE	reported	XrE1FN	2	1	TRUE	54219	NA	NA	0.0376640339064134	54219	1.82561049780661e-05	25402	TRUE	4.18663133401442e-141
rs6059134	A	T	A	T	-0.431683	-0.036	0.043347	0.0697	FALSE	TRUE	FALSE	9naZcp	0.0794	22724	20	31754236	outcome	TRUE	0.650260373760339	inferred	20	31754236	0.0144871	BPIFA2	4.17830366646631e-195	BPIFA2	TRUE	reported	xSEtfj	2	1	TRUE	54219	NA	NA	0.0161130112670841	54219	9.0471858541593e-06	22724	TRUE	5.12848199463769e-56
rs2302524	C	T	C	T	-0.168501	0.0877	0.166683	0.1807	FALSE	FALSE	FALSE	9naZcp	0.0371	25606	19	44156472	outcome	TRUE	0.0180846009146261	inferred	19	44156472	0.00777465	PLAUR	3.67282300498083e-104	PLAUR	TRUE	reported	xtgjHo	2	1	TRUE	54219	NA	NA	0.00858937094674991	54219	0.000218197000866763	25606	TRUE	6.42230779728689e-25
rs4804774	C	G	C	G	-0.418699	-0.0717	0.245024	0.259	FALSE	TRUE	FALSE	9naZcp	0.0393	22508	19	7772173	outcome	TRUE	0.0680874705584179	inferred	19	7772173	0.00612323	CD209	1e-200	CD209	TRUE	reported	XtgWmz	2	1	TRUE	54219	NA	NA	0.0793928786528284	54219	0.0001478736083954	22508	TRUE	3.46397417804065e-268
rs72642434	A	T	A	T	-0.221789	0.0171	0.141345	0.1667	FALSE	TRUE	FALSE	9naZcp	0.0398	25199	18	43572677	outcome	TRUE	0.667451539453096	inferred	18	43572677	0.00911299	PSTPIP2	7.83429642766222e-131	PSTPIP2	TRUE	reported	xTxZv3	2	1	TRUE	54219	NA	NA	0.0108069659842937	54219	7.32612052177194e-06	25199	TRUE	1.57171048118885e-40
rs10412463	C	G	C	G	-0.516813	-0.0445	0.0984897	0.1269	FALSE	TRUE	FALSE	9naZcp	0.0497	24720	19	43021011	outcome	TRUE	0.370588138554632	inferred	19	43021011	0.0103666	CEACAM1	1e-200	CEACAM1	TRUE	reported	xU2QBy	2	1	TRUE	54219	NA	NA	0.0438321554411138	54219	3.24324555191591e-05	24720	TRUE	6.29202123613444e-160
rs1105797	G	A	G	A	0.608491	0.0314	0.523306	0.5256	FALSE	FALSE	FALSE	9naZcp	0.0277	25859	9	133051139	outcome	TRUE	0.256973281273904	inferred	9	133051139	0.00615785	HMCN2	1e-200	HMCN2	TRUE	reported	XV1f4u	2	1	TRUE	54219	NA	NA	0.152614456535206	54219	4.96935520024144e-05	25859	TRUE	0
rs2673908	G	T	G	T	-0.565245	-0.0134	0.565825	0.5671	FALSE	FALSE	FALSE	9naZcp	0.0285	25528	19	51627766	outcome	TRUE	0.638229680513853	inferred	19	51627766	0.00546051	SIGLEC9	1e-200	SIGLEC9	TRUE	reported	XVk6Ea	2	1	TRUE	54219	NA	NA	0.16502350665941	54219	8.66030825702621e-06	25528	TRUE	0
rs2293968	A	G	A	G	-0.141105	-0.0328	0.691914	0.693	FALSE	FALSE	FALSE	9naZcp	0.0302	25862	9	131587240	outcome	TRUE	0.277437974980515	inferred	9	131587240	0.00675229	KYAT1	5.65718003477575e-97	KYAT1	TRUE	reported	xWHuMw	2	1	TRUE	54219	NA	NA	0.00799029970702203	54219	4.56126674979198e-05	25862	TRUE	5.5827995597313e-28
rs2544809	C	T	C	T	-0.0508892	-0.0135	0.553889	0.5538	FALSE	FALSE	FALSE	9naZcp	0.0289	24529	5	176885499	outcome	TRUE	0.640408282698936	inferred	5	176885499	0.00616496	DBN1	1.52405275379729e-16	DBN1	TRUE	reported	xyCy5h	2	1	TRUE	54219	NA	NA	0.00125519087442309	54219	8.89658959242671e-06	24529	TRUE	2.46199809159107e-05
rs1726867	G	A	G	A	-0.27901	0.052	0.6935	0.6808	FALSE	FALSE	FALSE	9naZcp	0.0311	25528	7	141660700	outcome	TRUE	0.094519249749358	inferred	7	141660700	0.00633665	CLEC5A	1e-200	CLEC5A	TRUE	reported	XYvSp4	2	1	TRUE	54219	NA	NA	0.0345243829847248	54219	0.000109510454628983	25528	TRUE	5.84571736473034e-121
rs5750281	T	C	T	C	-0.132063	0.021	0.0446797	0.0429	FALSE	FALSE	FALSE	9naZcp	0.0764	23036	22	22327787	outcome	TRUE	0.783416800042233	inferred	22	22327787	0.0148094	PPM1F	4.76979814119221e-19	PPM1F	TRUE	reported	xZmOMs	2	1	TRUE	54219	NA	NA	0.00146458768720904	54219	3.2800546924263e-06	23036	TRUE	3.52027201515359e-06
rs6672434	G	A	G	A	-0.865384	-0.0204	0.195171	0.2048	FALSE	FALSE	FALSE	9naZcp	0.0354	25402	1	159782684	outcome	TRUE	0.564431895351643	inferred	1	159782684	0.00763494	FCRL6	1e-200	FCRL6	TRUE	reported	y1Eedh	2	1	TRUE	54219	NA	NA	0.191564973660241	54219	1.30741786825833e-05	25402	TRUE	0
rs6050446	G	A	G	A	1.90821	-0.0704	0.96954	0.9619	FALSE	FALSE	FALSE	9naZcp	0.0873	22302	20	25195509	outcome	TRUE	0.420003795582617	inferred	20	25195509	0.018073	ENTPD6	1e-200	ENTPD6	TRUE	reported	y1xeWi	2	1	TRUE	54219	NA	NA	0.170548320033899	54219	2.9160791203068e-05	22302	TRUE	0
rs17050272	A	G	A	G	0.354843	-0.0022	0.397802	0.4115	FALSE	FALSE	FALSE	9naZcp	0.0307	21560	2	121306440	outcome	TRUE	0.942871504583908	inferred	2	121306440	0.00610678	INHBB	1e-200	INHBB	TRUE	reported	Y2f4hU	2	1	TRUE	54219	NA	NA	0.0586240161040362	54219	2.38210027720235e-07	21560	TRUE	6.85406598435819e-206
rs2868169	T	C	T	C	-1.37335	-0.1088	0.899267	0.9036	FALSE	FALSE	FALSE	9naZcp	0.0494	24498	7	75464349	outcome	TRUE	0.027635008696698	inferred	7	75464349	0.0100273	CCL24	1e-200	CCL24	TRUE	reported	y3HeQl	2	1	TRUE	54219	NA	NA	0.257050414462273	54219	0.000197980642404155	24498	TRUE	0
rs2387362	T	C	T	C	0.81885	0.0156	0.770935	0.7231	FALSE	FALSE	FALSE	9naZcp	0.04	16072	20	24899906	outcome	TRUE	0.696536546928035	inferred	20	24899906	0.0073381	CST7	1e-200	CST7	TRUE	reported	Y3L6Wn	2	1	TRUE	54219	NA	NA	0.186774282397416	54219	9.46475173685506e-06	16072	TRUE	0
rs4099470	T	C	T	C	0.857091	0.1106	0.0569315	0.0591	FALSE	FALSE	FALSE	9naZcp	0.0654	23492	11	65319986	outcome	TRUE	0.090811690491639	inferred	11	65319986	0.0129291	LTBP3	1e-200	LTBP3	TRUE	reported	y5FaBS	2	1	TRUE	54219	NA	NA	0.0749780012150884	54219	0.00012173595527152	23492	TRUE	1.03383376605442e-261
rs6976053	T	C	T	C	0.305918	0.0195	0.463753	0.4767	FALSE	FALSE	FALSE	9naZcp	0.0276	25862	7	100512119	outcome	TRUE	0.479863738481752	inferred	7	100512119	0.00592904	ACHE	1e-200	ACHE	TRUE	reported	Y5SlZH	2	1	TRUE	54219	NA	NA	0.0468045197507666	54219	1.93025263946058e-05	25862	TRUE	1.0291814074707e-178
rs1012365	A	G	A	G	-0.179751	0.0464	0.185978	0.1971	FALSE	FALSE	FALSE	9naZcp	0.0355	25199	4	2917608	outcome	TRUE	0.19119836156645	inferred	4	2917608	0.00757067	ADD1	1.29717927098395e-124	ADD1	TRUE	reported	y7abSG	2	1	TRUE	54219	NA	NA	0.0102907292880293	54219	6.77955166638035e-05	25199	TRUE	1.29920438723719e-34
rs71358249	C	T	C	T	0.102536	0.057	0.244021	0.2263	FALSE	FALSE	FALSE	9naZcp	0.0431	16072	17	9332802	outcome	TRUE	0.185999779131588	inferred	17	9332802	0.00730413	STX8	9.11381062129291e-45	STX8	TRUE	reported	y9reNx	2	1	TRUE	54219	NA	NA	0.00362163401459692	54219	0.000108825840293501	16072	TRUE	2.91110015411779e-08
rs11256771	T	C	T	C	-0.365908	0.0974	0.0369058	0.04	FALSE	FALSE	FALSE	9naZcp	0.0807	18334	10	6146262	outcome	TRUE	0.227455528455684	inferred	10	6146262	0.0162813	RBM17	7.44731973905989e-112	RBM17	TRUE	reported	Y9YGMH	2	1	TRUE	54219	NA	NA	0.0092300277099794	54219	7.94559614349631e-05	18334	TRUE	1.36524301335379e-24
rs34687326	A	G	A	G	-1.35698	0.0879	0.115491	0.1217	FALSE	FALSE	FALSE	9naZcp	0.0563	16630	1	159799910	outcome	TRUE	0.118457968493347	inferred	1	159799910	0.00965035	SLAMF8	1e-200	SLAMF8	TRUE	reported	YbZXLs	2	1	TRUE	54219	NA	NA	0.267233494561652	54219	0.000146574116004942	16630	TRUE	0
rs2290130	A	G	A	G	-0.731028	0.0175	0.230128	0.2448	FALSE	FALSE	FALSE	9naZcp	0.0321	25862	2	232263127	outcome	TRUE	0.585635681262034	inferred	2	232263127	0.00703726	B3GNT7	1e-200	B3GNT7	TRUE	reported	YC3pXX	2	1	TRUE	54219	NA	NA	0.165994679430971	54219	1.14929765519617e-05	25862	TRUE	0
rs2071747	C	G	C	G	-0.161943	0.0788	0.0560951	0.0562	FALSE	TRUE	FALSE	9naZcp	0.0639	23036	22	35777185	outcome	TRUE	0.217509794589218	inferred	22	35777185	0.012893	HMOX1	3.48016632215006e-36	HMOX1	TRUE	reported	ycjSBM	2	1	TRUE	54219	NA	NA	0.00290147602082895	54219	6.60165287308201e-05	23036	TRUE	5.80876405815287e-09
rs2465811	C	T	C	T	-0.353584	-0.0369	0.29136	0.2988	FALSE	FALSE	FALSE	9naZcp	0.0316	25528	12	70990054	outcome	TRUE	0.242919113783479	inferred	12	70990054	0.0064301	PTPRB	1e-200	PTPRB	TRUE	reported	YcrNRN	2	1	TRUE	54219	NA	NA	0.0528255752297355	54219	5.34161525132654e-05	25528	TRUE	5.45233447390416e-196
rs147307766	T	C	T	C	0.545483	0.0416	0.0517759	0.0499	FALSE	FALSE	FALSE	9naZcp	0.0742	19068	14	21385991	outcome	TRUE	0.575038272417652	inferred	14	21385991	0.0138088	RNASE3	1e-200	RNASE3	TRUE	reported	YCW8sZ	2	1	TRUE	54219	NA	NA	0.0279764037049313	54219	1.64858787820662e-05	19068	TRUE	2.73703549517419e-85
rs4244437	A	G	A	G	0.526007	-0.0323	0.688739	0.6831	FALSE	FALSE	FALSE	9naZcp	0.0298	25528	5	158773117	outcome	TRUE	0.278412413302386	inferred	5	158773117	0.00635793	IL12B	1e-200	IL12A_IL12B	TRUE	reported	YDntAM	2	1	TRUE	54219	NA	NA	0.112094161342138	54219	4.60224531033446e-05	25528	TRUE	0
rs5745687	T	C	T	C	-0.183077	0.2163	0.062969	0.0649	FALSE	FALSE	FALSE	9naZcp	0.0572	23492	7	81359051	outcome	TRUE	0.000155905932443955	inferred	7	81359051	0.0120856	HGF	7.76962395992138e-52	HGF	TRUE	reported	yEf2TS	2	1	TRUE	54219	NA	NA	0.00421464880783866	54219	0.000608378235305351	23492	TRUE	2.41165561719806e-07
rs1998123	G	A	G	A	-0.190985	-0.0665	0.693346	0.6913	FALSE	FALSE	FALSE	9naZcp	0.0292	25859	20	13475884	outcome	TRUE	0.0227625135654176	inferred	20	13475884	0.00650092	ISM1	1.04472021922081e-189	ISM1	TRUE	reported	yEO8QE	2	1	TRUE	54219	NA	NA	0.0156694714143385	54219	0.000200545235161238	25859	TRUE	2.08710674146865e-49
rs367070	G	A	G	A	-0.655874	-0.0695	0.223894	0.2159	FALSE	FALSE	FALSE	9naZcp	0.037	25202	19	54800500	outcome	TRUE	0.060329421213319	inferred	19	54800500	0.00704991	LILRB1	1e-200	LILRB1	TRUE	reported	YeSBWo	2	1	TRUE	54219	NA	NA	0.137662451276132	54219	0.000139992515715067	25202	TRUE	0
rs13413887	G	A	G	A	0.103302	0.0142	0.753955	0.7475	FALSE	FALSE	FALSE	9naZcp	0.0321	25528	2	68996668	outcome	TRUE	0.658223219796584	inferred	2	68996668	0.00722515	ARHGAP25	2.26568745501293e-46	ARHGAP25	TRUE	reported	yfqScY	2	1	TRUE	54219	NA	NA	0.00375624449853233	54219	7.66620678677303e-06	25528	TRUE	1.16999607916319e-14
rs1888560	T	C	T	C	-0.303824	-0.0215	0.317503	0.3184	FALSE	FALSE	FALSE	9naZcp	0.0313	21768	14	21164245	outcome	TRUE	0.492145142915081	inferred	14	21164245	0.00644556	RNASE4	1e-200	RNASE4	TRUE	reported	Yi4vtN	2	1	TRUE	54219	NA	NA	0.0393680921119182	54219	2.16770513091781e-05	21768	TRUE	2.49385234937948e-132
rs3790646	G	A	G	A	-0.131513	-0.0247	0.0547636	0.0523	FALSE	FALSE	FALSE	9naZcp	0.0692	23458	1	214818846	outcome	TRUE	0.721139406767519	inferred	1	214818846	0.0131009	CENPF	1.03252363103552e-23	CENPF	TRUE	reported	YiCp8k	2	1	TRUE	54219	NA	NA	0.00185521038736016	54219	5.43157031025458e-06	23458	TRUE	1.82397317244935e-07
rs2330634	G	C	G	C	-0.111756	0.0036	0.591922	0.5856	FALSE	TRUE	FALSE	9naZcp	0.0285	25528	22	24250795	outcome	TRUE	0.899481958176398	inferred	22	24250795	0.00623651	MIF	8.29850767514417e-72	MIF	TRUE	reported	YiZ42V	2	1	TRUE	54219	NA	NA	0.00588787174387376	54219	6.25075166373956e-07	25528	TRUE	1.19303618838473e-23
rs2740584	T	C	T	C	-0.406133	-0.0538	0.236756	0.2504	FALSE	FALSE	FALSE	9naZcp	0.0326	25528	5	140561768	outcome	TRUE	0.0988802127253334	inferred	5	140561768	0.00723595	PCDHB15	1e-200	PCDHB15	TRUE	reported	YIzVw3	2	1	TRUE	54219	NA	NA	0.0549137862433552	54219	0.000106684236002408	25528	TRUE	5.73105667679221e-199
rs2072671	C	A	C	A	-0.48871	0.0614	0.333587	0.341	FALSE	FALSE	FALSE	9naZcp	0.0293	25732	1	20915701	outcome	TRUE	0.0361209619008954	inferred	1	20915701	0.0063034	CDA	1e-200	CDA	TRUE	reported	YJLNOq	2	1	TRUE	54219	NA	NA	0.0998053167173361	54219	0.000170642655105565	25732	TRUE	0
rs883273	A	C	A	C	0.0859166	-0.012	0.32257	0.3371	FALSE	FALSE	FALSE	9naZcp	0.0298	25528	6	154630541	outcome	TRUE	0.687180291060504	inferred	6	154630541	0.00654059	IPCEF1	2.05021780120197e-39	IPCEF1	TRUE	reported	YlcJTj	2	1	TRUE	54219	NA	NA	0.00317252336913694	54219	6.3524965839185e-06	25528	TRUE	1.28508932948252e-12
rs76088187	G	A	G	A	-0.176524	0.0432	0.115735	0.1185	FALSE	FALSE	FALSE	9naZcp	0.0434	25123	1	174845008	outcome	TRUE	0.319545791353933	inferred	1	174845008	0.00962466	CACYBP	3.90840895792401e-75	CACYBP	TRUE	reported	YlFRcY	2	1	TRUE	54219	NA	NA	0.00616616330689809	54219	3.94397344631287e-05	25123	TRUE	2.38354986859496e-21
rs1532424	T	G	T	G	-0.0814351	-0.0321	0.555414	0.5543	FALSE	FALSE	FALSE	9naZcp	0.0274	25862	8	86268192	outcome	TRUE	0.241384662863578	inferred	8	86268192	0.00596433	CA1	1.91911058134118e-42	CA1	TRUE	reported	ylY1Sv	2	1	TRUE	54219	NA	NA	0.00342668127701209	54219	5.30710120472341e-05	25862	TRUE	1.11698403763353e-11
rs705379	A	G	A	G	-0.739277	0.0243	0.466135	0.4646	FALSE	FALSE	FALSE	9naZcp	0.0284	25528	7	94953895	outcome	TRUE	0.392200366420568	inferred	7	94953895	0.00618228	PON1	1e-200	PON1	TRUE	reported	YM4Dpy	2	1	TRUE	54219	NA	NA	0.208700107235725	54219	2.8680099018978e-05	25528	TRUE	0
rs10084010	T	C	T	C	-0.310258	-0.0819	0.175604	0.1801	FALSE	FALSE	FALSE	9naZcp	0.037	25606	18	29027745	outcome	TRUE	0.0268622626196733	inferred	18	29027745	0.00749058	DSG3	1e-200	DSG3	TRUE	reported	ymunHW	2	1	TRUE	54219	NA	NA	0.0306725656954808	54219	0.000191325755615716	25606	TRUE	1.19991846317733e-102
rs4687552	C	T	C	T	0.259964	0.009	0.335038	0.3526	FALSE	FALSE	FALSE	9naZcp	0.0293	25528	3	52838402	outcome	TRUE	0.758716083048869	inferred	3	52838402	0.00623222	ITIH4	1e-200	ITIH4	TRUE	reported	yNkcJf	2	1	TRUE	54219	NA	NA	0.0310947241025004	54219	3.69628464353164e-06	25528	TRUE	2.72390980998798e-119
rs3817672	T	C	T	C	-0.50968	-0.0015	0.545729	0.5443	FALSE	FALSE	FALSE	9naZcp	0.0282	25482	3	195800811	outcome	TRUE	0.957579336522843	inferred	3	195800811	0.00599436	TFRC	1e-200	TFRC	TRUE	reported	ynSOcC	2	1	TRUE	54219	NA	NA	0.117655501695553	54219	1.11041374660238e-07	25482	TRUE	0
rs2709865	C	T	C	T	-0.269874	-0.1026	0.934818	0.9199	FALSE	FALSE	FALSE	9naZcp	0.0621	23458	7	158539572	outcome	TRUE	0.0984991027915989	inferred	7	158539572	0.0124938	ESYT2	1.76603782068616e-103	ESYT2	TRUE	reported	ynzubm	2	1	TRUE	54219	NA	NA	0.00853249407752898	54219	0.000116360888945619	23458	TRUE	1.15251671869653e-25
rs11147139	A	G	A	G	0.122237	-0.0104	0.213658	0.211	FALSE	FALSE	FALSE	9naZcp	0.0377	24600	12	133457651	outcome	TRUE	0.782654008414754	inferred	12	133457651	0.00740878	GOLGA3	3.73078309318475e-61	GOLGA3	TRUE	reported	YO0eiw	2	1	TRUE	54219	NA	NA	0.00499575828060394	54219	3.09373305395635e-06	24600	TRUE	2.69281952742755e-19
rs35424555	G	A	G	A	0.0906963	0.0589	0.123894	0.1186	FALSE	FALSE	FALSE	9naZcp	0.0452	24920	13	20221516	outcome	TRUE	0.192541529891232	inferred	13	20221516	0.0094885	MPHOSPH8	1.19398810446428e-21	MPHOSPH8	TRUE	reported	YOr6tM	2	1	TRUE	54219	NA	NA	0.00168235359794328	54219	6.81413830384365e-05	24920	TRUE	1.83948291957064e-05
rs7434077	C	A	C	A	-0.23741	0.072	0.0711462	0.1224	FALSE	FALSE	FALSE	9naZcp	0.0599	23662	3	48541016	outcome	TRUE	0.229362234466909	inferred	3	48541016	0.0117484	SHISA5	8.34641548277314e-91	SHISA5	TRUE	reported	YQN6fu	2	1	TRUE	54219	NA	NA	0.00747560376926807	54219	6.10618682925042e-05	23662	TRUE	4.44117639161161e-24
rs6753929	C	G	C	G	-0.987262	-0.0265	0.250921	0.269	FALSE	TRUE	FALSE	9naZcp	0.0328	24290	2	28761981	outcome	TRUE	0.419132705470649	inferred	2	28761981	0.00670003	PLB1	1e-200	PLB1	TRUE	reported	YqoCcq	2	1	TRUE	54219	NA	NA	0.285956764268718	54219	2.68745149549485e-05	24290	TRUE	0
rs12408663	C	T	C	T	-0.113899	0.0308	0.228662	0.2462	FALSE	FALSE	FALSE	9naZcp	0.0337	25402	1	19968058	outcome	TRUE	0.360744912269749	inferred	1	19968058	0.00718283	NBL1	1.25574078540196e-56	NBL1	TRUE	reported	yr6taA	2	1	TRUE	54219	NA	NA	0.00461640224458694	54219	3.28846809586796e-05	25402	TRUE	2.50048124727148e-16
rs164075	T	G	T	G	0.32452	-0.0112	0.527519	0.5321	FALSE	FALSE	FALSE	9naZcp	0.0291	24442	5	141336264	outcome	TRUE	0.700326528008702	inferred	5	141336264	0.0061811	PCDH12	1e-200	PCDH12	TRUE	reported	YtSGNx	2	1	TRUE	54219	NA	NA	0.048381442692438	54219	6.06102720735199e-06	24442	TRUE	3.48902476477307e-181
rs3756838	A	G	A	G	0.449359	0.058	0.218236	0.2295	FALSE	FALSE	FALSE	9naZcp	0.0337	25402	6	167371251	outcome	TRUE	0.0852384400064847	inferred	6	167371251	0.00713373	RNASET2	1e-200	RNASET2	TRUE	reported	yU3DD1	2	1	TRUE	54219	NA	NA	0.0681936206315374	54219	0.000116603564173035	25402	TRUE	1.61872883821515e-249
rs1941	G	C	G	C	-0.2935	0.1011	0.035715	0.0381	FALSE	TRUE	FALSE	9naZcp	0.0792	23036	12	13128263	outcome	TRUE	0.201773474257595	inferred	12	13128263	0.0168838	HEBP1	1.09976526803859e-67	HEBP1	TRUE	reported	yuRR2G	2	1	TRUE	54219	NA	NA	0.00554276469494105	54219	7.07378512355912e-05	23036	TRUE	3.96457725779834e-17
[truncated: 50 more rows]
