# Supplementary material for: APOE and Cerebral Microbleeds: Insights Into Causal Proteins and Therapeutic Targets
Source: Brain Behav. 2026 Jun 19;16(6):e71382. doi: 10.1002/brb3.71382 (PMC13280472; doi:10.1002/brb3.71382)
Supplement: Supplementary file 5 — Supplementary Material: brb371382‐sup‐0005‐SuppMat.xlsx [file BRB3-16-e71382-s002.xlsx]

## Sheet: Sheet1
Drug	Drug targets
Clopidogrel	P2RY12
Rivaroxaban	F10
Dabigatran	F2
Apixaban	F10
Labetalol	ADRB1
	ADRB2
	ADRA1A
	ADRA1B
	ADRA1D
Alteplase	PLG
	FGA
	FGG
	SERPINE1
Rosuvastatin	HMGCR
	ITGAL
Nifedipine	CACNA1C
	CACNA1D
	CACNB2
	NR1I2
	CACNA1S
	KCND3
	CACNA1G
	CACNA1H
	CACNA1I

## Sheet: Sheet2
Aspirin	PTGS1		Nicardipine	CACNA1C
	HMGCR			CACNB2
	PTGS2			CACNA2D1
	AKR1C1			CACNA1D
	PRKAA1			PDE1A
	PRKAA2			PDE1B
	PRKAB1			ADRA1A
	PRKAB2			ADRA1B
	PRKAG1			ADRA1D
	PRKAG2			CHRM1
	PRKAG3			CHRM2
	EDNRA			CHRM3
	TP53			CHRM4
	HSPA5			CHRM5
	RPS6KA3			CACNG1
	NFKBIA			CACNG2
	TNFAIP6			CACNG3
	CASP1
	CASP3
	IKBKB
				CACNA1G
				CACNA1H
				CACNA1I
