# Supplementary material for: APOE and Cerebral Microbleeds: Insights Into Causal Proteins and Therapeutic Targets
Source: Brain Behav. 2026 Jun 19;16(6):e71382. doi: 10.1002/brb3.71382 (PMC13280472; doi:10.1002/brb3.71382)
Supplement: Supplementary file 6 — Supplementary Material: brb371382‐sup‐0006‐SuppMat.xlsx [file BRB3-16-e71382-s001.xlsx]

## Sheet: Sheet1
Drug	Drug target	Potential target
Alteplase	SERPINE1	APOE
	FGA	APOE
	FGG	APOE
	PLG	APOE
Dabigatran	F2	APOE
Rivaroxaban/Apixaban	F10	APOE
Clopidogrel	P2RY12	APOE
Rosuvastatin	HMGCR	APOE
