# Supplementary material for: APOE and Cerebral Microbleeds: Insights Into Causal Proteins and Therapeutic Targets
Source: Brain Behav. 2026 Jun 19;16(6):e71382. doi: 10.1002/brb3.71382 (PMC13280472; doi:10.1002/brb3.71382)
Supplement: Supplementary file 7 — Supplementary Material: brb371382‐sup‐0007‐SuppMat.xlsx [file BRB3-16-e71382-s004.xlsx]

id.exposure	id.outcome	outcome	exposure	method	nsnp	b	se	pval	lo_ci	up_ci	or	or_lci95	or_uci95
ukb-b-10640	DHqNr4	outcome	Sweetened cereal intake	Wald ratio	1	-1.32105771150902	0.931164922119417	0.155982100662019	-3.14614095886308	0.504025535845038	0.266852899259121	0.0430178144794598	1.65537163393087
ukb-b-12602	DHqNr4	outcome	Crisp intake	Wald ratio	1	0.233236584320063	0.387922589795178	0.547676701571568	-0.527091691678485	0.993564860318612	1.26268017432309	0.590319306110854	2.70084546807824
ukb-b-12901	DHqNr4	outcome	Other alcohol intake	Wald ratio	1	-0.0433645938302506	1.1190309787732	0.96908818195589	-2.23666531222573	2.14993612456522	0.957562205143488	0.106814102827648	8.58431005312833
ukb-b-1489	DHqNr4	outcome	Cheese intake	MR Egger	4	-31.5002498705534	81.8201717832682	0.737327734560753	-191.867786565759	128.867286824652	2.08744625512438e-14	4.70846167189654e-84	9.25447029555545e+55
ukb-b-1489	DHqNr4	outcome	Cheese intake	Weighted median	4	0.572783605522832	0.594201201933841	0.335068161743312	-0.591850750267496	1.73741796131316	1.7731960663979	0.553302312140723	5.68265163708424
ukb-b-1489	DHqNr4	outcome	Cheese intake	Inverse variance weighted	4	-15.3445767953744	14.6432793973333	0.294688322546668	-44.0454044141478	13.356250823399	2.16737954650993e-07	7.435735103717e-20	631751.135981348
ukb-b-1489	DHqNr4	outcome	Cheese intake	Simple mode	4	0.568214392516552	0.496768948815015	0.335697122534011	-0.405452747160877	1.54188153219398	1.76511243784296	0.666674907349123	4.67337510964145
ukb-b-1489	DHqNr4	outcome	Cheese intake	Weighted mode	4	0.568214392516552	0.548882750725913	0.376693789065846	-0.507595798906238	1.64402458393934	1.76511243784296	0.60194102781844	5.17595873057461
ukb-b-15926	DHqNr4	outcome	Cereal intake	MR Egger	8	9.80878373861895	22.3041981758007	0.675499625724261	-33.9074446859503	53.5250121631882	18192.8463593473	1.88011267575917e-15	1.76042459009094e+23
ukb-b-15926	DHqNr4	outcome	Cereal intake	Weighted median	8	-0.737699709981419	0.350864880169536	0.0355079285919818	-1.42539487511371	-0.050004544849128	0.478212679151646	0.240413511149921	0.951225101316318
ukb-b-15926	DHqNr4	outcome	Cereal intake	Inverse variance weighted	8	7.41847331942081	6.41315801151778	0.247371151185745	-5.15131638315405	19.9882630219957	1666.48737076593	0.00579177551074368	479504109.192544
ukb-b-15926	DHqNr4	outcome	Cereal intake	Simple mode	8	0.278644599384066	0.572193291036001	0.641152996743895	-0.842854251046496	1.40014344981463	1.32133765619397	0.430480070062553	4.05578172625384
ukb-b-15926	DHqNr4	outcome	Cereal intake	Weighted mode	8	-0.976719194137835	0.344620551245772	0.0252541217477049	-1.65217547457955	-0.301262913696121	0.376544443781006	0.191632563053479	0.739883221740241
ukb-b-16576	DHqNr4	outcome	Dried fruit intake	MR Egger	6	66.5907288501463	22.2490421230024	0.0402199613986346	22.9826062890617	110.198851411231	8.31737122449221e+28	9576770744.45524	7.22358986468008e+47
ukb-b-16576	DHqNr4	outcome	Dried fruit intake	Weighted median	6	0.0560160042037907	0.504558975145383	0.911600696432621	-0.93291958708116	1.04495159548874	1.05761460988091	0.393403456406348	2.8432608936669
ukb-b-16576	DHqNr4	outcome	Dried fruit intake	Inverse variance weighted	6	19.3032793222595	11.0291271304798	0.0800822289343468	-2.31380985348081	40.9203684979998	241717276.508215	0.0988838002086114	590867681453251072
ukb-b-16576	DHqNr4	outcome	Dried fruit intake	Simple mode	6	-0.128115904494247	0.567693078561215	0.830386345661229	-1.24079433847423	0.984562529485734	0.879751406093404	0.289154440193641	2.67664067688192
ukb-b-16576	DHqNr4	outcome	Dried fruit intake	Weighted mode	6	-0.128115904494247	0.595555837710455	0.838173093534887	-1.29540534640674	1.03917353741824	0.879751406093404	0.273786863314777	2.82687973832216
ukb-b-1780	DHqNr4	outcome	Fruit smoothie intake	Inverse variance weighted	2	0.0992200570066376	1.21434328850862	0.934879901733758	-2.28089278847025	2.47933290248352	1.10430928381811	0.102192929306865	11.933301086467
ukb-b-2209	DHqNr4	outcome	Oily fish intake	MR Egger	5	1.33257146485243	0.992208397917979	0.271828115803656	-0.612156995066806	3.27729992477167	3.79077871941275	0.542180127026691	26.5041129012925
ukb-b-2209	DHqNr4	outcome	Oily fish intake	Weighted median	5	0.074953287850649	0.337679228960501	0.824340397026952	-0.586898000911934	0.736804576613231	1.07783380177516	0.556049477205012	2.0892488022622
ukb-b-2209	DHqNr4	outcome	Oily fish intake	Inverse variance weighted	5	0.151806547635113	0.261478396394918	0.561530205874323	-0.360691109298927	0.664304204569152	1.16393504866352	0.697194322052357	1.94313802430195
ukb-b-2209	DHqNr4	outcome	Oily fish intake	Simple mode	5	-0.379685784928129	0.589798295511979	0.554787171472766	-1.53569044413161	0.77631887427535	0.684076322536936	0.21530698239561	2.17345675392829
ukb-b-2209	DHqNr4	outcome	Oily fish intake	Weighted mode	5	0.694758846927894	0.36876603674894	0.132665145492342	-0.0280225851000276	1.41754027895582	2.00322593160036	0.972366405560716	4.12695678304731
ukb-b-2966	DHqNr4	outcome	milk intake	Wald ratio	1	-0.333048568627339	0.63374863112268	0.599220670244802	-1.57519588562779	0.909098748373114	0.716735382456637	0.206967006848041	2.48208454230793
ukb-b-4078	DHqNr4	outcome	Green tea intake	MR Egger	3	0.0101091407524652	0.0154258256284613	0.630684697133476	-0.020125477479319	0.0403437589842493	1.01016041073536	0.980075688164091	1.0411686237504
ukb-b-4078	DHqNr4	outcome	Green tea intake	Weighted median	3	-0.0117386593077342	0.00911518724829218	0.197810963796551	-0.0296044263143868	0.00612710769891852	0.988329969952452	0.970829492201864	1.00614591681884
ukb-b-4078	DHqNr4	outcome	Green tea intake	Inverse variance weighted	3	-0.011979246017454	0.00950671635062195	0.207639636256342	-0.030612410064673	0.00665391802976504	0.98809221949781	0.969851404880303	1.00667610452408
ukb-b-4078	DHqNr4	outcome	Green tea intake	Simple mode	3	-0.0202994702808064	0.0137366843257865	0.277530976407969	-0.0472233715593479	0.00662443099773505	0.979905176883736	0.95387430540087	1.00664642107118
ukb-b-4078	DHqNr4	outcome	Green tea intake	Weighted mode	3	-0.0140118672535222	0.0138197225144242	0.417335296407978	-0.0410985233817937	0.0130747888747492	0.986085842062743	0.959734568994281	1.01316063767042
ukb-b-4424	DHqNr4	outcome	Sleep duration	MR Egger	6	-1.33856422247009	3.75383148091977	0.739416295154399	-8.69607392507284	6.01894548013267	0.262221890728602	0.000167241124927433	411.144806680285
ukb-b-4424	DHqNr4	outcome	Sleep duration	Weighted median	6	0.353241414795084	0.469879305230519	0.45218906668404	-0.567722023456734	1.2742048530469	1.42367479810992	0.56681516080415	3.575856947612
ukb-b-4424	DHqNr4	outcome	Sleep duration	Inverse variance weighted	6	0.0698417913282835	0.363307762748762	0.847555277569968	-0.64224142365929	0.781925006315857	1.07233851458118	0.526111861892662	2.18567565786756
ukb-b-4424	DHqNr4	outcome	Sleep duration	Simple mode	6	0.594234235830316	0.650142027775999	0.402637556723155	-0.680044138610642	1.86851261027127	1.81164312226424	0.506594631488912	6.47865294742898
ukb-b-4424	DHqNr4	outcome	Sleep duration	Weighted mode	6	0.577947456413969	0.664562490080135	0.424256587198355	-0.724595024143096	1.88048993697103	1.78237626868397	0.48452074843399	6.55671645318733
ukb-b-8089	DHqNr4	outcome	Cooked vegetable intake	MR Egger	4	1.51321409116687	3.49862093463593	0.707536263817316	-5.34408294071954	8.37051112305329	4.54130352627445	0.00477632937469195	4317.84244759772
ukb-b-8089	DHqNr4	outcome	Cooked vegetable intake	Weighted median	4	1.39715438563708	0.563512307565257	0.0131615434195583	0.292670262809178	2.50163850846498	4.04367683454564	1.3400008694544	12.2024714423496
ukb-b-8089	DHqNr4	outcome	Cooked vegetable intake	Inverse variance weighted	4	1.16432395496039	0.575968585238144	0.043227411135634	0.0354255278936231	2.29322238202715	3.20375626738769	1.0360604876481	9.90680982741245
ukb-b-8089	DHqNr4	outcome	Cooked vegetable intake	Simple mode	4	1.38151162827865	0.92416391407734	0.231817102480719	-0.429849643312931	3.19287289987024	3.98091474485385	0.650606910469149	24.3583059921192
ukb-b-8089	DHqNr4	outcome	Cooked vegetable intake	Weighted mode	4	1.69664052955999	0.60767939310484	0.0683052253188303	0.505588919074503	2.88769214004548	5.45558868231174	1.657961638239	17.9518314441709
ukb-d-20116_0	DHqNr4	outcome	Smoking status: Never	MR Egger	3	4.00450744134133	1.91834006172192	0.284405857989871	0.244560920366367	7.7644539623163	54.8448034620901	1.27706045884564	2355.37201544416
ukb-d-20116_0	DHqNr4	outcome	Smoking status: Never	Weighted median	3	0.965419154694489	0.915164769182585	0.291465144836853	-0.828303792903378	2.75914210229236	2.62588807915038	0.436789543853026	15.7862941118028
ukb-d-20116_0	DHqNr4	outcome	Smoking status: Never	Inverse variance weighted	3	0.68844839137755	0.962160953924808	0.474285870351041	-1.19738707831507	2.57428386107017	1.99062446571465	0.301982237876602	13.1219166774999
ukb-d-20116_0	DHqNr4	outcome	Smoking status: Never	Simple mode	3	1.04985197172567	1.41004557326867	0.534141430605975	-1.71383735188091	3.81354129533225	2.85722813620693	0.180173076874694	45.3106133499081
ukb-d-20116_0	DHqNr4	outcome	Smoking status: Never	Weighted mode	3	1.44771907810011	1.21694247795593	0.356269680889971	-0.937488178693502	3.83292633489372	4.25340176513254	0.391610255994301	46.1975300664645
